# Supplementary material for: Systematic dissection of tumor-normal single-cell ecosystems across a thousand tumors of 30 cancer types
Source: Nat Commun. 2024 May 14;15:4067. doi: 10.1038/s41467-024-48310-4 (PMC11094150; doi:10.1038/s41467-024-48310-4)
Supplement: Supplementary file 4 — Supplementary Data 1 [file 41467_2024_48310_MOESM4_ESM.xlsx]

## Sheet: scRNA-seq Dataset
Dataset	Organ	Accession	Accession link	Data availability	No. of patients	No. of samples	No. of cells
all_GSE132509	Acute Lymphoblastic Leukemia	GSE132509	https://www.ncbi.nlm.nih.gov/geo/query/acc.cgi?acc=GSE132509	Open access	8	8	25637
bc_GSE135337	Bladder Cancer	GSE135337	https://www.ncbi.nlm.nih.gov/geo/query/acc.cgi?acc=GSE135337	Open access	7	7	36292
bc_GSE192575	Bladder Cancer	GSE192575	https://www.ncbi.nlm.nih.gov/geo/query/acc.cgi?acc=GSE192575	Open access	2	2	10214
bladder_GSE129845	Bladder	GSE129845	https://www.ncbi.nlm.nih.gov/geo/query/acc.cgi?acc=GSE129845	Open access	3	3	13353
br_GSE161529	Breast Cancer	GSE161529	https://www.ncbi.nlm.nih.gov/geo/query/acc.cgi?acc=GSE161529	Open access	54	69	233836
br_GSE176078	Breast Cancer	GSE176078	https://www.ncbi.nlm.nih.gov/geo/query/acc.cgi?acc=GSE176078	Open access	26	26	89728
br_pan_blueprint	Breast Cancer	Qian et al., Cell Res (2020)	http://blueprint.lambrechtslab.org/	Open access	14	14	32805
br_pdac_GSE179705	Breast Cancer, Pancreatic Cancer	GSE179705	https://www.ncbi.nlm.nih.gov/geo/query/acc.cgi?acc=GSE179705	Open access	4	4	10617
br_tnbc_PRJEB35405	Breast Cancer	Wu et al., EMBO J (2020)	https://github.com/sunnyzwu/stromal_subclasses	Open access	5	5	21277
br_tnbc_pan_GSE148673	Breast/Thyroid Cancer	GSE148673	https://www.ncbi.nlm.nih.gov/geo/query/acc.cgi?acc=GSE148673	Open access	13	13	34508
cca_GSE154170	Biliary Cancer	GSE154170	https://www.ncbi.nlm.nih.gov/geo/query/acc.cgi?acc=GSM4665448	Open access	1	1	3068
cca_ih_GSE138709	Biliary Cancer	GSE138709	https://www.ncbi.nlm.nih.gov/geo/query/acc.cgi?acc=GSE138709	Open access	5	8	32632
crc_GSE166555	Colo-Rectal Cancer	GSE166555	https://www.ncbi.nlm.nih.gov/geo/query/acc.cgi?acc=GSE166555	Open access	12	25	63600
crc_GSE188711	Colo-Rectal Cancer	GSE188711	https://www.ncbi.nlm.nih.gov/geo/query/acc.cgi?acc=GSE188711	Open access	6	6	24792
crc_HOLee_GSE132257	Colo-Rectal Cancer	GSE132257	https://www.ncbi.nlm.nih.gov/geo/query/acc.cgi?acc=GSE132257	Open access	2	4	17057
crc_HOLee_GSE132465	Colo-Rectal Cancer	GSE132465	https://www.ncbi.nlm.nih.gov/geo/query/acc.cgi?acc=GSE132465	Open access	23	33	60754
crc_HOLee_GSE144735	Colo-Rectal Cancer	GSE144735	https://www.ncbi.nlm.nih.gov/geo/query/acc.cgi?acc=GSE144735	Open access	6	12	26008
crc_meta_GSE178318	Colo-Rectal Cancer	GSE178318	https://www.ncbi.nlm.nih.gov/geo/query/acc.cgi?acc=GSE178318	Open access	6	12	98828
crc_pan_blueprint	Colo-Rectal Cancer	Qian et al., Cell Res (2020)	http://blueprint.lambrechtslab.org/	Open access	7	21	33785
fallopian_tube_GSE151214	Fallopian Tube	GSE151214	https://www.ncbi.nlm.nih.gov/geo/query/acc.cgi?acc=GSE151214	Open access	12	12	57984
gbm_EGAS00001002185	Glioblastoma	Wang et al.,Cancer Discov (2019)	https://www.weizmann.ac.il/sites/3CA/	Open access	9	9	13824
gbm_GSE173278	Glioblastoma	GSE173278	https://www.ncbi.nlm.nih.gov/geo/query/acc.cgi?acc=GSE173278	Open access	10	33	33654
gbm_GSE182109	Glioblastoma	GSE182109	https://www.ncbi.nlm.nih.gov/geo/query/acc.cgi?acc=GSE182109	Open access	18	44	214633
gbm_github	Glioblastoma	Couturier et al., Nat Commun (2020)	https://github.com/mbourgey/scRNA_GBM	Open access	17	24	73117
gc_GSE163558	Gastric Cancer	GSE163558	https://www.ncbi.nlm.nih.gov/geo/query/acc.cgi?acc=GSE163558	Open access	10	10	43554
gc_GSE167297	Gastric Cancer	GSE167297	https://www.ncbi.nlm.nih.gov/geo/query/acc.cgi?acc=GSE167297	Open access	5	14	21566
gc_egc_GSE134520	Gastric Cancer	GSE134520	https://www.ncbi.nlm.nih.gov/geo/query/acc.cgi?acc=GSE134520	Open access	13	13	39942
gingiva_hca_byrd	Gingiva	https://www.humancellatlas.org/	https://www.covid19cellatlas.org/	Open access	4	4	6508
gyn_GSE173682	Endometrial Cancer, Ovarian Cancer	GSE173682	https://www.ncbi.nlm.nih.gov/geo/query/acc.cgi?acc=GSE173682	Open access	11	11	78960
hcc_GSE112271	Hepatocellular Carcinoma	GSE112271	https://www.ncbi.nlm.nih.gov/geo/query/acc.cgi?acc=gse112271	Open access	2	7	32426
hcc_GSE149614	Hepatocellular Carcinoma	GSE149614	https://www.ncbi.nlm.nih.gov/geo/query/acc.cgi?acc=GSE149614	Open access	10	21	66096
hcc_GSE156625	Hepatocellular Carcinoma	GSE156625	https://www.ncbi.nlm.nih.gov/geo/query/acc.cgi?acc=GSE156625	Open access	17	56	24210
hcc_ihcca_GSE125449	Hepatocellular Carcinoma, Biliary Cancer	GSE125449	https://www.ncbi.nlm.nih.gov/geo/query/acc.cgi?acc=GSE125449	Open access	19	19	9272
hcc_ihcca_GSE151530	Hepatocellular Carcinoma, Biliary Cancer	GSE151530	https://www.ncbi.nlm.nih.gov/geo/query/acc.cgi?acc=GSE151530	Open access	46	46	51083
hn_GSE195832	Head and Neck Cancer	GSE195832	https://www.ncbi.nlm.nih.gov/geo/query/acc.cgi?acc=GSE195832	Open access	4	8	38607
hn_npc_GSE150430	Head and Neck Cancer	GSE150430	https://www.ncbi.nlm.nih.gov/geo/query/acc.cgi?acc=GSE150430	Open access	16	16	45452
hn_npc_GSE150825	Head and Neck Cancer	GSE150825	https://www.ncbi.nlm.nih.gov/geo/query/acc.cgi?&acc=GSE150825	Open access	14	14	60369
hn_npc_GSE162025	Head and Neck Cancer	GSE162025	https://www.ncbi.nlm.nih.gov/geo/query/acc.cgi?acc=GSE162025	Open access	10	10	81510
hn_oscc_GSE172577	Oral Cancer	GSE172577	https://www.ncbi.nlm.nih.gov/geo/query/acc.cgi?acc=GSE172577	Open access	6	6	55580
hn_scc_GSE140042	Head and Neck Cancer	GSE140042	https://www.ncbi.nlm.nih.gov/geo/query/acc.cgi?acc=GSE140042	Open access	7	18	43927
hn_scc_GSE164690	Head and Neck Cancer	GSE164690	https://www.ncbi.nlm.nih.gov/geo/query/acc.cgi?acc=GSE164690	Open access	18	33	90740
intestine_gca	Intestine	https://www.gutcellatlas.org/	https://www.gutcellatlas.org/#datasets	Open access	31	119	376004
kidney_GSE131685	Kidney	GSE131685	https://www.ncbi.nlm.nih.gov/geo/query/acc.cgi?acc=GSE131685	Open access	3	3	21827
kidney_hca_stewart	Kidney	Stewart et al., Science (2019)	https://www.covid19cellatlas.org/index.healthy.html#cheng18	Open access	19	26	51399
liver_hca_macparland	Liver	GSE115469	https://www.ncbi.nlm.nih.gov/geo/query/acc.cgi?acc=GSE115469	Open access	5	5	7781
lu_HRA000154	Lung Cancer	Xing. et al., Sci Adv (2021)	https://www.weizmann.ac.il/sites/3CA/	Open access	16	16	57156
lu_adc_GSE123902	Lung Cancer	GSE123902	https://www.ncbi.nlm.nih.gov/geo/query/acc.cgi?acc=GSE123902	Open access	14	17	32234
lu_adc_GSE131907	Lung Cancer	GSE131907	https://www.ncbi.nlm.nih.gov/geo/query/acc.cgi?acc=GSE131907	Open access	43	53	178644
lu_adc_GSE146100	Lung Cancer	GSE146100	https://www.ncbi.nlm.nih.gov/geo/query/acc.cgi?acc=GSE146100	Open access	1	3	10515
lu_adc_codeocean	Lung Cancer	Bischoff et al., Oncogene (2021)	https://codeocean.com/capsule/8321305/tree/v1	Open access	12	20	111742
lu_nsclc_pan_blueprint_lung	Lung Cancer	Qian et al., Cell Res (2020)	http://blueprint.lambrechtslab.org/#/dd41db1a-8f44-46be-99e7-2957b949e0e1/*/welcome	Open access	8	36	66571
lu_sclc_GSE150766	Lung Cancer	GSE150766	https://www.ncbi.nlm.nih.gov/geo/query/acc.cgi?acc=GSE150766	Open access	1	1	1479
lung_hca_vieira	Lung	Vieira et al.,Nat. Med (2019)	https://www.covid19cellatlas.org/index.healthy.html#cheng18	Open access	6	6	12633
mel_GSE200218	Melanoma	GSE200218	https://www.ncbi.nlm.nih.gov/geo/query/acc.cgi?acc=GSE200218	Open access	5	5	28291
mel_uv_GSE138433	Uveal Melanoma	GSE138433	https://www.ncbi.nlm.nih.gov/geo/query/acc.cgi?acc=GSE138433	Open access	6	6	12350
mel_uv_GSE139829	Uveal Melanoma	GSE139829	https://www.ncbi.nlm.nih.gov/geo/query/acc.cgi?acc=GSE139829	Open access	11	11	94584
mel_uv_GSE176029	Uveal Melanoma	GSE176029	https://www.ncbi.nlm.nih.gov/geo/query/acc.cgi?acc=GSE176029	Open access	2	2	8922
mm_PRJNA694128	Multiple Myeloma	Liu et al., Nat Commun (2021)	https://www.weizmann.ac.il/sites/3CA/	Open access	11	23	66982
nbl_EGAD0000100637	Neuroblastoma	https://www.neuroblastomacellatlas.org/	http://neuroblastomacellatlas.org/	Open access	5	5	6021
net_ginet_GSE140312	Neuroendocrine Tumor	GSE140312	https://www.ncbi.nlm.nih.gov/geo/query/acc.cgi?acc=GSE140312	Open access	1	2	3147
net_pancreas_GSE162708	Neuroendocrine Tumor	GSE162708	https://www.ncbi.nlm.nih.gov/geo/query/acc.cgi?acc=GSE162708	Open access	1	4	20648
nhl_DLBCL_FL_VRJUNV	Non-Hodgkin Lymphoma	Roider et al., Nat Cell Biol (2020)	https://heidata.uni-heidelberg.de/dataset.xhtml?persistentId=doi:10.11588/data/VRJUNV	Open access	12	12	40104
nhl_ctcl_GSE147944	Non-Hodgkin Lymphoma	GSE147944	https://www.ncbi.nlm.nih.gov/geo/query/acc.cgi?acc=GSE147944	Open access	7	7	21021
nhl_cut_GSE173820	Non-Hodgkin Lymphoma	GSE173820	https://www.ncbi.nlm.nih.gov/geo/query/acc.cgi?acc=GSE173820	Open access	2	2	9085
nhl_dlbcl_GSE182434	Non-Hodgkin Lymphoma	GSE182434	https://www.ncbi.nlm.nih.gov/geo/query/acc.cgi?acc=GSE182434	Open access	8	16	27738
nhl_mf_GSE165623	Non-Hodgkin Lymphoma	GSE165623	https://www.ncbi.nlm.nih.gov/geo/query/acc.cgi?acc=GSE165623	Open access	1	2	5979
ov_GSE184880	Ovarian Cancer	GSE184880	https://www.ncbi.nlm.nih.gov/geo/query/acc.cgi?acc=GSE184880	Open access	12	12	54038
ov_GSE213243	Ovarian Cancer	GSE213243	https://www.ncbi.nlm.nih.gov/geo/query/acc.cgi?acc=GSE213243	Open access	1	1	6493
ov_hgs_GSE154600	Ovarian Cancer	GSE154600	https://www.ncbi.nlm.nih.gov/geo/query/acc.cgi?acc=GSE154600	Open access	5	5	35983
ov_hgs_GSE158937	Ovarian Cancer	GSE158937	https://www.ncbi.nlm.nih.gov/geo/query/acc.cgi?acc=GSE158937	Open access	3	3	10439
ov_hgstoc_pan_blueprint_ovary	Ovarian Cancer	Olbrecht et al., Genome Med (2021)	http://blueprint.lambrechtslab.org/#/dd41db1a-8f44-46be-99e7-2957b949e0e1/*/welcome	Open access	7	12	18904
ov_meta_GSE165897	Ovarian Cancer	GSE165897	https://www.ncbi.nlm.nih.gov/geo/query/acc.cgi?acc=GSE165897	Open access	11	22	50293
ov_pan_blueprint_ovary	Ovarian Cancer	Qian et al., Cell Res (2020)	http://blueprint.lambrechtslab.org/#/dd41db1a-8f44-46be-99e7-2957b949e0e1/*/welcome	Open access	5	10	31828
ovary_GSE118127	Ovary	GSE118127	https://www.ncbi.nlm.nih.gov/geo/query/acc.cgi?acc=GSE118127	Open access	5	31	40732
pan_GSE140819	Breast/Lung/Ovary Cancer, CLL, Neuroblastoma, Ewing Sarcoma, Rhabdomyosarcoma, Glioma	GSE140819	https://www.ncbi.nlm.nih.gov/geo/query/acc.cgi?acc=GSE140819	Open access	19	34	150455
pancreas_GSE183568	Pancreas	GSE183568	https://www.ncbi.nlm.nih.gov/geo/query/acc.cgi?acc=GSE183568	Open access	14	14	44748
pdac_GSE141017	Pancreatic Cancer	GSE141017	https://www.ncbi.nlm.nih.gov/geo/query/acc.cgi?acc=GSE141017	Open access	1	1	4885
pdac_GSE154778	Pancreatic Cancer	GSE154778	https://www.ncbi.nlm.nih.gov/geo/query/acc.cgi?acc=GSE154778	Open access	16	16	14582
pdac_GSE155698	Pancreatic Cancer	GSE155698	https://www.ncbi.nlm.nih.gov/geo/query/acc.cgi?acc=GSE155698	Open access	19	20	43137
pdac_GSE156405	Pancreatic Cancer	GSE156405	https://www.ncbi.nlm.nih.gov/geo/query/acc.cgi?acc=GSE156405	Open access	8	8	25998
pdac_GSE214295	Pancreatic Cancer	GSE214295	https://www.ncbi.nlm.nih.gov/geo/query/acc.cgi?acc=GSE214295	Open access	3	3	22769
pdac_PRJCA001063	Pancreatic Cancer	Peng et al., Cell Res (2019)	https://www.weizmann.ac.il/sites/3CA/	Open access	16	16	26582
pr_GSE141445	Prostate Cancer	GSE141445	https://www.ncbi.nlm.nih.gov/geo/query/acc.cgi?acc=GSE141445	Open access	12	13	32213
pr_GSE143791	Prostate/Lung Cancer, Melanoma	GSE143791	https://www.ncbi.nlm.nih.gov/geo/query/acc.cgi?acc=GSE143791	Open access	12	12	16694
pr_GSE157703	Prostate Cancer	GSE157703	https://www.ncbi.nlm.nih.gov/geo/query/acc.cgi?acc=GSE157703	Open access	2	2	6763
pr_nepc_GSE137829	Prostate Cancer	GSE137829	https://www.ncbi.nlm.nih.gov/geo/query/acc.cgi?acc=GSE137829	Open access	6	6	24201
prostate_hca_henry	Prostate	Henry et al., Cell Rep (2018)	https://www.covid19cellatlas.org/index.healthy.html#cheng18	Open access	6	6	32762
rcc_EGAS00001002171	Renal Cell Carcinoma	Young et al., Science (2018)	https://www.weizmann.ac.il/sites/3CA/	Open access	11	64	58535
rcc_GSE152938	Renal Cell Carcinoma	GSE152938	https://www.ncbi.nlm.nih.gov/geo/query/acc.cgi?acc=GSE152938	Open access	5	5	40219
rcc_GSE156632	Renal Cell Carcinoma	GSE156632	https://www.ncbi.nlm.nih.gov/geo/query/acc.cgi?acc=GSE156632	Open access	7	12	47289
rcc_GSE159115	Renal Cell Carcinoma	GSE159115	https://www.ncbi.nlm.nih.gov/geo/query/acc.cgi?acc=GSE159115	Open access	9	14	28252
rcc_GSE171306	Renal Cell Carcinoma	GSE171306	https://www.ncbi.nlm.nih.gov/geo/query/acc.cgi?acc=GSE171306	Open access	1	2	10553
rcc_mendeley	Renal Cell Carcinoma	Obradovic et al., Cell (2021)	https://data.mendeley.com/datasets/nc9bc8dn4m/1	Open access	8	32	243100
rcc_scportal	Renal Cell Carcinoma	Bi et al., Cancer Cell (2021)	https://singlecell.broadinstitute.org/single_cell/study/SCP1288/tumor-and-immune-reprogramming-during-immunotherapy-in-advanced-renal-cell-carcinoma#study-summary	Open access	8	8	27180
salivary_GSE188478	Salivary Gland	GSE188478	https://www.ncbi.nlm.nih.gov/geo/query/acc.cgi?acc=GSE188478	Open access	1	1	12142
salivary_hca_warner	Salivary Gland	https://www.humancellatlas.org/	https://www.covid19cellatlas.org/	Open access	5	5	4464
sar_ost_GSE152048	Osteosarcoma	GSE152048	https://www.ncbi.nlm.nih.gov/geo/query/acc.cgi?acc=GSE152048	Open access	11	11	102222
sar_ost_GSE162454	Osteosarcoma	GSE162454	https://www.ncbi.nlm.nih.gov/geo/query/acc.cgi?acc=GSE162454	Open access	6	6	43419
sar_rhab_GSE174376	Rhabdomyosarcoma	GSE174376	https://www.ncbi.nlm.nih.gov/geo/query/acc.cgi?acc=GSE174376	Open access	2	2	8080
sar_sys_GSE131309	Synovial Sarcoma	GSE131309	https://www.ncbi.nlm.nih.gov/geo/query/acc.cgi?acc=GSE131309	Open access	3	3	9135
skin_GSE144236	Skin Squamous Cell Carcinoma	GSE144236	https://www.ncbi.nlm.nih.gov/geo/query/acc.cgi?acc=GSE144236	Open access	10	20	47116
skin_GSE179162	Skin	GSE179162	https://www.ncbi.nlm.nih.gov/geo/query/acc.cgi?acc=GSE179162	Open access	1	4	6003
tc_GSE191288	Thyroid Cancer	GSE191288	https://www.ncbi.nlm.nih.gov/geo/query/acc.cgi?acc=GSE191288	Open access	4	7	26559
tc_ptc_GSE184362	Thyroid Cancer	GSE184362	https://www.ncbi.nlm.nih.gov/geo/query/acc.cgi?acc=GSE184362	Open access	11	23	168155
