# Supplementary material for: Systematic dissection of tumor-normal single-cell ecosystems across a thousand tumors of 30 cancer types
Source: Nat Commun. 2024 May 14;15:4067. doi: 10.1038/s41467-024-48310-4 (PMC11094150; doi:10.1038/s41467-024-48310-4)
Supplement: Supplementary file 5 — Supplementary Data 2 [file 41467_2024_48310_MOESM5_ESM.xlsx]

## Sheet: Info
Supplementary Data2
Gene list of NMF cell states
Mesenchymal	ADAMDEC1+ intestinal fibroblast	AKR1C1+ inflammatory fibroblast	Alveolar fibroblast	BMP4+ fibroblast	Brain vascular endothelial	Capillary aerocyte	CCL19+ fibroblast	Cell cycling	Desmoplastic fibroblast	Endothelial	General fibroblast	Interferon	Lymphatic endothelial	MEST+ wound fibroblast	Mesothelium-derived fibroblast	Myofibroblast	Osteoblast	PI16+ fibroblast	Pericyte	Renal endothelial	Sinusoidal endothelial	Stellate	WNT5A+ inflammatory fibroblast
Epithelial_neural	Astrocyte	Basal	Basal squamous	Breast ductal	Breast luminal	Breast myoepithelium	Cell cycling	Cholangiocyte	Ciliated	Complete mesenchymal	Distal enterocyte	Enteroendocrine cell	Glandular	Hepatocyte	Intestinal epithelium	Intestinal goblet cell	Intestinal tuft cell	Luminal progenitor	Mucous secreting	Neuron	Oligodendrocyte	Pancreatic acinar cell	Prostatic glandular	Proximal enterocyte	Pulmonary alveolar type 1	Pulmonary alveolar type 2	Renal distal tubule	Renal intercalated cell	Renal podocyte	Renal proximal tubule	Schwann cell	Stress	Tumor cells of clear-cell RCC	Tumor cells of ovary and endometrium	Visceral neuron
T-cell	CD16+ NK-cell	CD160+ intraepithelial lymphocyte	Exhausted CD8+ T-cell	Heat shock	IFIT1+ interferon signaling	ILC3	Proliferating T-cell (cell cycling)	Tfh	Th17	Tissue resident memory T-cell	Treg	XCL1+ NK-cell
Myeloid	C1QC+ macrophage	CD16+ monocyte derived macrophage	CTSK+ macrophage (osteoclast)	CXCL9+ macrophage	Cell cycling	DC1	FCN1+ monocyte derived macrophage	Heat shock	ISG15+ macrophage	LAMP3+ DC	LYVE1+ macrophage	Langerhans cell	Mast	Mononuclear phagocyte	NLRP3+ monocyte derived macrophage	Neutrophil	PPARG+ macrophage	PRR-induced activation	SPP1+ macrophage	pDC
B-cell	Cell cycling	Germinal center B-cell	Heat shock	Lymphoblast	Mature B-cell	Plasma cell	Plasma cell precursor	Precursor B-cell	Stress
Gene signatures from other studies
Previously reported immune signatures	Tex.Lee, Treg.Shiong, Tex.Axel, PD1-Tex.Lee, Treg.Campbell, Treg.Levings, Treg.Ren, Tex.Zheng, Tex.Ren, Tfh.Ren
Epithelial hallmark signatures	Epi_cycling.Barkley, Epi_stress.Barkley, Epi_interferon.Barkley, Epi_hypoxia.Barkley, Epi_oxphos.Barkley, Epi_metal_response.Barkley, Epi_mesenchymal.Barkley, Epi_pEMT.Barkley, Epi_Texclusion.Regev, Epi_RT_CD274.Tang, Epi_CD274.KEGG, Epi_APM.GO, Epi_APM.Thompson, Epi_Basal.Barkley, Epi_Squamous.Barkley, Epi_Glandular.Barkley, Epi_Ciliated.Barkley

## Sheet: Mesenchymal
ADAMDEC1+ intestinal fibroblast	AKR1C1+ inflammatory fibroblast	Alveolar fibroblast	BMP4+ fibroblast	Brain vascular endothelial	Capillary aerocyte	CCL19+ fibroblast	Cell cycling	Desmoplastic fibroblast	Endothelial	General fibroblast	Interferon	Lymphatic endothelial	MEST+ wound fibroblast	Mesothelium-derived fibroblast	Myofibroblast	Osteoblast	PI16+ fibroblast	Pericyte	Renal endothelial	Sinusoidal endothelial	Stellate	WNT5A+ inflammatory fibroblast
ADAMDEC1	GEM	SCGB1A1	HSD17B2	SRARP	TMEM100	CCL19	RRM2	COL10A1	CD93	VMP1	GBP5	CCL21	MEST	CLDN1	RERGL	IFITM5	MFAP5	HIGD1B	CEACAM1	FCN3	COLEC11	MMP1
CCL13	CXCL8	ADH1B	TRPA1	MFSD2A	VIPR1	FDCSP	PCLAF	THBS2	ADGRL4	MRC2	UBD	MMRN1	GPC3	CALB2	MYH11	CDKN2A	TNXB	PLXDC1	EMCN	FCN2	COLEC10	COL7A1
CCL11	CXCL3	INMT	F3	SLC38A5	HPGD	RBP5	TK1	MMP11	PLVAP	SERPINE1	CXCL10	TFF3	MAB21L2	KLK11	PLN	MXRA8	IGFBP6	RGS5	SOST	DNASE1L3	ADAMTSL2	IL24
STMN2	CXCL2	SFTPC	CXCL14	ABCG2	PRX	CXCL13	MKI67	CTHRC1	MMRN2	VEGFA	CXCL9	PROX1	QPRT	CFB	LMOD1	S100A13	GPNMB	NDUFA4L2	NOSTRIN	CLEC4G	MASP1	WNT5A
CCL8	IL6	CES1	ENHO	SPINK8	SLC6A4	CALHM6	NUSAP1	SFRP2	S1PR1	C5orf46	IDO1	TBX1	MEIS2	HP	TAGLN	JTB	FBLN1	NOTCH3	HLA-DRB1	CLEC1B	TYROBP	MMP3
ABCA8	TNFAIP6	SCGB3A1	NSG1	ABCB1	TNFSF10	GP1BA	CDK1	AEBP1	ADAM15	LAMA2	STAT1	LYVE1	PRSS35	C3	ACTA2	PRDX4	EFEMP1	COX4I2	RNASE1	FCGR2B	C7	STEAP1
SCARA5	MT1A	PRELP	AGT	SLCO2B1	CA4	SPIB	ZWINT	GJB2	PODXL	RUNX1	EPSTI1	RELN	MDK	UPK3B	MYL9	IBSP	DCN	CCDC102B	SLC14A1	OIT3	HGF	CXCL5
SFTA1P	THAP2	CHRDL1	TMEM176B	SLC7A5	IL7R	CTSH	TYMS	MXRA5	TM4SF1	ITGA11	TNFSF13B	NTS	NREP	PRG4	CNN1	PCOLCE	DPT	ADAP2	HLA-DQA1	CRHBP	TLCD4	CA12
ADAM28	AKR1C1	VEGFD	BMP4	CLDN5	ACE	TMEM163	TOP2A	SULF1	HSPG2	ATM	CXCL11	FLT4	IL11RA	MSLN	CASQ2	VKORC1	PODN	FAM162B	TMEM88	MS4A6A	GGT5	S100A9
JCHAIN	FOSL1	PTGDS	VSTM2A	RUNDC3B	STXBP6	MSC	BIRC5	POSTN	PALMD	DST	IFIT3	LAPTM5	TCF21	RARRES1	ADIRF	KDELR2	GSN	SEPTIN4	HLA-DPA1	CLEC4M	NR1H4	CHI3L1
HAPLN1	CEBPB	GDF10	EMID1	SLC2A1	EPAS1	CSTA	PBK	ITGBL1	NPDC1	PHLDB1	IFI35	TFPI	MFAP2	HAS1	RCAN2	ENO1	PDGFRL	KCNJ8	EHD3	MRC1	ASPN	GREM1
EDIL3	IER3	GPX3	FENDRR	ITM2A	FAM107A	NPB	PRC1	SDC1	SRGN	CDCP1	TYMP	ADGRG3	HNRNPA1	KRT19	SORBS2	PPP1R14B	PCOLCE2	PDGFRB	HLA-DRA	PLAC8	LAMC3	CD82
APOE	LIF	SCGB3A2	TMEM176A	CA2	CLEC14A	CTSS	UBE2T	COL8A1	CALCRL	SPOCD1	MX1	C6orf141	MAGED2	WT1	MAP3K7CL	SRM	CILP	ENPEP	HLA-DRB5	STAB2	NGFR	SLC16A3
PTGER2	SOD2	SFTPB	DMKN	SLC7A1	BTNL9	PAPLN	TPX2	COL12A1	SLC9A3R2	LOX	OAS3	SCN3B	MEIS1	SLPI	DSTN	KDELR3	CYBRD1	CDH6	CD74	STAB1	HSD11B1	CXCL1
CYGB	C11orf96	TSPAN8	SOX6	PLLP	AQP1	IL4I1	AURKB	FAP	GIMAP4	FNDC3B	GBP1	ECSCR	MDFI	KRT8	CSRP1	CLEC11A	SERPINF1	COL18A1	PLAT	CCL14	BGN	TDO2
CTSC	CD44	C16orf89	PDGFRA	SLC7A11	EDN1	CR2	ANLN	FN1	CD34	CCNL2	CTSK	DMTN	IGF2BP2	C2	TPM2	SSR4	IGF1	GJC1	RAMP3	CD4	TNFRSF11B	TNC
PTGER4	GPRC5A	LTBP2	NRG1	SPOCK2	RNF144B	CLU	UBE2C	ISLR	MALL	OGT	IFI44L	PTPRE	BCHE	PTGIS	PPP1R14A	DNPH1	PLAC9	SLC38A11	PTPRB	CD14	G0S2	MME
WNT2B	KDM6B	FBLN5	ALKAL2	SLC39A10	IFNGR1	ACHE	MYBL2	COL6A3	CRIP2	DCBLD2	LAP3	SLC24A1	TSHZ2	IL18	CRIP1	RPS17	MGP	ABCC9	HLA-DMA	ALB	TIMP1	COL6A2
SCT	TNFRSF12A	SERPING1	TSPAN33	PON2	ACVRL1	EXOC3L4	CENPF	LUM	CYYR1	RRBP1	PSMB9	FABP4	ITM2C	KRT18	MYLK	TMEM14B	ABCA9	GUCY1A2	FAM167B	ACP5	FMO3	COL6A1
LINC01082	DDX21	SFTPA2	PTCH1	ELOVL7	GPIHBP1	CR1	CENPU	COL5A2	MYCT1	MACF1	IFI6	DOCK5	OGN	ITLN1	AOC3	S100A4	LRRN4CL	FOXS1	TEK	CFP	ADAMTS13	TNFRSF21
LTBP4	NFKBIA	A2M	COL4A6	LMO2	CAVIN2	TNFSF11	MAD2L1	VCAN	JAG2	GOLGA8A	ISG15	TIE1	SULT1E1	CPA4	KCNMB1	ATP5PO	SRPX	TPPP3	SLCO2A1	CXCL16	DAAM1	TMEM45A
ITIH5	MAFF	METTL7A	INSC	RGCC	RAMP2	PKP2	RAD51AP1	PLPP4	SOX18	XAF1	OAS1	GRAP	NKAIN4	PLA2G2A	ITGA7	ATP6V0B	LRP1	THY1	TM4SF18	APOC3	RAMP1	TWIST2
IGHA2	UAP1	MFAP4	RGS10	DPEP1	ICAM2	CSF2RB	CENPK	COMP	INSR	BMP1	LY6E	KBTBD11	OLFML3	DSC3	NET1	CNPY2	ABCA10	ITGA1	FLT1	SAA1	AGTR1	SPHK1
SMPDL3A	SLC3A2	IGSF10	LSP1	GPR85	PECAM1	ANKRD29	HMMR	MATN3	IL3RA	SRPX2	IFITM1	PARD6G	FAM110B	FAM110C	MCAM	DDT	F10	TBX2	NOTCH4	IL33	STEAP4	FTH1
PITX1	WTAP	SLIT2	PTGS1	SLC52A3	MYZAP	BIRC3	CCNA2	COL3A1	ADCY4	MICAL2	IL15RA	PPFIBP1	PCDH18	ALDH1A3	KCNA5	UQCRH	VIT	ARHGDIB	HLA-DPB1	SAA2	ADAMTS2	MMP2
P2RY14	PPP1R15A	FBP1	COL4A5	ATP10A	HLA-E	SELENOM	GTSE1	ANTXR1		LMO7	UBE2L6	KANK3	LRRC17	EGFL6	RBPMS2	COPZ2		LHFPL6	GIMAP7	ORM1	MOXD1	PRRX1
C5orf66-AS1	RND3	SFTPA1	FOXF1	ROBO4	EGFL7		ASPM	LOXL1		TGFBI	MX2	ARL4A	FBN2	MYRF	TINAGL1	AURKAIP1		GJA4	ADGRF5	LIFR	HTR2B	BPGM
WNT4	MYC		EDNRB	QPCT	CDH5		CLSPN	INHBA		THBS1	CMPK2	ACKR2	HMGA2	SLC39A8	LDB3	NME1		CSPG4	ENG	F8	CCDC146	ADM
MATN2	ADAMTS4		SEMA4D	TCN2	GJA5		SPC25	COL11A1		TEAD1	TAP1	PKHD1L1	SNAI2	MST1	PPP1R12B	BAMBI		TRPC6	TGFBR2	VMO1	QSOX1
NEGR1	HSPD1		PLAU	ESAM	ADRB1		CENPM	COL1A1			IL32	SMAD1	HIF3A	RGS4	SGCA	ALPL		COL4A1	IGFBP5	ST6GAL1	COL4A4
P2RX1	PTGS2		PDGFD	RASGRP3	SMAD6		DLGAP5	COL5A1			GBP4	TC2N	BEX3	GAS1	EFHD1	NUPR1		COL4A2	HLA-DQB1	CCL23	CST2
CRYBG3	CREM		FGF9	ANGPT2	HYAL2		NUF2	RARRES2			TRIM22	MPP7	NNAT	FAM153B	FLNA	NDUFC2		FRZB	CASKIN2	CETP	EPHA3
ADGRL3	PLIN2		TMEM119	COBLL1	IFI27		CDCA5	PODNL1			USP18	GPR146	STMN1	ASPHD1	FHL5	PRDX6		PGF	SEC14L1	SERPINA1	NR2F1
PHGR1	CYCS		F2R	APLN	HLA-F		NCAPG	CHPF			ODF3B	LAYN	RBP1	LINC01133	SYNPO2	RUNX2		MYO1B	PLPP3	GPR182	ECM1
	BAG3		NPY	PDXK			ASF1B	COL1A2			DIO2	GNG11	HOXA10	PDZK1IP1	KCNAB1	NEDD8		LZTS1	PDE2A	NTN4
	REL		TSLP	CDA			CEP55	COL8A2			CST1	DSP	CNTFR	CXCL6	SNCG	RPS10		COL5A3	PLPP1	NPL
	NAMPT		OTULINL	MSMP			FOXM1	NBL1			RTP4	MGST2	PTN	CRB2	LBH	CA3		EPS8	TMEM204	TSPAN7
	CYTOR		MCTP2	MMP28			ESCO2	LRRC15			HAPLN3	RHOJ	MEG3	LXN	PTP4A3	KRT10		GUCY1B1	EXOC3L2	MAF
	ZC3H12A		DLL1	APOLD1			PTTG1	MMP14			SLAMF8	STON2	PEG10	SLC12A8	MFGE8	BUD31		ARHGEF17	HLA-DMB	MRO
	BTG3		SPON2	SLC38A3			SGO1	HTRA3			STAT2	WFS1	PLD3	CFI	ACTG2	RCN3		UACA	BEX5	NPY1R
	XBP1			CA5A			CDKN3	IGFL2			BST2	VPS35L	NPR3	BNC1	CSRP2	TMED3		FAM13C	PCAT19	CTSL
	HSPH1			DUSP6			MELK	HOPX			RSAD2	CRACR2B	TMEM98	CXADR	NRIP2			INPP4B		GPM6A
	HSPA9			LEF1			TCF19	CERCAM			PARP14		UBE2E3	TGM1	SUSD5			EDNRA		CD36
	EIF4A3			VWF			KIF23	ITGB5			RAB31		HMGN1	UPK1B	TNS1					APOA2
	EIF5						CCNB1	ADAM12			GOLM1		CIRBP	OSR1	ECRG4
	ERRFI1						KIF11				IFIT1		SHISA3	AADAC	C1QTNF1
							RACGAP1				CTSB		ACTG1	DPYS
							KIFC1				LGALS9
							SMC4
							MXD3

## Sheet: Epithelial_neural
Astrocyte	Basal	Basal squamous	Breast ductal	Breast luminal	Breast myoepithelium	Cell cycling	Cholangiocyte	Ciliated	Complete mesenchymal	Distal enterocyte	Enteroendocrine cell	Glandular	Hepatocyte	Intestinal epithelium	Intestinal goblet cell	Intestinal tuft cell	Luminal progenitor	Mucous secreting	Neuron	Oligodendrocyte	Pancreatic acinar cell	Prostatic glandular	Proximal enterocyte	Pulmonary alveolar type 1	Pulmonary alveolar type 2	Renal distal tubule	Renal intercalated cell	Renal podocyte	Renal proximal tubule	Schwann cell	Stress	Tumor cells of clear-cell RCC	Tumor cells of ovary and endometrium	Visceral neuron
MT3	UBD	DSC3	GATA3	ALDH1A3	ACTA2	UBE2C	SFRP5	FAM183A	COL6A3	GUCA2A	CHGA	TFF2	AMBP	LGALS4	FCGBP	SH2D6	GABRP	SCGB1A1	TCF4	MAG	CTRB1	KLK2	FABP2	AGER	SFTPB	CDH16	TMEM213	PODXL	MIOX	MPZ	CXCL8	NDUFA4L2	SOX17	LINC00682
SCRG1	KREMEN2	KRT5	XBP1	GLIPR1	TAGLN	BIRC5	CXCL6	C1orf194	COL6A1	CA4	SCGN	CTSE	ORM1	IGKC	SPINK4	FYB1	MGP	SCGB3A1	NCAM1	ERMN	PRSS1	KLK3	SI	RTKN2	NAPSA	KCNJ1	ATP6V1G3	TCF21	GLYAT	LGI4	PSCA	LINC01320	RHEX	CHRNA3
C1orf61	CSTA	LGALS7B	ANKRD30A	SAA1	ACTG2	TOP2A	TM4SF4	C20orf85	LUM	CEACAM7	SCG5	LYZ	APOC2	CDX1	ITLN1	BMX	ELF5	FMO2	CADM2	PPP1R14A	CTRB2	KLK4	TM4SF20	CYP4B1	SFTPA2	PAX2	ATP6V0D2	WT1	ALDOB	FXYD1	SNCG	ANGPTL4	MSLN	HOXB5
PTN	KRT15	PKP1	AZGP1	KRT23	CNN1	CDK1	CFTR	TMEM190	COL5A1	GUCA2B	CHGB	ANXA10	VTN	CDX2	ZG16	AVIL	SFRP1	SCGB3A2	ADGRL3	PLP1	CPA2	NKX3-1	APOA4	TNNC1	SFTPD	HOXB6	CLCNKB	NPHS2	NAT8	CDH19	PPP1R15A	CD70	MUC16	PRPH
PMP2	CCL20	KRT6A	STC2	CXCL1	MYLK	NUSAP1	CLDN10	RSPH1	BGN	LYPD8	PTPRN	LCN2	AHSG	GPX2	CLCA1	HCK	AARD	BPIFB1	NLGN1	CLDN11	CPA1	SLC45A3	MYO1A	SFTA1P	SFTPA1	HOXD8	ATP6V1B1	AIF1	BHMT	FOXD3-AS1	KLF5	NNMT	KLK7	MAB21L1
GPM6B	PRRX1	LGALS7	EFHD1	CTSV	TPM2	TPX2	ANXA4	PIFO	MMP2	KRT20	MIR7-3HG	TFF1	APOA2	TSPAN8	REP15	TRPM5	CALML5	CYP2F1	NSG2	MOG	CTRC	HOXB13	SLC5A1	SCEL	SLC34A2	SLC12A1	CLCNKA	PTPRO	GATM	INSC	ATF3	CA9	SPON1	CRABP1
GFAP	NPPC	S100A8	TRPS1	KRT81	OXTR	CDC20	CHST4	CFAP126	PCOLCE	CLCA4	CRYBA2	MUC5AC	APOC3	CDH17	KLK1	SPIB	RARRES1	CXCL17	RTN1	PTGDS	CELA3A	TRGC1	RBP2	ANKRD29	SFTA3	LHX1	LINC01187	CLIC5	GLYATL1	COL1A2	SLC14A1	TMEM91	CLDN6	NEFM
SPARCL1	SOCS1	DSG3	ESR1	MMP7	MSRB3	CENPF	BICC1	C9orf24	PEG3	GPA33	INS	TMC5	ALB	PIGR	MUC2	ALOX5	ROPN1B	VMO1	LSAMP	NKX6-2	PLA2G1B	STEAP2	ALPI	SLC39A8	SFTPC	CYS1	ATP6V0A4	CPXM1	BBOX1	GAS7	MAFF	PLIN2	TNFAIP2	PHOX2B
SOX2	VRK2	TP63	CRACR2B	SOD2	THBS1	MKI67	DCDC2	CAPS	LGALS1	MS4A12	GCG	S100P	F2	TRABD2A	ATOH1	HPGDS	ROPN1	SLPI	LRP1B	CNDP1	CELA3B	MSMB	ACE	EMP2	SLC22A31	EMX2	ATP6V1C2	SOST	RBP5	COL5A2	PRSS22	HILPDA	KLK8	TLX2
PTPRZ1	CLDN1	CLCA2	TBC1D9	LIF	KRT17	CCNA2	SERPINA4	ZMYND10	COL4A2	PLAC8	NEUROD1	C19orf33	KNG1	LEFTY1	TPSG1	ATP2A3	STAC2	KLK11	MAP2	SEPTIN4	CLPS	PRAC1	C11orf86	COL4A3	LPCAT1	AIF1L	SLC4A1	WT1-AS	GPX3	SPARC	CLDN4	ENPP3	WNT7A	TAGLN3
BCAN	LGALS9	S100A2	TFAP2B	FOSL1	TNS4	CCNB1	PKHD1	TPPP3	BNC2	AQP8	SLC30A8	LAMB3	ORM2	PPP1R1B	ST6GALNAC1	SH2D7	EN1	IL33	CELF4	CNTN2	CPB1	OR51E2	CREB3L3	SUSD2	LAMP3	COBLL1	CLNK	NPHS1	HAO2	OLFML2A	DUSP5	GAL3ST1	TNNT1	GNG3
TSC22D4	HLA-DQA1	DSG1	MUCL1	HMGA1	CLMP	MAD2L1	UGT2B15	SNTN	MEF2C	SLC26A3	ERO1B	ADAM28	ASGR1	IGLC2	TFF3	PTGS1	SYNM	STEAP4	SNAP25	CARNS1	PNLIPRP1	TRPM4	ANPEP	CAV1	C16orf89	TMEM72	PTGER3	CRB2	PDZK1	ABCA8	PHLDA2	HSF4	SNHG3	ELAVL4
BAALC	CLEC7A	KRT16	SLC39A6	COL6A2	DKK3	AURKB	SERPINA5	FOXJ1	SLC2A3	CA7	ABCC8	CAPN8	HPX	IGHA2	REG4	PSTPIP2	HAPLN3	AQP5	GRIA4	MBP	PNLIP	TMPRSS2	MTTP	SPOCK2	ALPL	IGFBP7	RHBG	MRGPRF	C11orf54	NGFR	HBEGF	EGLN3	SNHG5	PHOX2A
HEPN1	EDARADD	SFN	SCGB2A2	GPAT3	SPHK1	CCNB2	ONECUT2	CAPSL	GREB1	BEST4	ISL1	LAMC2	APOC1	CLDN3	ENTPD8	RASSF6	VGLL1	SCNN1B	CTNND2	CMTM5	CEL	PART1	SLC15A1	DENND3	MUC1	DUSP9	FAM24B	MXRA8	UGT2B7	ARHGAP15	ZC3H12A	SLC16A3	SCGB2A1	TLCD3B
GPM6A	CXCL10	CALML3	ERBB2	CD59	MYH11	PRC1	SCTR	C5orf49	NR2F2	CEACAM1	RFX6	FOXQ1	ITIH3	NOX1	FAM3D	RGS13	NDRG2	RASSF9	SNTG1	MOBP	SYCN	TRPM8	SLC6A19	AQP4	C4BPA	PAX8	SLC4A9	TNNI1	HPD	SLITRK6	OVOL1	CRYAB	KCNK15	NEFL
OLIG1	HCAR3	TRIM29	FASN	LTF	CARMN	CDKN3	SERPING1	CFAP157	MMP14	OTOP2	GAD2	ITGB4	HRG	VIL1	BEST2	GNG13	IL34	F3	GRIA2	APLP1	CELA2A	LRRC26	MEP1A	UPK3B	ABCA3	KCNJ16	DMRT2	SBSPON	AGXT2	SLC15A3	ID1	PDK4	CLDN16	STMN2
FABP7	LTB	SERPINB5	MLPH	CYP24A1	LTBP2	PLK1	PDGFD	DNAAF1	FBN1	TRIM31	PCSK1N	GCNT3	ITIH1	PLA2G2A	B3GNT6	IL17RB	PROM1	HCAR2	NTRK3	ABCA2	CUZD1	FOLH1	CYP3A4	CLDN18	DRAM1	HOXB9	FOXI1	TNNT2	DPYS	MOXD1	UPK1B	RARRES2	GAS5	HAND2
SLC1A3	RELB	GJB2	SCUBE2	KRT7	KRT14	HMGB2	FLRT2	LRRC46	CDH11	SDCBP2	VWA5B2	MUCL3	AGXT	C15orf48	ERN2	POU2F3	CCL28	ICAM4	NPAS3	EVI2A	GP2	STEAP1	MEP1B	NDNF	CEACAM6	UMOD	ADGRF5	MME	PDZK1IP1	COL3A1	DUSP2	VCAM1	IGF2BP2	HOXB4
NES	SYNPO2	S100A9	IRX3	PI3	FBXO32	PBK	HHEX	MORN5	PLAC9	MISP	TTR	POLD4	RBP4	EPS8L3	FOXA3	ALOX5AP	MFGE8	SERPINF1	KIF5A	TUBB4A	REG1A	GATA2	CDHR2	ANOS1	LRRK2	HOXD10	CLDN8	CLDN5	RIDA	COL1A1	CCNL1	FBXO17	ZNF503	HAND2-AS1
ATP1B2	RAC2	S100A7	DEGS2	CXCL3	LMOD1	UBE2T	AKAP7	DYNLRB2	GLT8D2	MUC12	PCSK1	SRCAP	BAAT	ATP10B	CREB3L1	HEPACAM2	TPD52L1	SLC15A2	PCDH9	HAPLN2	AMY2A	PDLIM5	CDHR5	GGTLC1	PGC	CLDN19	SLC26A7	DCN	DAB2	NID1	FOSB	PNCK	CCNA1	MLLT11
TTYH1	CD40	LYPD3	PIP	SAA2	KCNMB1	CDCA3	ONECUT1	ROPN1L	VIM	PHGR1	SST	TESC	FGA	EPCAM	MUC4	MATK	GBP1	EPAS1	ATP1A3	GPR37	REG1B	SPON2	NAALADL1	LMO7	HLA-DPB1	HOXB8	RHCG	PCOLCE2	FMO1	SOX10	NR4A1	TMEM176A	COL18A1	SYT1
PDPN	PYCARD	LY6D	PRLR	DAPP1	MYC	ASPM	ERICH5	LRRIQ1	RBP1	HRCT1	SCG2	VSIG1	HP	ANO9	BCAS1	HTR3E	MIA	SERPINB3	MIR99AHG	TMEM144	CELA2B	PLPP1	MS4A10	CLIC3	HLA-DPA1	GPC3	SCIN	TGFBR3	SLC22A6	FBLN2	EHF	IGFBP3	SNHG17	TAC3
OLIG2	ANXA8	MIR205HG	PGR	CXCL5	TUBB6	CENPA	HABP2	CCDC78	GNG11	PPP1R14D	CPE	LINC01133	ASGR2	ASCL2	FFAR4	PBXIP1	CX3CL1	ATP12A	MMP16	TMEM151A	PDIA2	AR	MUC17	WFS1	CACNA2D2	FXYD4	MAL	FGF1	FXYD2	SCN7A	CSRNP1	RNASET2	IGF2	INA
NOVA1	TP73	LTB4R	GRB7	CYP1B1	CAVIN1	PTTG1	HNF1B	C9orf116	C1S	FRMD1	PCSK2	ARL14	SERPINC1	RNF43	RETNLB	PLCG2	FOXC1	WFDC2	DCLK2	AMER2	CTRL	NPY	TM6SF2	NKX2-1	CSF3R	SIM1	SMIM6	ENPEP	PRODH2	FOXD3	KRT13	PFKP	LAPTM4B	STMN4
FXYD6	EEF1G	KRTDAP	CRABP2	MTHFD2L	FHL2	GTSE1	KIF12	CCDC153	LTBP4	CEACAM5	KCNJ6	VSIG2	CFHR1	NXPE4	WNK4	GRK5	VTCN1	IGHG4	MIAT	CNP	PRSS3	SPDEF	APOB	RNASE1	WIF1	AQP2	RCAN2	BCAM	MT1G	LAMP5	NFKBIA	HPCAL1	ITGB8	VIP
SCD5	MYBPC1	KRT1	SLC9A3R1	DDX21	NEXN	HMMR	PIK3AP1	TEKT2		MUC13	FEV	ONECUT3	GC	JCHAIN	ANO7	PIK3CG	CDKN2A	CHST9	XKR6	TPPP	AMY2B	SLC30A4	MGAM	MS4A15	HLA-DRB1	FOLR3	GRB14	MYL9	CLTRN	GFRA3	ZFP36	VEGFA	HDAC7	FXYD7
FIBIN	TMC8	GJB6	MB	KLC3	ERG	ZWINT	AQP1	EFCAB1		DHRS9	RAB3B	APOL1	FGG	FERMT1	SYTL2	PTPN18	MX1	CH25H	SEZ6L	ANLN	SERPINI2	RDH11	FABP6	RGCC	NRGN	HOXA9	OGDHL	MAFB	SMIM24	PRIMA1	KRT19	ZNF395	UCA1	RET
FAM181B	GCSAM	PERP	TSPAN13	SLC43A3	ITGA2	NEK2	HOMER2	TEKT1		CDKN2B-AS1	PAX6	EPS8L1	APOH	OLFM4	CDC42EP5	HOTAIRM1	LY6E	CXCL2	ADGRB3	SLAIN1	REG3G	ABCC4	SULT1A2	SFTA2	MALL	ARHGAP24	ARHGAP18	THSD7A	MT1H	NRXN1	MPZL2	RRAD	RESF1	NREP
TRIM9	ANXA8L1	CAPNS2	DUSP4	SVIL	CYTOR	SGO1	AGT	CFAP53		CD177	SCG3	LIPH	CES1	KRT8	SCNN1A	CD300LF	GBP2	IGHG3	GRID2	CLDND1	REG3A	MESP1	ABCG2	CAVIN2	CTSH	EMX2OS	CA12	TYRO3	DDC	DLX1	ERRFI1	LINC00887	IL4I1	MEG3
METRN	INPP1	DSP	EVL	USP53	ACTN1	AURKA	BCO2	AL357093.2		CLDN23	SYT4	PLEC	TF	ETHE1	GALNT5	TAS1R3	TAP1	TMEM45A	MAPT	EDIL3	SPINK1	PCA3	DGAT1	ITLN2	ATP11A		BSND	ARHGAP28	PCK1	LAMA4	GADD45A	SLC17A3	SNHG6	NNAT
TUBA1A	PTPRCAP	SPRR1B	BATF	TACSTD2	GEM	TROAP	C6	FAM166B		TMIGD1	RGS4	TRIM54	C8G	IGLC3	NEURL1	C11orf53	FDCSP	NCOA7	DPP6	SPOCK3	PRSS2	ALOX15B	ACE2	GPRC5A	HLA-DRA		HOXB-AS3	MIR503HG	PTH1R	GFRA1	KLF4	RASSF4	FGF18	HOXA5
CSPG5	TYMP	FAT2	SELENOM	SMS	FAM126A	PCLAF	CRP	TUBA4B		SLC17A4	IAPP	CYSTM1	C3	MUC3A	CAPN9	LIPG	IFITM1	CP	NRCAM	ADAMTS4	RBPJL	FOXA1	TMPRSS15	PEBP4	TMEM125		STAP1	CCN2	KHK	PMP22	BAG3	LUCAT1	LYPD1	L1CAM
SYT11	BCL2A1	IL20RB	ELOVL5	SNORC	DST	NUF2	SPP1	DYDC2		TSPAN1	SYT5	MATR3	FGL1	SELENBP1	AGR2	B4GALNT4	IFI44L	BPIFA1	ZEB1	KCNMB4	CLPSL1	CPNE4	CIDEC	CAV2			IL18	PLA2R1	PEPD	S100B	GADD45B	TMEM176B	PRKCI	CELF3
MLC1	EPSTI1	SOX15	MAGED2	SLC25A37	PDLIM4	DEPDC1	ALKAL2	DNAH12		LINC01559	INSM1	LBHD1	FGB	ELF3	GSN	ITPRID1	KLK5	SCNN1G	DSCAM	KLK6	PTF1A	PPP3CA	MS4A8	FOLR1			FGF9	NPR1	PAH	ZEB2	REL	ALPK2	UCP2	DPYSL3
HEPACAM	IKBKE	AQP3	RERG	YWHAH	CALD1	KIFC1	SERPINA6	RIIAD1		CDA	KCNK16	DUOX2	LBP	ADH1C	RAP1GAP	VAV1	ISLR	DLK2	CSMD1	LHPP	CBS	SLC2A12	C3orf85	ARHGEF26			TMEM52B	DDN	ALDH6A1	MATN2	HES1	DEPP1	RBM38	NRSN1
TMEM158	CD74	SBSN	SUSD3	ISG20	ITGB1	RRM2	SLC4A4	CFAP45		APOBR	KCTD12	QSOX1	CFH	HEPH	SMIM31	CCSER1	GBP4	ADH7	KIF1B	PLEKHB1	NR5A2	SORD	PRAP1	ICAM1			DEFB1	VASN	CTXN3	ZNF536	RND3	PGF		PCBP4
RAB31	SYNGR2	KRT6B	SRARP	BIRC3	ECRG4	TK1	GMNN	ARMC3		ITM2C	DNAJC12		CPB2		TBX10	KIT	TMEM123		SOX11	UGT8	C2CD4B	BANK1	ACSL5	CPM			HSD11B2	SULF1	SLC13A1	DLX2	BTG2	SLC28A1		GDAP1L1
GPR37L1	SCPEP1	GSDMC	GALNT6	CXCL16	FGFR1	DLGAP5	CYP3A5	FAM81B		TMEM54	BEX1		C4BPB		RAB27A	AOC1				ENPP2	ERP27	DHRS7	CES2	HOPX			PACRG	COL4A4	SUCLG1	COL4A1	GDF15	LINC02532		MAPK10
TSPAN7	STAR	AHNAK2	MYB	MTHFD2	COL17A1	KIF23		C9orf135		C10orf99	CALY		PON1		GALNT12	ADGRG6				AATK	GOLGA8B	NAAA	CYBRD1	ANXA3			ATP6V1A	ST6GALNAC3	ASPDH	MCAM		SLC3A1		CRMP1
JAM2	PAX9	FGFBP1	ZG16B	CDC42EP1	LAMA3	HJURP		DRC3			NKX2-2		TDO2			IL13RA1				NECAB1	PGGHG	CREB3L4	XPNPEP2	COL8A1			NUPR2	HTRA1	CUBN	FSTL1		IL32		GAL
RND2	DTX2	CERS3	SLC38A1	CHI3L2	ARID5B	TACC3		CCDC170			VGF		ITIH2			NCMAP				MYRF	GPT2	SOCS2	MOGAT2	DAPK2			ATP6AP2	KLRB1	SLC22A8	EGFL8		HSPB8		RAB3A
BCHE	GJB5	TP53AIP1		TPM4	CSRP1	NDC80		SPAG8			PAM		CYP2D6			SPTLC2				MAP6D1	MKNK1	TBX3	SLC10A2	FILIP1			SYT10	ARHGEF3	ASS1			TSC22D3		UCHL1
SRPX	ATF5	COL7A1		MYH9	CD200	KIF2C		WDR38			CACNA1A		APOA5			IGHA1				HCN2	SEL1L	ARHGAP6	TMEM253	ADRB2			AVPR1A	FOXC2	ACMSD			SLC6A3		TUBB2B
	PMAIP1	SERPINB13			MT2A	CDCA8		ZBBX			QPCT		TAT			COL27A1				MAPK8IP1	SLC43A1	MTRNR2L10	CLDN15	CD55			ADGRF1		SLC7A7			CAVIN3		DCX
	NME2	SERPINB4				CENPW		CDHR3			CFC1		APCS			ITPR2				PEX5L	P2RX1	C19orf48	CHP2	ABCA7			AQP6		FBP1			HSD3B7		GRP
	TNFAIP3					SMC4		LDLRAD1			CADPS		SERPIND1			AFAP1L2				FEZ1		FAM3B	SLC51B	OTULINL			TMEM61		DPEP1					MAP1B
						CEP55		CFAP43			DUSP26		UGT2B4			TREH				CHADL		LCP1	FABP1				TFCP2L1		SLC22A12					LINC02381
						RAD51AP1		CCDC17			ARX		ADH1B			ANXA13				FGFR2		PMEPA1							PBLD					LRRN3
						CKAP2L		CDHR4					C8B			SKAP2				TTYH2									LGALS2					GAP43
						NCAPG														NACAD									ACSM2B					TCEAL7

## Sheet: TNK cell
CD16+ NK-cell	CD160+ intraepithelial lymphocyte	Exhausted CD8+ T-cell	Heat shock	IFIT1+ interferon signaling	ILC3	Proliferating T-cell (cell cycling)	Tfh	Th17	Tissue resident memory T-cell	Treg	XCL1+ NK-cell
FGFBP2	KIR2DL4	VCAM1	HSPA6	IFIT1	KIT	PCLAF	CD200	CCL20	AC058791.1	IL2RA	FCER1G
FCGR3A	CD160	LAG3	BAG3	IFIT3	LST1	UBE2C	GNG4	IL26	AC020916.1	TNFRSF4	KRT81
KLRF1	TMIGD2	HAVCR2	ZFAND2A	RSAD2	CA2	BIRC5	ICA1	IL4I1	JUND	FOXP3	TYROBP
SPON2	ITGA1	CD8A	HSPA1A	CMPK2	SPINK2	TOP2A	NMB	FURIN	FOSB	TNFRSF18	KLRC1
GNLY	ATP8B4	PTMS	SERPINH1	MX1	GSN	MKI67	CXCL13	CTSH	LINC00513	IL1R2	ADGRG3
PRF1	SPRY1	TNFRSF9	HSPA1B	OAS1	PCDH9	TYMS	CPM	IL17A	AC016831.5	BATF	TRDC
CX3CR1	KLRC2	HLA-DRB1	HSPH1	IFI44L	RORC	RRM2	SMCO4	KLRB1	UBE2S	CTLA4	XCL1
S1PR5	HOPX	LYST	DNAJB1	USP18	DLL1	CDK1	TOX2	CCR6	MYADM	AC133644.2	KRT86
KLRD1	UBASH3B	CD8B	DNAJA4	IFIT2	LINC00299	AURKB	BTLA	RORA	IL7R	TBC1D4	LAT2
PLAC8	CD7	HLA-DQA1	FKBP4	OAS3	AFF3	TK1	IGFL2	AC092580.4	KDM6B	LAYN	XCL2
GZMB	ENTPD1	HLA-DPA1	HSPD1	HERC5	TNFSF11	ZWINT	LINC01281	CAPG	AC026979.2	LAIR2	LINC00996
NKG7	SMIM3	HLA-DMA	HSPB1	IFI6	TLE1	STMN1	LHFPL6	TNFRSF25	AL121944.1	AC017002.1	B3GNT7
PRSS23	TRGC2	FAM3C	HSP90AA1	ISG15	SLC4A10	GTSE1	POU2AF1	LGALS3	PPP1R10	FANK1	SH2D1B
CLIC3	PHGR1	HLA-DRA	DNAJB4	MX2	ENPP1	NUSAP1	PDCD1	GNA15	ZNF331	TIGIT	MATK
ADGRG1	PLPP1	CCL3	CACYBP	IFI44	FES	ASPM	LINC01480	ADAM19	NR4A2	DNPH1	IL2RB
FGR	GZMA	GZMK	HSPE1	SAMD9L	ZBTB16	SPC25	NR3C1	IL23R	CNOT6L	RTKN2	CXXC5
TTC38	KLHL23	HLA-DPB1	MRPL18	LAMP3	LIF	TPX2	ITM2A	OSTF1	KCNQ1OT1	CARD16	NCAM1
AKR1C3	PTPN22	APOBEC3G	DNAJA1	IRF7	PRAM1	CKS1B	CHN1	CXCR6	TNFAIP3	MAGEH1	TXK
PLEK	ITGAE	HLA-DRB5	DEDD2	EPSTI1	FSD1	CCNA2	LIMS1	TNFSF13B	AC044849.1	ICOS	IRF8
CTSW	KLRC3	HLA-DQB1	NR4A1	PLSCR1	MPG	ASF1B	TSHZ2	JAML	TUBB4B	CUL9	AREG
C1orf21	LDLRAD4	TNFSF4	HSP90AB1	EIF2AK2	SCN1B	CDKN3	CCDC50	PERP	ZC3HAV1	GK	CD63
MYOM2	MSH3	FABP5	AHSA1	XAF1	ABHD15	CENPF	DRAIC	MGAT4A	ARIH1	CORO1B	GSTP1
FCRL6	MYO1E	SNAP47	CHORDC1	IFI35	IGF2BP2	CENPW	IL6ST	TMEM167A	IER5	PKM	NCR1
CD300A	ADRB1	TOX	ANKRD37	NT5C3A	ALDOC	CDCA5	FBLN7	ANKRD28	DDX3X	MIR4435-2HG	MCTP2
PTGDS	TRGC1	CD74	HSPA8	TNFSF10	CD300LF	CCNB2	PTPN13	GPR34	GOLGB1	TYMP	CAPN12
IGFBP7	PDE4A	MIR155HG	ATF3	STAT1	SOX4	DLGAP5	FKBP5	S100A4	BTG2	TNFRSF1B	SLC16A3
GZMH	SSH1	RAB27A	PPP1R15A	OASL	C20orf204	HMMR	PPP1CC	CKLF	TPT1	CD27	SPRY2
EFHD2	SLA2	SIRPG	RGS2	OAS2	PRMT9	CDC20	AC004585.1	TANK	KLF2	IL1R1	IGFBP2
CD247	SYTL3	CCL5	DOK2	HELZ2	HBG2	KIFC1	IGFBP4	YWHAH	PDCD4	PMAIP1	LDB2
CST7	AOAH	AFAP1L2	TNFSF14	PARP9	NCOA7	CDCA8	ARMH1	RBPJ	INTS6	GLRX	STARD3NL
CTBP2	ABCB1	CRTAM	NEU1	SAMD9	LZTFL1	CENPA	CAV1	PDE4D	MIDN	CD4	SYK
CHST2	AUTS2	ACP5	UBB	DDX58	CAT	CLSPN	ZBED2	ARL3	NEAT1	STAM	CEBPD
CMC1	GPR171	NDFIP2	TCP1	GBP1		NUF2	CD82	CD40LG	NABP1	F5
PTPN12	TRG-AS1	AKAP5	CGAS	IFIH1		RAD51AP1	TIAM1	PPARG	YPEL5	CTSC
ZEB2	JCHAIN	APOBEC3C	DNAJB6	RTP4		CDCA3	MAF	MAST4	HEXIM1	GBP2
ITGB2	DAPK2	ETV1	STIP1	LGALS9		UBE2T	THADA	SPOCK2	BRD2	GADD45A
ITGAM	CD96		CKS2	DDX60		TUBB	METTL8	TMSB4X	CRYBG1	LAPTM4B
MYO1F	SCML4		UBC	LY6E		CEP55	IL21	CD3D	SKIL	ZC2HC1A
PTGDR	GFOD1		SLC5A3	ISG20		CDT1	KSR2	FKBP11	SLC38A2	IKZF2
CEP78			NUDC	ZBP1		GGH	FZD3	ADAM12	ANXA1	PIM2
GSAP			NKRF	DDX60L		PBK		PHLDA1	HNRNPH1	ARID5B
GK5			CLK1	IFIT5		SMC2		DPP4	AMD1	HTATIP2
APMAP			HSPA4	TRIM22		SGO1		SELENOT	ARL4C	VDR
ASCL2			EIF5	UBE2L6		CENPU		CD6	ATP1B3	CD79B
			IFNG	HERC6		KIF2C		TMEM273	GPR183	DUSP4
			MXD1	PNPT1		MAD2L1		CERK	YME1L1	IKZF4
			DUSP1	SHFL		HJURP		CMTM6	NUFIP2	HACD1
			ABHD3	BST2		KIF23		IL22	FOSL2
			RHOB	LAP3		TROAP			FOS
			SOD1	STAT2		KNL1

## Sheet: Myeloid
C1QC+ macrophage	CD16+ monocyte derived macrophage	CTSK+ macrophage (osteoclast)	CXCL9+ macrophage	Cell cycling	DC1	FCN1+ monocyte derived macrophage	Heat shock	ISG15+ macrophage	LAMP3+ DC	LYVE1+ macrophage	Langerhans cell	Mast	Mononuclear phagocyte	NLRP3+ monocyte derived macrophage	Neutrophil	PPARG+ macrophage	PRR-induced activation	SPP1+ macrophage	pDC
CTSD	CDKN1C	SLC9B2	CXCL9	PCLAF	CLEC9A	FCN1	BAG3	IFIT1	LAMP3	AGR2	CD1A	TPSAB1	LRMDA	EREG	FCGR3B	FABP4	ITGB8	SLC2A1	GZMB
PLD3	LILRA1	CTSK	ADAMDEC1	TYMS	XCR1	S100A12	DNAJB1	RSAD2	CCL19	LYVE1	CD207	CPA3	PRKN	IL1RN	CXCR2	PDLIM1	SLC7A11	HK2	LILRA4
LIPA	LYPD2	SIGLEC15	PLA2G2D	TOP2A	CLNK	VCAN	DNAJA4	CXCL10	CCR7	EGFL7	S100B	MS4A2	DLEU2	IL1B	CMTM2	GPD1	SLAMF1	SLAMF9	SMPD3
APOE	LILRA5	AK5	ENPP2	MKI67	DNASE1L3	S100A8	HSPH1	IFIT3	LAD1	ABCG2	HLA-DQB2	GATA2	ARL15	CD300E	CSF3R	MCEMP1	CYP1B1	BNIP3	MZB1
APOC1	LST1	CKB	TMEM176A	UBE2C	WDFY4	S100A9	HSPA6	IFIT2	SLCO5A1	CD36	LTB	KIT	BNC2	AQP9	ADGRG3	PCOLCE2	SMOX	ENO2	CLIC3
CTSB	LILRB2	MMP9	HAPLN3	BIRC5	HLA-DOB	CSTA	HSPA1B	USP18	FSCN1	CD28	IL22RA2	SLC18A2	RAD51B	EHD1	VNN2	MARCO	TXN	ERO1A	JCHAIN
OTOA	TCF7L2	COL27A1	TMEM176B	CDK1	BTLA	LYZ	ZFAND2A	ISG15	CD200	ACTG2	CD1E	TPSB2	WWOX	CCL20	SMCHD1	PHLDA3	PDE4DIP	NDRG1	SCT
FTL	IFITM2	DGKI	NR1H3	TK1	ASB2	CDA	HSPA1A	CXCL11	CCL22	AFF3	TACSTD2	VWA5A	MAML3	G0S2	S100P	GCHFR	MSANTD3	ADM	NIBAN3
CTSA	TESC	HTRA3	SLAMF8	RRM2	CPNE3	TKT	ATF3	MX1	NCCRP1	GATM	NDRG2	HDC	CDKAL1	PTGS2	TMEM154	CES1	TFPI	AK4	LRRC26
TREM2	SYTL1	RUFY4	ATOX1	NUSAP1	C1orf54	AP1S2	CD83	CCL8	GPR157	TNFRSF13C	PLEK2	IL1RL1	FHIT	BCL2A1	MMP25	AQP3	SPHK1	ANGPTL4	DERL3
NPL	CFP	ATP6V0D2	ACP2	AURKB	FLT3	MNDA	PPP1R15A	TNFSF10	IDO1	MEST	FCER1A	RHEX	NHSL1	CXCL2	CYP4F3	RBP4	MGLL	PLIN2	CLEC4C
FUCA1	LRRC25	THOP1	VAMP5	CENPM	ZNF366	ASGR1	HSPB1	IFITM1	MARCKSL1	HRH1	SLC38A1	MAOB	AUTS2	TIMP1	FFAR2	FHL1	IL2RA	EGLN3	TSPAN13
TSPAN4	LYST	COL6A2	PLA2G7	ZWINT	RAB7B	RBP7	HSPD1	NT5C3A	HMSD	BIN1	CCR6	RGS13	KCNQ3	CXCL8	RIPOR2	FBP1	CXCL5	NUPR1	CXCR3
PSAP	GPBAR1	ACP5	CTSC	GTSE1	LGALS2	NUP214	NR4A1	CMPK2	AOC1	MTUS1	PARM1	HPGDS	DOCK4	PPIF	CXCR1	CYP27A1	NCS1	HILPDA	ITM2C
CTSZ	ZNF703	F2R	LILRB4	CENPF	ENPP1	JAML	NR4A2	ISG20	BIRC3	PCDH12	PKIB	CLU	SH3RF3	TNFAIP6	KCNJ15	PPARG	IL1R1	MXI1	PTCRA
GM2A	TPPP3	ITGA2	CALHM6	CDKN3	BATF3	CLEC4E	GEM	APOBEC3A	ACHE	CSF1R	NRN1	HPGD	IMMP2L	TNIP3	SLC25A37	MME	MET	SPP1	MAP1A
CAPG	SPN	MYO1B	MMP14	TPX2	PPM1J	MPEG1	GADD45B	OAS1	BCL2L14	MEF2C	CD1C	SLC45A3	TCF12	AC245128.3	STEAP4	AKR1C3	RDX	CSTB	SPIB
FABP5	ICAM2	KIAA0040	APOL3	CCNA2	CPVL	S100A4	HSP90AA1	GBP1	LIMCH1	IGF2BP3	CLDN1	RAB27B	FMN1	SOD2	LRRK2	INHBA	PID1	PLOD2	PTPRS
CD68	C19orf38	DPP4	PSME2	SPC25	RUBCNL	FGL2	MAFF	HERC5	GCSAM	ACY3	SUSD3	GRAP2	SPIDR	SERPINB9	CPD	AGRP	ARMC9	ZNF395	IRF4
CD59	STXBP2	WWC1	HSD11B1	HMMR	SNX22	CTSS	CCL4	OASL	DAPP1	MDK	RUNX3	GCSAML	CSGALNACT1	NLRP3	PROK2	IGFBP2	USP12	MIF	TCL1A
LAMP1	POU2F2	AKAP6	PLAAT4	PRC1	DBN1	METTL9	TNF	IFIH1	EBI3	ACTA2	GSN	ITM2A	SFMBT2	NAMPT	RESF1	ALDH2	GRAMD1A	P4HA1	C12orf75
C1QC	CD48	STRIP2	CD38	MAD2L1	CCSER1	CARD16	IER5	OAS3	KIF2A	LPAR6	PAK1	TPSD1	ATG7	PLAUR	HCAR3	RMDN3	MPZL1	LDHA	LAMP5
AKR1B1	NEURL1	COL6A1	LAP3	CDC20	TMEM14A	VSIR	KCNQ1OT1	IFI6	TVP23A	GAMT	CDH1	BACE2	FRMD4A	GK	BCL6	FAM89A	CXCL1	TNS1	IRF7
LGALS3	MTSS1	S100A3	CD40	CDCA3	PLCD1	PTPRE	CCL4L2	OAS2	POGLUT1	HMGA2	RASAL1	CD69	FTX	WTAP	MXD1	CCL18	SEMA6B	TMEM45A	TRAF4
CREG1	CYTIP	TCIRG1	ANKRD22	ASPM	SNX3	STK17B	DUSP2	IFI35	NUB1	CD200R1	GTF2IRD1	TESPA1	MAML2	ATP13A3	IVNS1ABP	LPL	FGFR1	GPNMB	MYBL2
SLC38A6	SLC2A6	SDC1	TCN2	STMN1	CCND1	CD1D	CCL3	MX2	KDM2B	TIMD4	HLA-DQA2	LAT	ELMO1	NFKB1	FPR2	AMIGO2	NRP2	ADAM8	ZFAT
GLMP	MYO1G	PHETA1	TIFAB	CKS1B	FBXO27	EVI2B	IER3	EPSTI1	ANKRD33B	NRROS	HLA-DQB1	CAVIN2	GAB2	IL1A	SELL	STAC	CTSL	GAPDH	BCL11A
CD63	PECAM1	MATK	PRDX1	CEP55	TAP1		EIF4A3	IFI44L	ANXA6	IGF2BP2	GDI2	SVOPL	BTBD9	ATP2B1	RNF24	PNPLA6	TXNRD1	CD109	PACSIN1
VAT1	FGR	ITGB3	C2	CCNB2	SLAMF7		ABL2	LY6E	UBD	FABP1	VASP	CALB2	DISC1	CCRL2	ABTB1	SERPING1	TNIP1	BNIP3L	PTGDS
HEXB	RHOC	CAVIN3	TYMP	PLK1	CADM1		HSPE1	IFITM3	TBC1D4	APOA1	ABI3	LTC4S	BCAS3	CXCL3	ZDHHC18	S100A13	SMIM3	RALA	SMIM5
	FCGR3A	HSPB7	CTSH	PTTG1	SERPINF2		FOSB	DDX58	GRSF1	CD163L1	CNN2	STXBP6	LDLRAD4	CD44	YPEL3	ADTRP	SLC16A10	GPI	SHD
	COTL1	MYO1D	LAG3	CLSPN	C1orf21		DNAJB4	GBP5	RFTN1	HMGA1	IDH2	CTSG	SDK1	PTX3	MBOAT7	LTA4H	ANXA5	GBE1	IL3RA
	NAAA	HYAL1	HLA-A	NUF2	LSP1		CKS2	SAMD9L	LY75		GNAO1	TMEM233	AMBRA1	THBS1	R3HDM4	SLC19A3	FTH1	MIR210HG	NEK8
	FAM110A	CDC42EP5	MMP12	NCAPG	KCNK6		EGR1	IFI44	TRAF1		CFAP73	NTRK1	ZFAND3	SLC2A3	NCF1	SVIL	BASP1	SEMA3C	PLAC8
	LIMD2	DNM1	CMKLR1	CCNB1	TLR10		SERPINH1	HESX1	RAB9A		HLA-DQA1	LAX1	TBC1D22A	C15orf48	HCAR2	CD52	IRAK2	ALDOA	TPM2
	CDH23	PPIC	FPR3	ANLN	FNBP1		CHORDC1	SAMD9	CLIC2		ITGB7	KLRG1	FCHSD2	THAP2	MGAM	TREM1	FNIP2	FCGR2B	TCF4
	BIN2	EXT1		CENPK	MCOLN2		MRPL18	XAF1	SINHCAF		TRPM4	TIMP3	ZSWIM6	SERPINB2	SORL1	RETN	GCLM	BCAT1	PLD4
	CLEC12A	RAI14		DLGAP5	VAC14		CLK1	GBP4	TMEM150C		HLA-DPB1	NDFIP2	SLC9A9	TNFAIP3	XPO6	SPOCD1	MAP4K4	ZNF385A	SEL1L3
	ITGAL	TM4SF19		KIF11	FKBP1B		KLF4	IL27	IL32		PPA1	LIF	VPS13B	CD55	VNN3	GLIPR2	HIPK2	SLC6A8	LINC00996
	C11orf21	CA2		RAD51AP1	MAP4K1		FKBP4	CCL2	CST7		FCGBP	SMYD3	TRAPPC9	VEGFA	NABP1	SFTPC		RAB42	CCDC50
	ADGRE1	BAMBI		CENPA			MIR155HG	IL4I1	CCL17		KCNMB1	CDK15	NCKAP5	AC020656.1	LRG1	FN1		SDC2	IRF8
	NAP1L1	TNFRSF12A		NDC80			DNAJB6	NEXN	DUSP5		GNA15	SKAP1	ZNF609	KYNU	FPR1	GPA33		ATF5	CYB561A3
	HES4	NFATC1		KIF2C			HSP90AB1	DEFB1	NET1		CKLF	NSMCE1	ANKS1A	GCH1	NIBAN1	LGALS3BP		FAM162A	SCAMP5
	ICAM3	EHD2		ASF1B			DNAJA1	ETV7	IL7R			MAST4	MED13L	PIM3	MEGF9	SCD		PDK1	SIDT1
	CORO1A	JDP2		PKMYT1			NR4A3	UBE2L6	DUSP4			CNRIP1	CHST11	SRGN	LIMK2	ACOT7		ENO1	RUBCN
		STRADB		KNL1			PMAIP1	HELZ2	P2RY10			MLPH	TRIO		DGAT2	ACO1			UGCG
		ACTN2		UBE2T			KDM6B	STAT1	TRIP10			PBX1	FMNL2			ADAMTSL4			COBLL1
		NDUFS8		CDCA5			TSPYL2	GMPR	TREML1			CD82	EXOC4			TGM2			PHEX
		TNFRSF11A		HMGB2			JUN	IFI27	PTGIR			RHOH	DENND1A						PPP1R14B
		CTTN		FOXM1			NEU1					LEO1	ARHGAP15

## Sheet: B-cell
Cell cycling	Germinal center B-cell	Heat shock	Lymphoblast	Mature B-cell	Plasma cell	Plasma cell precursor	Precursor B-cell	Stress
RRM2	SUGCT	DNAJB1	EBI3	KDM6B	FKBP11	FNDC3B	IGLL1	PLK2
MKI67	RGS13	HSPH1	NME1	MIR29B2CHG	FKBP2	PDK1	VPREB1	SERTAD1
AURKB	CCDC144A	BAG3	FABP5	JUND	MZB1	GAS6	AKAP12	HSPA2
TOP2A	LMO2	ZFAND2A	ENO1	AC058791.1	SSR4	FNDC3A	SOX4	EGR1
PCLAF	SERPINA9	HSPA1A	MRTO4	NR4A2	JCHAIN	TXNDC5	RAG1	GADD45B
NUSAP1	AC023590.1	CACYBP	NOP16	AL121944.1	SDC1	RRBP1	ARPP21	TNF
CDK1	NEIL1	FKBP4	EBNA1BP2	AC020916.1	SEC11C	CPEB4	RAG2	SNHG12
UBE2C	LPP	HSPA1B	EIF5A	REL	SDF2L1	OGT	CD9	TUBB4B
BIRC5	MARCKSL1	HSPE1	NHP2	ZNF331	SELENOS	ELL2	DEPP1	IER2
CDKN3	DCAF12	HSP90AA1	LDHA	NR4A3	PRDX4	CREB3L2	P4HA2	EIF4A3
GTSE1	S1PR2	HSPD1	TOMM40	CREM	SSR3	LIME1	NREP	DUSP2
TYMS	GCHFR	MRPL18	C1QBP	IER5	MANF	ERN1	FHIT	FOSB
CENPF	GMDS	HSPB1	MIR155HG	JOSD1	ITM2C	SEL1L	MYB	DNAJA1
TK1	HMCES	HSPA6	NPM3	ARIH1	SPCS3	ZBP1	MPP1	CHMP1B
CCNA2	CAMK1	DEDD2	DCTPP1	ATP1B3	IGHA1	SEC24D	CMTM8	RND1
TPX2	RFTN1	HSP90AB1	RANBP1	NABP1	ERLEC1	HM13	TOP2B	HEXIM1
CCNB2	ACY3	DNAJB4	PHB	LINC00513	NUCB2	SLAMF7	SSBP2	NR4A1
CDC20	MYBL1	CHORDC1	PKM	MIDN	PDIA4	INPP4A	TKT	GLA
ZWINT	BIK	DNAJA4	PPA1	NUFIP2	JSRP1	DERL3	EGFL7	NEU1
SPC25	A4GALT	DNAJB6	NOLC1	AC004687.1	SPAG4	LINC02362	SOCS2	PPP1R15A
CDCA3	PRPSAP2	HSPA8	SRM	JMY	TRIB1	TXNDC11	IKZF2	INTS6
HMGB2	SYNE2	ANKRD37	PRMT1	IER5L	CRELD2	ATXN1	SLC8A1-AS1	MAFF
ASPM	VNN2	AHSA1	CCL22	RASGEF1B	TNFRSF17	FCRL5	DNTT	SNAI1
PTTG1	RPRD1B	CKS2	MRPL4	EGR3	SELENOM	ITGA6	BEST3	FOS
CENPW	DEF8	RGS2	PAICS	SKIL	TXNDC15	SEC24A	SMIM3	UBE2S
NUF2	ASB13	CCR7	YBX1	PRDM2	DUSP5	IRF4	MME	CD83
CLSPN	MYO1E	STIP1	TIMM13	EZR	NEAT1	PRDM1	PCDH9	JUNB
NCAPG	BASP1	BIRC3	PSME2	DDX3X	IGKC	CEP128	MIR181A1HG	TOB1
DLGAP5	HOPX	TCP1	RAN	SMAP2	HERPUD1	HDLBP	VPREB3	CD69
SMC4	CCDC88A	SERPINH1	GPATCH4	CD55	PIM2	XBP1	AIF1	JUN
ASF1B	OGG1	ZFP36	IMPDH2	SLC2A3	SIL1	SEC61A1	YBX3	NFKBID
CDCA8	AICDA	KLF6	PRDX1	ZC3HAV1	IGHG1	MBNL2	ADA	NFKBIA
KIFC1	BCL7A		PA2G4	AREG	SEC61B	TRAM2	MLXIP	ZC3H12A
PBK	SUSD3		TXN	HCG18		CD38	LINC01013	IFRD1
CCNB1	DAAM1		VDAC1	METRNL		MT-ND6	CD24	NXF1
CENPE	HMGN1		SNRPD1	AC245297.3		FKBP14	ZEB2	CSRNP1
CENPA	ACTG1		DDX21	CHD1		TENT5C	CDK6	DUSP1
STMN1	SPRED2		MTHFD2	MKNK2		TP53INP1	HBG2	EIF1
MAD2L1	RRAS2		RGS10			OSBPL3	RASD1	SAP18
KIF2C	LINC00877		CCT2			GAB1	GLUL	GADD45G
PLK1	PDGFD		BID			WIPI1	ERG	SRSF7
HMMR	FGD6		TPI1			HSP90B1	HHIP-AS1	CDKN1A
CDCA5	GCSAM		MRPS12			MAN1A1	NPPC	BRD2
MYBL2	KLHL6		TRAF4			IFNG-AS1	CMTM7	UBB
CKS1B	RAPGEF5		SNRPE			SLC17A9	PPP1R14A	TUBB2A
PHF19	DHRS9		CCT5			LMAN1	RCSD1
CENPU	CDCA7		NCL			FBXW7	LCN6
HJURP	CD22		DNPH1			CHPF	CCDC81
NDC80	SEMA4A		MRPL3			XIST
TUBB	SERF2		CCT6A			GLCCI1

## Sheet: Previously reported immune sign
Tex.Lee	Treg.Shiong	Tex.Axel	PD1-Tex.Lee	Treg.Campbell	Treg.Levings	Treg.Ren	Tex.Zheng	Tex.Ren	Tfh.Ren
CXCL13	FOXP3	IL18R1	PDCD1	ABHD11	HDGFL3	FOXP3	HAVCR2	HAVCR2	CXCR5
GZMB	CCL3L1	IL18RAP	IRF8	ACTA2	PTPRK	CTLA4	PDCD1	PDCD1	BCL6
IFI6	CD72	STAT1	CD200	ADAM28	HPGD	CCR8	ENTPD1	CTLA4	ICA1
HLA-DRA	CLEC5A	PMS1	FAM3C	ADAT2	ANK3	LAYN	TNFRSF9	TIGIT	TOX
HLA-DQA2	ITGA4	CTLA4	ETV1	GRK3	VAV3	TNFRSF9	CCL3	LAG3	TOX2
HLA-DRB5	L1CAM	ICOS	KIR2DL4	ADTRP	ICA1	TNFRSF18	PHLDA1	LAYN	IL6ST
PRF1	LIPA	MAP2	GFOD1	AKAP5	ZBTB38	IKZF2	SIRPG	TNFRSF9	MAGEH1
MX1	LRP1	IKZF2	MRPL37	AKIP1	LPIN2	RTKN2	CTLA4	TOX	BTLA
	LRRC42	ARL4C	TSC22D1	AKR1C3	IKZF2	BATF	TIGIT	CXCL13	ICOS
	MARCO	GPC1	TXNDC11	ANKDD1B	CSF2RB		SNAP47	IFNG	PDCD1
	MMP12	PDCD1	WDR61	ANKS1B	METTL7A		WARS	GZMB	CD200
	MNDA	MACIR	WARS	APOBEC2	RBMS3		CD27	ITGAE
	MRC1	TMEM37	HAPLN3	AQP7	CTLA4		RGS1
	MS4A6A	RGS1	MYO7A	ARAP3	TNFRSF1B		TNFRSF1B
	PELO	C1orf21	SARDH	ARHGAP11A	DACT1		CD27-AS1
	PLEK	RGS16	PAM	ARHGAP11B	ZNF532		ACP5
	PRSS23	POGK	BATF	ARHGAP25	STAM		AFAP1L2
	PTGIR	TAGLN2	SLC7A5	ARHGEF12	IL1RN		MYO7A
	ST8SIA4	AIM2	PPP4R3B	ASF1B	IL1R2		AKAP5
	STAB1	IFI16	U2AF1L4	ASIC1	FOXP3		ENTPD1-AS1
		EPHX1	PPP4C	ASPM	TNFRSF9		ADGRG1
		DTL	SPRY2	ATP1B1	TRIB1		TOX
		HSD11B1	TP53INP1	ATP6V0A1	LRRC32		LAYN
		PERP	VCAM1	BARD1	IL1R1		CD38
		SGK1	FUT8	BFSP2	ABCB1		ITGAE
		DSE	CALCOCO1	BLM	NELL2		RGS2
		GM5424	CXCL13	BLZF1	IL7R		CCND2
		GZMM	GMDS	BUB1	ID2		FKBP1A
		ATCAY	CTLA4	LINC02694			MTHFD1
		GNA15	CXCR6	C16orf74			GALM
		ELK3	TBC1D4	CACNB2			CSF1
		IFNG	NSF	CAMK1			SNX9
		STAT2	CD7	CARD16			ICOS
		ZNRF3	SNAP47	CARD17			LYST
		LGALSL	AATF	KNL1			MIR155HG
		VPS54	NFATC1	CASP1			TPI1
		UBLCP1	CCL3	CASP8			SARDH
		GALNT10	PPP1CC	CBR4			GZMB
		GM12250	PDE7B	CCDC141			CREM
		HS3ST3B1	UNC13D	CCM2			HLA-DMA
		SLC16A11	CORO7	CCR3			PRDM1
		XAF1	ORMDL3	CCRL2			PKM
		ABHD15	CD27	CD27			MYO1E
		VMP1	MAP2K3	CD79A			FUT8
		MMD	SCAPER	CD79B			DUSP4
		TOB1	SIRPG	CDC45			RAB27A
		WFIKKN2	CCDC141	CDCA2			HLA-DRA
		IKZF3	CCL3L1	CDCA7L			UBE2F
		NR1D1	FPGS	CDHR3			IGFLR1
		RARA	TRAF5	CDK14			CXCL13
		CCR7	IL6ST	CDKL4			IFNG
		DHX58	CCT3	CDKN2A			UBE2F
		SMURF2	HAVCR2	CEACAM4			ITM2A
		AXIN2	HK1	CENPE			ID3
		HID1	PGGHG	CENPF			CD2BP2
		RHBDF2	ATP6V0E2	CENPJ			CHST12
		SEC14L1	FCRL3	CEP128			CTSD
		KLF11	NBR1	CEP55			STAT3
		RNF144A	ICOS	CHST2			BST2
		RSAD2	FRYL	CIITA			CXCR6
		CMPK2	PTPN11	CIT			RALGDS
		ENTPD5	WHRN	CLDN4			VCAM1
		JDP2	HLA-DQB1	CPA5			TRAFD1
		BATF	SLX1B	CPNE2			SYNGR2
		TMEM251	SLX1A	CSF2RB			VAPA
		IFI27L2A	NXF1	CTLA4			IFI35
		SERPINA3F	LAG3	CTNNAL1			CD63
		SERPINA3G	NUCB1	CTTNBP2NL			NAB1
		AKR1E1	ITGAE	CXCR6			PARK7
		KLF6	HBS1L	DCLRE1A			YARS
		IRF4	RBPJ	DCP1B			PRKAR1A
		NFIL3	CCNI	DDI2			IL2RB
		SERINC5	PCED1B	DEPDC1			WHRN
		NAIP2	GPRIN3	DOCK6			HMGN3
		ELOVL7	HCFC1	DSCC1			MTHFD2
		SH3BP5	TOX	DUSP10			NDFIP2
		PTGER2	JAML	DUSP4			PRF1
		LGALS3	HNRNPLL	E2F7			PRDX5
		ABHD4	S100PBP	ENTPD1			LAG3
		PCK2	HUWE1	EPSTI1			MS4A6A
		CYSLTR2	HSPB1	ERI1			LINC00299
		DNAJC15	TNFRSF9	ETV7
		RGCC	FABP5	F5
		GPR183	TTN	FAM110C
		CLYBL	LYST	FAM174B
		IL7R	ADGRG1	TOGARAM2
		OTULINL	NDUFB3	FAM184A
		TRPS1	GBP2	TAFA2
		LY6C1	IGFLR1	FANK1
		LY6C2	NAB1	FBH1
		NAPRT	CD2BP2	FCRL1
		KCTD17	TIGIT	FDXR
		CBX6	TNFRSF1B	FHL3
		GXYLT1	ELOVL5	FITM2
		SLC11A2	CTSD	FOXP3
		GRASP	ELMO1	GALNT3
		LITAF	DUSP4	GCNT1
		RTP4	EID1	GEN1
		SLC49A4	ZNF638	GINS2
		CD86	PRDM1	GIPR
		TIGIT	ITM2A	GJB6
		SIDT1	DTHD1	GK
		CD200R1	CBLB	GLCE
		ST3GAL6	AKAP5	GLRX
		HLCS	SIT1	GNG8
		FGFR1OP	CCL4L2	GNRH1
		HSPA1B	HSPA1B	GPLD1
		HSPA1A	PTPN6	GPR155
		LOC68395	PTPN7	GPR19
		H2-Q10	PRKCH	GSN
		NRM	HSPA1A	GSTA4
		H2-T22	DENND2D	GTSF1L
		ENPP5	CD8B	GXYLT1
		BYSL	FKBP1A	HAVCR1
		TREML2	LBH	HDAC9
		NFYA	EIF3A	HECW1
		UNC5CL	FCMR	HELLS
		SATB1	SLA	HES1
		TWSG1	NEAT1	HIBCH
		LCLAT1	ATXN1	HIST4H4
		XDH	RGS2	HLA-DMA
		GALM	IL2RB	HLA-DMB
		PKDCC	SOD1	HLA-DOA
		EPAS1	PRF1	HLA-DPA1
		TAF4B	PKM	HLA-DPB1
		EGR1	CLEC2D	HLA-DRA
		PRELID2	RGS1	HLA-DRB1
		GRAMD3	MSN	HLA-DRB5
		ADRB2	CD2	HMCN1
		CLCF1	CD8A	HOXB2
		TMEM109	IKZF3	HOXB3
		IFIT1	SRGN	HPGD
		PDLIM1	PTPRCAP	HS3ST3B1
		RRP12	MTRNR2L3	HSPA1L
		TMEM250-PS	MTRNR2L6	IKZF2
		SLC27A4	MTRNR2L10	IKZF4
		IER5L	MTRNR2L1	IL12A
		PBX3	MTRNR2L8	IL1R1
		GSN	HLA-A	IL1R2
		KIF5C	RPL7	IL2RA
		LYPD6B	RPL10	IL32
		NR4A2	RPS4X	INPP1
		TANK	RPS18	INPP5F
		IFIH1	RPL13	IRAK3
		STK39	RPL18A	IRF4
		CERS6	RPLP2	ITGB8
		PDK1	RPS14	JSRP1
		SCRN3	RPS3	KHDC1
		UBE2L6	RPL3	KIAA1841
		TRP53I11	RPL23A	KIF14
		PRR5L	RPL17	KIF18A
		EHD4	RPL30	KLHL2
		DUSP2	RPS19	LAMC3
		SDCBP2	RPS12	LAYN
		ACSS2	RPL27	LGR4
		GM11454	RPL27A	LIMD1
		TOX2	RPS29	LIN7A
		EYA2	RPL14	LMCD1
		ATP9A	RPL35	LRG1
		ZBP1	CXCR4	LRRC2
		SLC17A9	GSG1	LRRC32
		PAG1	PGPEP1	LSP1
		TMEM154	SLC2A3	MACC1
		GPATCH4	SAMD3	MARCH3
		SEMA4A	EMP3	MELK
		SYT11	GZMM	MEOX1
		CD160	MGAT4A	METTL7A
		SLC22A15	AOAH	MFGE8
		SLC16A1	KCNA3	MGST2
		S1PR1	KLRG1	MPST
		PRSS12	ITM2C	MYB
		FAM241A	ANXA1	MYL6B
		DNAJB4		MYOF
		ST6GALNAC3		NABP1
		TOX		NCAPG
		DDX58		NDC80
		AQP3		NEBL
		SIGMAR1		NEK2
		RECK		NINJ2
		TRIM14		NTHL1
		D630039A03RIK		NTNG2
		E130308A19RIK		NUF2
		TLE1		NUSAP1
		DMRTA1		OAS1
		ZBTB8A		OGT
		CNR2		OR2A7
		PLA2G2D		PAFAH2
		ERRFI1		PBK
		TNFRSF9		PCED1B
		ISG15		PECR
		CRMP1		PGM2L1
		CD38		PIK3R3
		OCIAD2		PITPNM2
		CXCL10		PLGLB1
		ANTXR2		PLS3
		GBP10		PM20D1
		GBP6		PMAIP1
		OASL1		PMCH
		OAS3		POLE2
		OAS1A		PRDM8
		PTPN11		PRKAG1
		TRAFD1		PROB1
		ADAP1		PRR11
		GPR146		PRR33
		CYTH3		PSD3
		WDR95		PTGIR
		ICA1		PTGS1
		MDFIC		PYHIN1
		PARP12		RAB31
		PRSS2		RAB37
		TRBC1		RACGAP1
		EZH2		RAD51AP1
		TRA2A		RASGRP4
		IL12RB2		RGPD2
		SEMA4F		RTKN2
		USP18		RTP4
		KLRG1		RYR1
		LAG3		SASS6
		PTMS		SELP
		TIGAR		SEMA3G
		KLRB1C		SFT2D1
		KLRB1F		SGMS1
		KLRD1		SH3RF2
		LRP6		SHCBP1
		EMP1		SHMT2
		KCNJ8		SHTN1
		BBC3		SIM1
		BCL3		SIRPG
		KLK8		SKA1
		RCN3		SLC12A6
		FCGRT		SLC16A10
		TRPM1		SLC1A4
		SLCO3A1		SLC2A8
		ISG20		SLC36A1
		GM19765		SLC43A1
		ART2B		SLC46A3
		TRIM12C		SLC9A7
		TRIM30D		SLFN14
		TMEM159		SMC6
		IL4RA		SMTN
		ITGAX		SOX4
		UROS		SPATS2L
		GM15483		SPC24
		IRF7		SPON2
		IFITM10		SRGAP3
		TSPAN32		ST8SIA4
		TDRP		ST8SIA6
		CASP3		STAC
		ARMC6		STAM
		INPP4B		STRIP2
		ADGRG5		SUOX
		ADGRG1		SWAP70
		DISC1		TCF19
		IZUMO1R		TCHP
		S1PR5		TEP1
		ST14		TIAM1
		SLC37A2		TICRR
		NRGN		TIGIT
		IL10RA		TIMD4
		SEMA7A		TLDC2
		ADPGK		TMEM169
		AQP9		TMEM244
		BCL2A1D		TNFRSF13B
		PLSCR1		TNFRSF19
		PLOD2		TNFRSF8
		CHST2		TNFRSF9
		PXYLP1		TNIP3
		DUSP7		TOP2A
		EOMES		TOR4A
		OXSR1		TOX
		VIPR1		TOX2
		CCR2		TPP1
		NUDT11		TPX2
		XK		TRIB1
		DYNLT3		TRPV6
		RTL8C		TSHR
		FGF13		TTC22
		GAB3		TTN
		CHIC1		TYMS
		ITM2A		UBALD1
				UTS2
				VANGL1
				VAV3
				METTL27
				WSCD2
				XKRX
				XYLB
				YPEL2
				ZBP1
				ZBTB32
				ZC3H12C
				ZNF662
				ZNF80

## Sheet: Epithelial hallmark signatures
Epi_cycling.Barkley	Epi_stress.Barkley	Epi_interferon.Barkley	Epi_hypoxia.Barkley	Epi_oxphos.Barkley	Epi_metal_response.Barkley	Epi_mesenchymal.Barkley	Epi_pEMT.Barkley	Epi_Texclusion.Regev	Epi_RT_CD274.Tang	Epi_CD274.KEGG	Epi_APM.GO	Epi_APM.Thompson	Epi_Basal.Barkley	Epi_Squamous.Barkley	Epi_Glandular.Barkley	Epi_Ciliated.Barkley
ACYP1	ABHD3	ACTN1	ADM	ATOX1	FKBP5	AQP1	ACTB	BZW2	CD274	MAP3K3	ABCB5	B2M	ALDH3A1	AKR1B10	AGR2	AC007906.2
ANLN	AC016629.8	APOL1	AHNAK	ATP5H	HEY1	BGN	ACTG1	CCT3	EGFR	EGF	CD1D	TAP1	ASPN	AQP3	AQP5	AGR3
ANP32B	ADAMTS1	APOL2	ALDOA	C14orf2	HTRA1	CALD1	ADIRF	CDK4	RAF1	JUN	CD74	TAPBPL	ASS1	C10orf99	BCAT1	ARMC3
ANP32E	ANKRD28	APOL3	ANGPTL4	COX14	MT1F	CCDC80	AKAP12	GPATCH4	PIK3CA	NFATC3	ERAP1	CALR	ATP1B3	CA2	C15orf48	C1orf194
APITD1	ANKRD37	APOL6	BLNK	MYEOV2	MT1G	COL1A1	AKR1C1	ISYNA1	MTOR	PTPN11	ERAP2	PSMB9	COL17A1	CALML3	CD47	C20orf85
APOBEC3B	ARC	B2M	BNIP3	NDUFA1	MT1H	COL1A2	ANXA1	MDH2	RPS6KB1	NFATC2	HLA-E	PSMB10	COL18A1	CALML5	CEACAM5	C5orf49
ARHGAP11A	AREG	BST2	BNIP3L	NDUFA12	MT1M	COL3A1	ANXA2	PPIA	CHUK	NFATC1	TAP1	ERAP1	CXCL14	CD14	CEACAM6	C9orf116
ARHGAP11B	ARID5B	C19orf66	C4orf3	NDUFA3	PMP2	COL5A2	ANXA3	RPL31	NFKB1	TICAM2	TAP2	PDIA3	DCN	CDH1	CLDN10	C9orf24
ARL6IP1	ARL5B	C1R	CA9	NDUFB3	TPST1	COL6A1	ANXA5	RPL37A	TRAF6	TICAM1	TAPBP	NLRC5	DST	CLDN7	CLDN18	CALM1
ARL6IP6	ATF3	C1S	CASP14	NDUFS6		COL6A3	ARL4C	RPL41	FOS	BATF		RFX5	FBXO32	CRABP2	CLU	CAPS
ASF1B	B3GNT5	C3	DDIT4	NME1		CPE	ARPC1B	RPS21	HIF1A	MAPK13		PSME1	FTH1	DEFB1	CP	CAPSL
ASPM	BAG3	C5orf56	DHRS3	PET100		FN1	BCAM	RPS27A	NFATC1	EML4		PSME2	GABRP	DMKN	CREB3L1	CCDC146
ATAD2	BAMBI	CCL2	EGLN3	POLR2I		GJA1	BPGM	RUVBL2	HRAS	MAPK14		PSME3	GPNMB	DSC1	CST2	CCDC170
ATAD5	BBC3	CCL27	ENO2	POLR2L		GNG11	C19orf33	SAE1		TLR2		CIITA	HOPX	DSC2	CST4	CETN2
AURKA	BHLHE40	CCL5	EPAS1	RBX1		NPC2	CAPN2	UBA52		MAPK11		HSP90AB1	ITGB4	DSG1	CTSS	CFAP126
AURKB	BIRC3	CD74	ERO1L	ROMO1		NRP2	CD151	AHCY		NFKBIB		HSP90AA1	JMJD1C	DSP	CYP3A5	CFAP157
BARD1	BRD2	CFB	FAM162A	SCAND1		SDC2	CD24	C17orf76-AS1		MAPK12		HSP90B1	KRT14	FABP5	DHRS9	CFAP43
BCL2L12	BTG1	CFH	FUT11	SEPW1		SPARC	CD44	C19orf48		NFKBIA			KRT15	FGFBP1	DMBT1	CSPP1
BIRC5	BTG2	CMPK2	HILPDA	SLIRP			CD59	C1QBP		CD4			KRT5	GJB2	FMOD	CTXN1
BORA	C10orf10	CX3CL1	HK2	TIMM8B			CD68	CCT6A		PIK3CB			NAV2	GRHL3	GPX2	DNAAF1
BRCA1	C11orf96	CXCL10	IGFBP3	TXNDC17			CD9	CHCHD2		PIK3CA			NDRG2	IGFL1	IGFBP5	DNAH12
BTG3	C16orf98	CXCL11	LDHA	UQCR10			CD99	CTPS1		IFNG			PDLIM1	IVL	IL1R2	DNALI1
BUB1	C1orf63	CXCL9	LINC01133	USMG5			CDA	EEF1G		TLR9			SFRP1	KLC3	KIAA1324	DYNLL1
BUB1B	C5orf45	DDX58	MGP	UXT			CDKN2A	EIF2S3		CD28			SLITRK6	KLK10	KRT23	EFHC1
C12orf75	C8orf4	DDX60	NDRG1				CFL1	EIF3K		PDCD1			THBS2	KLK11	LCN2	FAM183A
C19orf48	CA12	DDX60L	NDUFA4L2				CHI3L1	EIF4A1		CD247			TP53AIP1	KRT1	LGALS4	FAM229B
C21orf58	CCL20	DYNLT1	NRN1				CLIC1	FARSA		PTPN6			TPT1	KRT10	LTF	FOXJ1
CALM2	CCNL1	EIF2AK2	P4HA1				COTL1	FBL		NFKBIE			TXNIP	KRT16	LYZ	LRRC23
CALM3	CCP110	EPSTI1	PDK1				CRIP1	FKBP4		TLR4			UBA52	KRT2	MAL2	LRRIQ1
CARHSP1	CD55	ETV7	PFKFB3				CSTB	GAS5		ALK			UQCRH	KRT6A	MIA	MORN2
CASC5	CDKN1A	FXYD5	PFKP				CTGF	GNB2L1		RAF1			VCAN	KRT6B	MMP7	MS4A8
CCDC34	CDKN2AIP	GBP1	PGF				CTSB	GPI		LAT			VTCN1	KRT6C	MUC1	PIFO
CCNA2	CEBPB	GBP2	PGK1				DKK1	HNRNPA1		RELA			ZFAND5	KRTDAP	MUC16	PPIL6
CCNB1	CEBPD	GBP3	PLIN2				ECM1	HNRNPC		PIK3R3				LGALS7B	MUC5AC	PSENEN
CCNB2	CITED2	GBP4	PLOD2				EIF4EBP1	IDH2		CD3G				LY6D	MUC5B	ROPN1L
CCNE1	CLDN3	GBP5	PTHLH				EIF5A	ILF2		PIK3R2				LYPD3	NAPSA	RSPH1
CCNE2	CLDN4	GLUL	RGCC				EMP3	NACA		CD3E				MALL	NQO1	SPATA18
CCT5	CLK1	HAPLN3	SLC16A1				ENO1	NCL		EGFR				P2RY2	OLFM4	TPPP3
CDC20	CSRNP1	HELZ2	SLC16A3				F3	NME1		CD3D				PKP1	ONECUT2	UBXN10
CDC25B	CXCL1	HERC5	SLC2A1				FLNA	NOLC1		PPP3CA				PLA2G4E	PGC
CDC45	CXCL2	HERC6	SLC2A3				FLNB	NONO		PPP3CB				PRSS3	PHGR1
CDC6	CXCL3	HLA-A	SLC6A8				FSTL3	PABPC1		NRAS				PVRL4	PIGR
CDCA2	CXCL5	HLA-B	SNCG				FTL	PAICS		PPP3CC				RAB25	PLA2G2A
CDCA3	CXCL8	HLA-C	SPAG4				G0S2	PFN1		AKT3				RHOV	PLAC8
CDCA4	CYP1B1	HLA-DMA	TMEM91				G6PD	POLD2		AKT1				S100A14	PLAT
CDCA5	CYR61	HLA-DMB	VEGFA				GAPDH	PPA1		AKT2				S100A7	PPP1R1B
CDCA7	DAPP1	HLA-DPA1					GJB6	PTMA		BATF2				S100A8	PSCA
CDCA8	DEPP1	HLA-DPB1					GLO1	PUF60		BATF3				S100A9	PTGES
CDK1	DNAJA1	HLA-DQA1					GPI	RPL10A		MAP2K2				SAA2	REG1A
CDKN3	DNAJA4	HLA-DQA2					GPX1	RPL11		MAP2K3				SBSN	REG4
CDT1	DNAJB1	HLA-DQB1					HMGA1	RPL12		IFNGR1				SERPINB13	RNASE1
CENPA	DNAJB4	HLA-DRA					IGFBP2	RPL13		CSNK2A2				SERPINB3	S100A4
CENPE	DSC3	HLA-DRB1					IGFBP6	RPL13A		STAT1				SERPINB4	S100P
CENPF	DUSP1	HLA-DRB5					IGFBP7	RPL13AP5		MAP2K1				SLPI	SCD
CENPH	DUSP10	HLA-E					INHBA	RPL17		CHUK				SPINK5	SCGB1D2
CENPK	DUSP14	HLA-F					ITGA6	RPL18		CSNK2A1				SPRR1B	SERPINA1
CENPM	DUSP2	HSPB8					ITGB1	RPL18A		IFNGR2				SPRR2A	SERPINB1
CENPN	DUSP5	ICAM1					ITGB6	RPL21		STAT3				SPRR2D	SFTPD
CENPU	EDN1	IDO1					ITGB8	RPL26		CSNK2A3				SULT2B1	SPINK1
CENPW	EFNA1	IFI16					ITM2B	RPL27		FOS				THBD	SPINT2
CEP55	EGR1	IFI27					KLK6	RPL28		TIRAP				TMEM45A	SQLE
CHAF1A	EGR2	IFI35					KRT17	RPL29		MTOR				TMPRSS4	TCN1
CHEK1	EGR3	IFI44					KRT18	RPL3		NFKB1				TUBB2A	TFF1
CKAP2	EHF	IFI44L					KRT19	RPL36		MYD88				ZNF750	TFF2
CKAP2L	EIF4A2	IFI6					KRT7	RPL36A		ZAP70					TFF3
CKAP5	ELF3	IFIH1					KRT8	RPL37		LCK					TM4SF4
CKLF	EMP1	IFIT1					KYNU	RPL4		PIK3R1					TMEM176A
CKS1B	EPHA2	IFIT2					LAMA3	RPL5		RPS6KB2					TMEM176B
CKS2	EREG	IFIT3					LAMB3	RPL6		RPS6KB1					TSPAN8
CLSPN	ERRFI1	IFITM1					LAMC2	RPL8		CSNK2B					WFDC2
CMC2	ETS2	IFITM2					LGALS1	RPLP0		TRAF6
CNIH4	FADS3	IFITM3					LGALS3	RPLP1		PRKCQ
CRNDE	FAM133B	IL32					LINC00152	RPS10		KRAS
DBF4	FAM46A	IRF1					MGST1	RPS11		CD274
DDX39A	FAM53C	IRF7					MIF	RPS13		PTEN
DEK	FGFR3	ISG15					MMP1	RPS14		PIK3CD
DEPDC1	FHL2	ISG20					MMP3	RPS15		HIF1A
DEPDC1B	FKBP4	KLHDC7B					MT1E	RPS15A		IKBKB
DHFR	FOS	LAMP3					MT2A	RPS16		PPP3R1
DIAPH3	FOSB	LAP3					MYH9	RPS17		RASGRP1
DLGAP5	FOSL1	LGALS3BP					MYL12B	RPS17L		PPP3R2
DNAJC9	FOSL2	LGALS9					MYL6	RPS18		MAPK3
DNMT1	FRMD4B	LY6E					MYO1B	RPS19		HRAS
DONSON	FUS	MDK					OCIAD2	RPS23		MAPK1
DSN1	GADD45A	MSRB1					ODC1	RPS24		PLCG1
DTL	GADD45B	MX1					PDLIM4	RPS27		IKBKG
DTYMK	GADD45G	MX2					PDLIM7	RPS28		JAK1
DUT	GDF15	NNMT					PDPN	RPS3		MAP2K6
E2F1	GEM	NT5C3A					PFN1	RPS4X		JAK2
ECT2	GOLGB1	NUB1					PFN2	RPS5
EZH2	HBEGF	OAS1					PGAM1	RPS6
FADS1	HES1	OAS2					PKM	RPS7
FAM111A	HEXIM1	OAS3					PLA2G16	RPS8
FAM111B	HNRNPU-AS1	OASL					PLAU	RPS9
FAM64A	HSP90AA1	PARP14					PLEK2	RPSA
FAM83D	HSPA1A	PARP9					PLP2	RRS1
FANCA	HSPA1B	PDZK1IP1					PMEPA1	SERPINF1
FANCD2	HSPA5	PLSCR1					PODXL	SET
FANCI	HSPA6	PSMB10					PRKCDBP	SHMT2
FBLN1	HSPA8	PSMB8					PRSS23	SLC19A1
FBXO5	HSPB1	PSMB9					PTRF	SLC25A13
FEN1	HSPH1	PSME1					RBP1	SNHG6
FOXM1	ID1	PSME2					RHOC	SNRPE
GGCT	ID2	RARRES3					RHOD	SOX4
GGH	IER2	RNF213					S100A10	SSR2
GINS2	IER3	RSAD2					S100A11	TIMM50
GMNN	IER5	RTP4					S100A13	TOP1MT
GPSM2	IFRD1	SAA1					S100A16	TUBB
GTSE1	IL8	SAMD9					S100A2	UQCRFS1
H1F0	IRX2	SAMD9L					S100A6	UQCRH
H2AFV	ITPKC	SAMHD1					SERINC2	VDAC2
H2AFX	JAG1	SERPING1					SERPINE1	ACTB
H2AFZ	JUN	SERPINH1					SERPINE2	AEN
HAUS1	JUNB	SLFN5					SH3BGRL3	ANP32E
HELLS	JUND	SOD2					SLC25A6	APP
HINT1	KCNQ1OT1	SP100					SLC38A5	ARMC6
HIRIP3	KDM6B	SP110					SMS	ATP5A1
HIST1H1D	KIAA1683	SPP1					SPINK6	ATP5D
HIST1H1E	KLF10	SQRDL					STEAP4	ATP5G2
HIST1H2BJ	KLF2	STAT1					STOM	ATP5G3
HIST1H4C	KLF4	TAP1					SULT1E1	BOLA2
HIST2H2AC	KLF5	TAP2.1					TAGLN	BOLA2B
HJURP	KLF6	TAPBP					TAGLN2	BOP1
HMG20B	LDLR	TGM2					TGFBI	BTF3
HMGB1	LIF	TNFSF10					THBS1	C20orf112
HMGB2	LIMA1	TNFSF13B					TIMP1	C6orf48
HMGB3	LINC00910	TRIM22					TIMP3	CA14
HMGN2	LINC00936	TYMP					TMSB10	CACYBP
HMMR	LMNA	UBD					TMSB4X	CBX5
HN1	MAFB	UBE2L6					TNC	CCT2
HNRNPA1	MAFF	USP18					TNFRSF12A	CCT4
HNRNPA2B1	MALAT1	VCAM1					TNFRSF21	CCT7
HPRT1	MAP3K8	WARS					TNFRSF6B	CDC123
HSPD1	MCL1	XAF1					TPM1	CDCA7
ILF2	METTL15	ZC3HAV1					TPM2	CFL1
IQGAP3	MIDN	ZNFX1					TPM4	CKS1B
ITGB3BP	MIR222HG						TRIM29	CMSS1
JPT1	MIR24-2						TSHZ2	CNRIP1
KIAA0101	MIR3064						TXN	CS
KIAA1524	MKNK2						UACA	DARS
KIF11	MXD1						VIM	DCAF13
KIF14	MYADM						WDR1	DCT
KIF15	MYC						YBX1	DCTPP1
KIF18A	MYLIP						ZBED2	DDX21
KIF20A	NAMPT							DDX39A
KIF20B	NCOA7							DDX39B
KIF22	NEAT1							DLL3
KIF23	NEDD9							DNAJC9
KIF2C	NFKBIA							EEF1B2
KIF4A	NFKBID							EEF1D
KIFC1	NFKBIZ							EEF2
KNSTRN	NOP58							EIF3E
KPNA2	NPAS4							EIF3F
LIG1	NR4A1							EIF3G
LMNB1	NR4A2							EIF3M
LMNB2	NRARP							EIF4EBP2
LSM4	NSUN6							ENO1
LSM5	OVOL1							EXOSC5
MAD2L1	PDK4							FAM174B
MAPRE1	PDLIM3							FAM60A
MCM10	PGM2L1							FAM92A1
MCM2	PHLDA1							FBLN1
MCM3	PHLDA2							FOXRED2
MCM4	PIM1							FTL
MCM5	PIM3							FUS
MCM6	PLAUR							GABARAP
MCM7	PLK2							GGH
MELK	PLK3							GNL3
MIS18A	PMAIP1							GRWD1
MIS18BP1	PNRC1							H3F3A
MKI67	POLG2							H3F3AP4
MLF1IP	PPP1R10							HMGA1
MMS22L	PPP1R15A							HMGB1
MND1	PRKCA							HN1
MNS1	PRPF40A							HNRNPA1P10
MSH2	PTGS2							HNRNPH1
MSH6	PTRHD1							HNRNPM
MTHFD1	RAB11FIP1							HSP90AB1
MXD3	RAB3IP							HSPA8
MYBL2	RALGDS							HSPD1
MZT1	RASD1							IFRD2
NAP1L1	RDH10							ILF3
NASP	REL							IMPDH2
NCAPD2	RGS2							ITM2C
NCAPD3	RHOB							KIAA0101
NCAPG	RND1							LDHB
NCAPG2	RND3							LSM4
NDC80	RP1-313I6.12							LSM7
NEK2	RP11-182L21.6							LYPLA1
NMU	RP5-821D11.7							MAGEA4
NRM	RP6-99M1.2							MAGEC1
NUCB2	RRAD							MCM7
NUCKS1	SEMA4A							METAP2
NUDT1	SERTAD1							MID1
NUF2	SFN							MIR4461
NUSAP1	SIK1							MKI67IP
OIP5	SLC20A1							MLLT11
ORC6	SLC38A2							MPZL1
PAQR4	SNHG12							MRPL15
PARPBP	SOCS1							MRPL37
PBK	SOCS3							MRPL4
PCLAF	SOX4							MRPL47
PCNA	SOX9							MRPS12
PHF19	SQSTM1							MRPS21
PIF1	TACSTD2							NDUFA11
PKMYT1	TAF1D							NDUFA13
PLK1	TCF7							NDUFS2
POC1A	TCIM							NME2
POLD3	TFRC							NOP16
PRC1	TGIF1							NPM1
PRIM1	TIPARP							NREP
PRKDC	TLE4							PA2G4
PRR11	TM4SF1							PAFAH1B3
PSIP1	TNFAIP2							PET100
PSMC3IP	TNFAIP3							PFDN2
PSRC1	TRIB1							PFDN4
PTMA	TSC22D1							PGAM1
PTMS	TSC22D3							PIH1D1
PTN	UBC							PLEKHJ1
PTTG1	UGDH							POLR1D
RACGAP1	VPS37B							POLR2E
RAD21	WEE1							PPP2R1A
RAD51	YBX3							PRMT1
RAD51AP1	YME1L1							PSMA7
RAD51C	YOD1							PSMD4
RAN	ZBTB43							RAN
RANBP1	ZC3H12A							RBM34
RBL1	ZFAND2A							RNASEH2A
RECQL4	ZFP36							RNF2
RFC2	ZFP36L1							ROMO1
RFC3	ZFP36L2							RPAIN
RFC4	ZNF165							RPL10
RFC5	ZNF430							RPL14
RMI2								RPL15
RNASEH2A								RPL19
RNASEH2B								RPL22
RNF26								RPL27A
RPA2								RPL30
RPA3								RPL32
RRM1								RPL35
RRM2								RPL35A
SAPCD2								RPL39
SGOL1								RPL7
SGOL2								RPL7A
SHCBP1								RPL9
SIVA1								RPLP2
SKA2								RPS12
SKA3								RPS2
SLBP								RPS20
SLC25A5								RPS25
SLC43A3								RPS3A
SMC1A								RQCD1
SMC2								RSL1D1
SMC4								RTKN
SNRNP25								SCD
SNRPB								SCNM1
SNRPD1								SERBP1
SPAG5								SF3B4
SPC24								SKP2
SPC25								SLC25A3
SPDL1								SLC25A6
STMN1								SLIRP
STRA13								SLMO2
SUN2								SMARCA4
SYT8								SMIM15
TACC3								SMS
TCF19								SNAI2
TEX30								SNHG15
TFDP1								SNRPB
TK1								SNRPC
TMEM106C								SNRPD1
TMEM97								SNRPD2
TMPO								SNRPF
TNFAIP8L1								SNRPG
TOP2A								SRM
TPX2								SRP14
TRIP13								SSB
TROAP								TIMM13
TTK								TIMM44
TUBA1B								TMC6
TUBA1C								TP53
TUBB								TPI1
TUBB4B								TPRKB
TUBB6								TRAP1
TUBG1								TRIM28
TYMS								TRPM1
UBE2C								TSR1
UBE2S								TUBA1B
UBE2T								TULP4
UHRF1								TXNDC17
UNG								TYMS
USP1								UBL5
VRK1								UCK2
WDR34								UHRF1
WDR76								USMG5
ZWILCH								USP22
ZWINT								VCY1B
