# Supplementary material for: Systematic dissection of tumor-normal single-cell ecosystems across a thousand tumors of 30 cancer types
Source: Nat Commun. 2024 May 14;15:4067. doi: 10.1038/s41467-024-48310-4 (PMC11094150; doi:10.1038/s41467-024-48310-4)
Supplement: Supplementary file 6 — Supplementary Data 3 [file 41467_2024_48310_MOESM6_ESM.xlsx]

## Sheet: Spatial Dataset
Dataset	Organ	Accession	Accession link	Data availability	No. of samples
bc_spatial_GSE171351	Bladder Cancer	GSE171351	https://www.ncbi.nlm.nih.gov/geo/query/acc.cgi?acc=GSE171351	Open access	4
br_spatial_GSE210616	Breast Cancer	GSE210616	https://www.ncbi.nlm.nih.gov/geo/query/acc.cgi?acc=GSE210616	Open access	43
br_spatial_GSE198745	Breast Cancer	GSE198745	https://www.ncbi.nlm.nih.gov/geo/query/acc.cgi?acc=GSE198745	Open access	1
br_spatial_ZEN4739739	Breast Cancer	ZEN4739739	https://zenodo.org/record/4739739#.Y6k4QOxBweY	Open access	6
crc_spatial_crlm	Colo-Rectal Cancer	http://www.cancerdiversity.asia/scCRLM/	http://www.cancerdiversity.asia/scCRLM/	Open access	8
hn_spatial_GSE181300	Head and Neck Cancer	GSE181300	https://www.ncbi.nlm.nih.gov/geo/query/acc.cgi?acc=GSE181300	Open access	8
lu_spatial_GSE189487	Lung Cancer	GSE189487	https://www.ncbi.nlm.nih.gov/geo/query/acc.cgi?acc=GSE189487	Open access	2
lu_spatial_GSE200916	Lung Cancer	GSE200916	https://www.ncbi.nlm.nih.gov/geo/query/acc.cgi?acc=GSE200916	Open access	6
ov_spatial_GSE211956	Ovarian Cancer	GSE211956	https://www.ncbi.nlm.nih.gov/geo/query/acc.cgi?acc=GSE211956	Open access	8
ov_spatial_GSE213699	Ovarian Cancer	GSE213699	https://www.ncbi.nlm.nih.gov/geo/query/acc.cgi?acc=GSE213699	Open access	8
pan_spatial_GSE203612	Pan Cancer	GSE203612	https://www.ncbi.nlm.nih.gov/geo/query/acc.cgi?acc=GSE203612	Open access	8
rcc_spatial_GSE175540	Renal Cell Carcinoma	GSE175540	https://www.ncbi.nlm.nih.gov/geo/query/acc.cgi?acc=GSE175540	Open access	24
sscc_spatial_GSE144239	Skin Cancer	GSE144239	https://www.ncbi.nlm.nih.gov/geo/query/acc.cgi?acc=GSE144239	Open access	4
sscc_spatial_GSE221390	Skin Cancer	GSE221390	https://www.ncbi.nlm.nih.gov/geo/query/acc.cgi?acc=GSE221390	Open access	7
