# Supplementary material for: Systematic dissection of tumor-normal single-cell ecosystems across a thousand tumors of 30 cancer types
Source: Nat Commun. 2024 May 14;15:4067. doi: 10.1038/s41467-024-48310-4 (PMC11094150; doi:10.1038/s41467-024-48310-4)
Supplement: Supplementary file 7 — Supplementary Data 4 [file 41467_2024_48310_MOESM7_ESM.xlsx]

## Sheet: CD4+ T-cell_tumor
Gene	Breast CD4+ T-cell Foldchange	Breast CD4+ T-cell adjusted p-value	Colon CD4+ T-cell Foldchange	Colon CD4+ T-cell adjusted p-value	Head and Neck CD4+ T-cell Foldchange	Head and Neck CD4+ T-cell adjusted p-value	Kidney CD4+ T-cell Foldchange	Kidney CD4+ T-cell adjusted p-value	Liver CD4+ T-cell Foldchange	Liver CD4+ T-cell adjusted p-value	Lung CD4+ T-cell Foldchange	Lung CD4+ T-cell adjusted p-value	Ovary CD4+ T-cell Foldchange	Ovary CD4+ T-cell adjusted p-value	Pancreas CD4+ T-cell Foldchange	Pancreas CD4+ T-cell adjusted p-value
TNFRSF4	2.04915	6.92295e-08	-0.134363	1	0.763145	2.10249e-23	-0.408153	1	0.0591899	1	0.764531	1.68544e-88	-0.453991	1	0.961354	0.0242213
AC245100.1	4.11432	9.25784e-10	0.679246	5.38997e-12	-1.58328	9.21704e-80	-0.70818	3.21687e-06	0.04875	1	-0.183269	1	0.998577	0.00630662	3.1353	0.00252978
RGS1	-0.655073	1.28991e-18	0.622564	2.31235e-278	1.84628	0	0.416181	1	-0.481251	1	0.924733	0	0.723616	7.27056e-22	-1.56452	1.21533e-67
IKBKE	3.2064	1.68586e-06	0.580263	3.70427e-06	-0.287675	1	0.157747	1	0.734862	9.79767e-06	-0.194613	1	0.210932	1	1.31934	0.0491088
AC006369.2	2.82727	0.00158614	0.625326	0.00185539	-0.0594196	1	-0.365311	1	1.18822	1.32807e-16	0.621147	7.73849e-15	-0.971807	0.000176749	-0.181833	1
CTLA4	1.34484	0.00323276	1.15053	3.97956e-44	0.24761	1	0.234332	1	0.573342	0.000115988	0.621004	2.86434e-42	0.422398	1	-0.00429197	1
GZMA	3.46109	7.80755e-26	0.862953	4.54974e-109	0.0832303	1	0.8459	2.42795e-112	-0.0600858	1	0.924476	0	-0.755286	1.16178e-23	-0.841995	1.24434e-12
IL17A	1.26697	1	0.507392	0.000225555	1.31603	8.43737e-08	-0.755463	0.00132728	1.15179	9.6729e-05	0.94779	2.58546e-15	-2.01489	7.21398e-19	1.32032	1
LINC-PINT	5.66025	1.35024e-28	0.501199	9.71514e-28	-0.531746	7.91215e-19	1.38372	1.85036e-48	-0.647239	2.16043e-32	1.02416	6.60521e-255	0.579818	0.00156686	-0.293583	1
DUSP4	-0.521791	0.00299632	1.45363	4.88562e-135	2.4877	6.75933e-90	0.77512	1.36965e-62	0.469262	1	0.873924	5.65428e-207	1.62994	1.36817e-29	-1.68976	9.84557e-21
SUSD3	1.65908	3.61461e-10	0.315493	1	0.0575867	1	0.601993	2.32955e-15	1.27903	4.80512e-43	-0.450752	1	0.263172	1	0.544634	0.0440183
SARDH	1.90724	0.0340382	0.963622	2.07039e-09	0.742206	1.83651e-06	0.764274	3.46894e-05	0.713524	0.0047327	-0.0648064	1	1.04918	0.0997773	0.445654	1
CORO1B	3.05724	1.96295e-27	0.136238	1	0.0805571	1	0.708422	1.51419e-46	0.932999	8.7234e-64	0.174878	1	-0.481115	1	0.797415	3.62128e-06
CRIP1	1.21	4.17904e-11	0.771955	8.44631e-139	1.16491	1.5041e-215	0.204598	1	-0.407621	1	0.931917	0	-1.26059	2.2886e-83	-0.26244	1
CPNE7	1.52003	0.00327005	1.26755	7.17245e-24	0.596236	1.70145e-06	0.876629	1.15082e-14	1.41725	1.06865e-18	0.760976	3.10404e-41	-0.323681	1	-0.73974	0.104669
C17orf49	2.82078	5.13098e-05	0.798798	1.4342e-13	-0.86069	2.74576e-29	-0.343968	1	-0.790248	8.28597e-16	0.886083	3.49435e-59	-0.587631	0.0408669	1.17177	0.0380391
TTC39C-AS1	0.462847	1	-0.519405	6.8549e-08	0.81302	7.15822e-08	-0.265257	1	0.813098	3.21027e-09	0.878473	1.42613e-43	-0.0839462	1	2.87791	0.0184453
FXYD7	1.7209	0.000984717	0.693867	1.49788e-06	0.42006	1	-0.509674	9.66432e-06	0.527401	0.00360953	0.225308	1	0.82752	0.0178076	0.831798	0.46742
ITGB2-AS1	3.69416	1.06066e-09	0.515935	8.92575e-05	-0.93041	9.07459e-45	0.0720175	1	0.58927	4.63643e-05	-0.430676	1	-0.382493	1	1.07712	0.0494138
MIAT	-0.469649	1	0.674026	6.72011e-18	0.661846	1.37027e-12	1.00303	7.0051e-23	-0.200419	1	0.632024	6.11199e-52	0.774164	0.000333624	-0.227865	1
APOBEC3H	1.78932	0.00637725	1.10574	1.15629e-22	0.48913	1	1.31654	3.20417e-33	1.05198	3.05931e-19	0.443071	1	0.355188	1	-1.72565	9.72014e-23
PIM2	0.972569	3.89894e-06	0.584423	1.66197e-28	0.51452	2.18769e-26	-0.126667	1	-0.735582	7.32097e-41	0.162904	1	0.0395582	1	0.696392	0.00511107
CXCR3	0.81318	4.46949e-05	0.268879	1	0.715362	4.7253e-20	0.863344	7.13743e-29	0.940415	1.33511e-32	0.244993	1	0.678963	9.96609e-08	0.229146	1

## Sheet: CD4+ T-cell_normal
Gene	Breast CD4+ T-cell Foldchange	Breast CD4+ T-cell adjusted p-value	Colon CD4+ T-cell Foldchange	Colon CD4+ T-cell adjusted p-value	Head and Neck CD4+ T-cell Foldchange	Head and Neck CD4+ T-cell adjusted p-value	Kidney CD4+ T-cell Foldchange	Kidney CD4+ T-cell adjusted p-value	Liver CD4+ T-cell Foldchange	Liver CD4+ T-cell adjusted p-value	Lung CD4+ T-cell Foldchange	Lung CD4+ T-cell adjusted p-value	Ovary CD4+ T-cell Foldchange	Ovary CD4+ T-cell adjusted p-value	Pancreas CD4+ T-cell Foldchange	Pancreas CD4+ T-cell adjusted p-value
B3GALT2	-1.72472	1.3093e-09	-0.616582	4.35052e-08	-1.42237	2.75924e-41	0.41537	1	-0.0522994	1	0.422601	1	-1.01146	0.000123276	0.14971	1
IL18R1	-1.15022	1.61807e-06	-0.363878	1	-0.313221	1	-0.0112372	1	-0.570653	8.50432e-09	0.42676	1	-1.08173	1.87191e-11	-1.2833	1.692e-13
IL18RAP	-0.568243	0.454203	-0.646439	2.02326e-13	0.114026	1	0.522342	0.00159723	-1.13184	2.20501e-36	0.630057	2.14948e-16	-1.0203	1.42609e-06	-1.79078	1.75816e-19
SATB1	-0.424611	1	-0.668491	1.54865e-60	-0.678097	1.79349e-55	-0.394369	1	-1.06339	3.76311e-94	-0.425036	1	-0.957575	2.38338e-21	0.520797	0.0607949
CXCR6	-1.16692	5.53206e-14	0.15606	1	0.325886	1	0.719641	7.78397e-35	-1.03021	1.46824e-93	0.735401	1.87748e-92	-0.806325	1.35304e-11	-1.91458	1.1845e-57
SPINK2	0.585681	1	-2.31995	1.1662e-193	-1.3078	5.90412e-36	-0.595823	0.000974686	0.835678	8.27256e-05	-0.72637	1.09862e-28	-1.62029	5.55973e-16	-1.17269	0.00106353
SESN1	-1.30929	2.43425e-15	-0.854593	3.32925e-35	-0.284501	1	-0.066719	1	-0.546862	1.77581e-09	0.430475	1	-1.0751	4.1992e-15	-0.906238	7.38869e-08
SYTL3	-1.60545	1.49635e-83	-0.666242	2.22793e-72	0.0571186	1	-0.142281	1	-1.31975	3.05653e-255	0.538469	2.29994e-95	0.676666	2.28757e-09	-2.06778	3.20571e-126
LRRN3	-0.755717	0.268275	-1.3207	2.01263e-55	-0.752956	5.69122e-11	0.0317552	1	-0.0324292	1	-1.05794	1.26552e-49	-0.991876	0.000619437	0.468358	1
MYBL1	-1.4433	4.61061e-12	-0.52113	7.89686e-11	-1.24226	1.12129e-47	0.490848	1	-0.611295	4.53461e-14	0.898481	6.95977e-42	-1.14608	2.8199e-17	-1.00833	5.99256e-12
PIP4K2A	-0.625964	0.00403998	-0.0397865	1	-0.342473	1	0.416135	1	-0.531629	2.81545e-32	0.320827	1	-0.877585	4.6597e-21	-1.1864	1.60865e-32
GLIPR1	-0.618672	6.73507e-10	-0.371521	1	0.00622267	1	0.142737	1	-0.721181	1.52213e-81	0.500315	7.57026e-119	-0.939075	2.53081e-34	-0.646886	1.03489e-08
LINC00402	3.18447	0.000124282	-0.869054	2.17651e-14	-0.849529	3.09123e-29	-0.779669	8.63978e-06	-0.0936754	1	-1.23572	8.33695e-121	-0.477109	1	0.916426	0.502894
PCNX1	-1.31907	2.24028e-17	-0.146724	1	-0.681255	5.69875e-23	0.158646	1	0.0518237	1	0.090049	1	-0.707377	2.74684e-08	-1.03995	5.85814e-14
MAF	-0.858105	1.31327e-06	0.513055	2.77157e-20	-0.576258	8.15449e-28	0.228101	1	-0.206413	1	0.530127	3.71213e-58	-0.525419	1.53907e-05	-0.674052	9.89275e-05
ICAM2	2.40105	1.15364e-15	-0.777042	1.20392e-65	0.134818	1	-0.713747	2.92867e-32	-0.558355	5.85618e-23	-0.257263	1	-0.76918	5.60521e-09	1.83983	1.32727e-12
RNF157	1.0952	0.275367	-0.675669	3.03173e-11	-0.47612	1	0.23448	1	-0.509599	4.05058e-05	-0.456399	1	-1.4023	3.17266e-16	-0.82592	0.000892673
ZNF90	0.110043	1	-0.99217	3.28839e-84	0.404942	1	-0.635294	6.40848e-22	-1.33598	3.68854e-79	-0.750847	1.99038e-158	-2.1057	1.11778e-68	1.41519	0.181187
OGT	-0.36761	1	0.0813887	1	-0.911452	5.73251e-77	0.424103	1	-0.584886	5.67485e-13	0.23831	1	-0.687009	3.77373e-09	-1.05607	3.361e-25
NHSL2	0.678358	0.578161	-1.1883	6.2668e-63	-0.936692	9.31341e-14	-0.247511	1	-0.886076	3.41359e-16	-0.588309	4.05931e-44	-0.889282	0.000211657	1.96135	0.193463

## Sheet: CD8+ T-cell_tumor
Gene	Breast CD8+ T-cell Foldchange	Breast CD8+ T-cell adjusted p-value	Colon CD8+ T-cell Foldchange	Colon CD8+ T-cell adjusted p-value	Head and Neck CD8+ T-cell Foldchange	Head and Neck CD8+ T-cell adjusted p-value	Kidney CD8+ T-cell Foldchange	Kidney CD8+ T-cell adjusted p-value	Liver CD8+ T-cell Foldchange	Liver CD8+ T-cell adjusted p-value	Lung CD8+ T-cell Foldchange	Lung CD8+ T-cell adjusted p-value	Ovary CD8+ T-cell Foldchange	Ovary CD8+ T-cell adjusted p-value	Pancreas CD8+ T-cell Foldchange	Pancreas CD8+ T-cell adjusted p-value
TNFRSF18	1.12267	0.02964	0.899391	3.22813e-68	1.34855	3.74059e-108	-0.273247	1	0.985978	1.14884e-37	0.837299	9.69242e-107	0.888693	2.55732e-15	2.09821	3.14937e-10
UTS2	2.63381	0.0623457	2.07866	1.55179e-153	1.94913	1.05309e-99	1.24886	1.24763e-74	-0.863856	5.12607e-34	0.302155	1	0.819495	1.28425e-08	1.2806	0.0029533
TNFRSF9	1.97781	0.000366761	0.963984	3.78725e-56	2.27723	1.37849e-200	1.85811	0	0.285239	1	1.61557	2.6086e-260	0.410106	1	1.95224	1.9043e-07
ZNF683	3.30003	1.76789e-15	1.52433	7.44983e-111	1.50777	7.05487e-148	0.887746	2.03686e-53	1.55313	5.84268e-56	0.791076	7.83239e-111	1.20996	2.40558e-42	-0.804831	1.77137e-14
SNHG3	0	1	0	1	-4.706	0	2.37773	2.57944e-115	0	1	1.38594	5.8382e-57	4.16017	1.13483e-69	2.71157	9.2285e-08
HDAC1	0.794292	0.0289982	-0.143711	1	0.714891	5.07639e-82	0.569306	4.40528e-72	0.505186	2.39115e-31	-0.0393223	1	-0.160782	1	0.0104466	1
CLSPN	1.59969	0.134197	1.15223	1.29356e-29	1.35387	5.95207e-43	1.21112	2.82492e-73	1.31278	6.92184e-36	0.938706	1.37535e-42	1.09278	8.23526e-10	1.74205	0.00011835
CDCA8	1.14339	0.531377	0.683023	7.41278e-09	1.19608	2.45046e-26	0.991153	2.82115e-35	1.09869	8.27079e-21	0.723214	1.36587e-19	1.03941	2.70793e-06	0.83863	0.160545
KIF2C	1.8112	0.282394	0.800341	5.09313e-11	1.33822	5.59252e-28	1.01344	7.13214e-37	1.15898	9.33752e-21	0.868716	5.08793e-27	0.864259	8.69726e-05	1.15003	0.0241824
CDKN2C	1.48331	0.126326	1.35111	2.89624e-66	1.23904	2.31475e-42	1.5056	1.23754e-208	0.952473	2.93381e-26	1.11824	2.67286e-87	0.419432	1	-0.720425	2.89351e-06
LINC01358	2.02553	0.232052	0.818906	1.92545e-10	1.51225	1.1306e-26	0.416555	1	0.348088	1	0.931626	7.19959e-27	1.029	2.5438e-05	0.358793	1
DNAJB4	1.2736	0.00769947	0.766423	3.3632e-39	-0.0711337	1	-0.194825	1	0.591257	1.27027e-28	1.19259	5.42281e-224	-1.3395	3.70665e-57	-0.27407	1
IFI44L	3.41246	1.13843e-11	1.38858	1.75842e-59	3.72263	0	0.503005	3.50111e-16	0.866654	1.64128e-22	1.2772	1.60425e-159	1.52035	3.9111e-85	1.48025	1.11753e-08
IFI44	2.39912	2.3552e-06	1.06415	1.32913e-49	2.04111	5.59414e-267	0.349034	1	0.48112	1	0.868847	2.79556e-94	1.38162	2.7157e-61	-0.41829	1
GBP3	1.28687	0.0993018	0.278045	1	0.607158	1.05985e-24	1.17142	2.01801e-119	0.634662	6.7967e-18	0.859352	2.65059e-76	0.213318	1	0.314702	1
GBP1	2.38392	2.27005e-08	-0.110902	1	1.09587	1.36425e-180	1.17556	7.15139e-185	1.30761	3.32022e-136	0.427722	1	1.33759	3.46137e-57	1.25462	2.41827e-11
GBP2	1.29555	3.0098e-06	0.349006	1	0.501578	2.29215e-63	0.777076	6.58467e-205	0.537067	2.40216e-49	0.484748	1	0.634796	4.79427e-31	0.873274	2.39139e-12
GBP4	1.52302	0.0017782	0.298075	1	1.39289	1.6902e-156	1.30845	1.48641e-231	0.916495	6.40279e-63	0.569643	2.26935e-53	0.697738	6.68524e-17	1.05108	1.39943e-07
GBP5	4.34544	5.19122e-16	0.0665049	1	1.41394	1.14262e-306	1.1935	1.69841e-252	0.797031	6.0589e-77	0.510979	4.8341e-82	0.324523	1	0.710786	2.59551e-08
CSF1	1.87315	0.00641544	1.19354	3.91569e-43	1.60704	2.75441e-113	1.28318	4.50144e-103	0.931094	2.17418e-25	1.0458	4.02341e-79	0.265197	1	0.769581	0.00728492
CHI3L2	1.14225	0.625532	-0.702952	4.50991e-26	1.84781	1.59329e-129	0.829544	6.80384e-36	-0.413636	1	-0.0364994	1	0.723146	0.000982355	1.64662	6.37467e-05
ANKRD35	2.65998	0.0398592	0.788345	2.78525e-15	1.59015	1.31932e-47	1.32766	9.0965e-60	1.02974	2.91129e-17	1.09901	4.64459e-56	0.729758	0.000324535	-0.61702	0.0200654
AC245100.1	4.05502	2.01782e-05	0.956468	8.07453e-35	2.18523	1.14292e-67	-0.241317	1	-0.212923	1	-0.0851622	1	0.953909	2.04671e-07	2.3302	1.2043e-05
SCNM1	-0.179954	1	0.533172	3.84329e-23	0.761414	6.76406e-54	0.617428	2.56196e-53	0.240362	1	0.121289	1	0.527883	2.05851e-10	0.749941	0.000219373
SYT11	1.17257	0.144738	0.657128	1.21332e-18	1.38797	1.09536e-103	1.05766	7.22298e-87	0.39664	1	0.363303	1	0.861296	1.75245e-11	1.15866	2.65955e-05
ARHGAP30	0.721978	0.0177129	-0.169397	1	0.519342	1.55448e-64	0.757193	8.26381e-173	0.582551	4.10343e-48	-0.173857	1	-0.0473351	1	-0.187685	1
HSPA6	0.0202967	1	2.2544	0	0.955534	4.70049e-26	0.0609879	1	1.0378	2.00236e-94	0.536215	5.43636e-51	-1.82262	6.12223e-130	2.04467	8.83676e-11
FASLG	1.75375	2.32708e-05	0.314696	1	1.91247	3.43103e-226	1.64271	1.14632e-236	0.295627	1	0.868464	5.34727e-85	-0.235108	1	-0.217406	1
TNFSF4	1.74342	0.117352	2.09788	4.93325e-64	2.55563	2.20262e-108	2.51561	6.11107e-183	0.819434	2.00408e-11	1.4987	3.03569e-78	2.2872	8.73933e-23	0.0831083	1
GAS5	0	1	0	1	-7.13447	0	4.70741	0	0	1	3.31206	1.55423e-230	6.05103	1.94663e-249	5.10699	7.29279e-44
RGS1	-0.504912	1.79635e-10	0.513945	0	1.62252	0	0.587022	0	-0.489931	1	0.613404	0	0.722276	1.09955e-122	-0.574713	9.61575e-44
RGS13	1.70593	0.486732	0.966779	2.0259e-14	0.728742	1.01967e-08	0.764359	3.12363e-19	0.872899	5.22815e-12	1.02742	4.09032e-35	1.09072	2.99483e-05	0.534742	1
RGS2	0.449086	1	0.508346	9.0194e-146	1.03397	1.11176e-261	0.0287056	1	0.0509958	1	0.700145	0	-0.0993447	1	1.10836	1.91965e-19
ASPM	2.41925	0.0596734	1.43423	2.55327e-27	1.38992	9.97776e-35	1.63014	6.23371e-101	1.77921	2.22611e-46	1.11284	4.33774e-45	1.68439	8.50609e-14	1.38127	0.00880641
DTL	1.56534	0.423739	0.81042	8.79303e-11	1.00489	8.61697e-19	0.903408	2.57903e-29	0.930743	5.32166e-13	0.704116	6.54805e-19	0.445855	1	0.789146	0.182761
CENPF	2.10078	0.0106461	1.31143	9.43872e-47	0.515806	4.89035e-15	1.46573	2.62795e-186	1.81803	3.57688e-80	1.00261	3.45131e-83	1.04641	3.78777e-17	1.30514	2.85405e-05
DUSP10	-0.639943	0.0362711	0.872153	1.37155e-87	0.668983	7.6551e-47	-0.059157	1	-0.518498	1.32096e-25	0.440684	1	0.693517	2.12708e-15	0.81403	0.000406569
SNAP47	0.76656	0.191048	0.659082	4.67947e-21	1.31737	2.13563e-88	2.01041	0	0.851412	4.57253e-37	0.49514	1	1.00637	4.37978e-23	-0.0713941	1
LYST	1.02796	0.000485225	0.728127	2.98755e-74	0.866956	1.70418e-149	1.53551	0	-0.351671	1	0.621099	3.22127e-137	0.615525	1.91953e-24	1.27478	5.23125e-21
CMPK2	3.8535	0.000240468	0.821806	1.40022e-11	3.17486	2.81359e-232	0.822525	5.68331e-23	0.619978	3.90169e-06	0.832137	5.06671e-30	1.69114	5.35518e-29	0.78369	0.0903269
RSAD2	4.13519	5.74215e-05	0.295879	1	2.86439	8.48372e-246	0.83896	4.60948e-23	0.747391	1.55845e-08	1.15337	9.66358e-58	2.23565	2.03095e-60	0.707383	0.0713382
RRM2	3.08713	0.0328145	1.69371	3.22759e-32	2.25311	2.25813e-60	1.61599	3.27902e-82	1.58334	1.18027e-41	1.03878	4.93556e-35	0.867199	5.95237e-05	0.952414	0.164735
EIF2AK2	1.8725	2.9643e-08	0.135717	1	1.23346	3.16053e-227	0.576447	2.50117e-50	0.571103	3.37297e-25	0.410784	1	0.771367	1.18504e-35	0.00757519	1
AC006369.2	2.78003	0.0415769	0.948109	2.71407e-12	1.80034	1.16741e-39	-0.188563	1	0.635674	4.5086e-09	0.197985	1	0.0328121	1	-0.741894	1.83618e-05
HNRNPLL	0.979086	0.00509784	0.426735	1	1.69133	3.6835e-282	1.07032	2.09528e-262	-0.124709	1	0.309936	1	0.246668	1	0.729909	3.56299e-05
GALM	0.761036	0.0388125	0.809261	7.05116e-74	1.17184	8.86657e-183	1.23171	0	0.094186	1	0.329382	1	0.448396	1	-0.245508	1
WBP1	3.78329	0.00015097	-0.849767	2.16778e-24	0.938527	3.34871e-45	0.189985	1	-0.399339	1	0.706979	3.14467e-19	0.200375	1	1.6367	1.00089e-05
GNLY	0.156892	1	1.93621	0	2.40345	0	-0.263966	1	-0.054607	1	0.949208	5.42262e-249	0.855724	3.12153e-40	0.614154	0.000246769
CYTOR	-2.85331	1.80349e-115	-2.31905	0	0.550649	1.04923e-43	1.0048	0	0	1	0.213515	1	0.601251	2.97035e-19	4.4203	1.76512e-27
AC133644.2	0.622155	0.78884	1.81356	4.35262e-119	1.52523	1.73719e-75	0.430883	1	1.62209	3.14345e-83	0.560426	4.76244e-32	1.37325	4.3025e-17	1.77066	0.00186989
IGKC	1.45728	8.83382e-05	0.0184949	1	1.61625	1.51474e-220	0.415035	1	-0.935323	0	1.23182	0	4.51763	0	4.91039	3.24015e-33
BUB1	0.827268	1	0.59552	1.12193e-06	1.84866	2.39461e-52	1.21571	1.67092e-48	1.385	4.85244e-27	0.993071	1.56667e-34	1.78747	3.55448e-14	0.346923	1
MIR4435-2HG	1.4705	0.000310573	1.46883	1.03945e-164	2.37506	0	1.01026	1.14575e-140	0.885336	9.71441e-65	0.648962	2.52016e-87	0.734515	1.10898e-15	2.96061	7.11231e-10
CKAP2L	2.04049	0.187703	1.24679	3.01549e-21	1.67915	6.50584e-39	2.1587	4.43363e-154	0.969724	1.12903e-15	0.708228	2.0144e-19	1.21152	5.87295e-08	1.0221	0.0613432
CDCA7	2.65551	0.0147102	0.247755	1	1.84589	2.74717e-75	0.805258	1.28743e-28	0.755952	4.29255e-14	0.234777	1	0.216253	1	1.28526	0.00255976
TTN	2.00633	0.0370093	-0.166229	1	-0.953773	1.08733e-168	2.03433	0	1.0583	4.56286e-21	0.644725	3.41887e-27	0.815262	3.06703e-08	0.57105	0.118955
CCDC141	2.12365	0.129732	0.211193	1	-0.246711	1	2.15369	6.70424e-269	0.723921	2.32939e-09	1.02812	1.02566e-43	0.751683	0.000184859	-0.0523158	1
NAB1	0.847729	0.49057	0.774978	2.15051e-28	1.21672	8.82228e-84	1.52975	2.0018e-257	0.577525	4.62435e-13	1.05786	2.84905e-113	0.990025	1.89957e-12	1.02481	0.000923091
STAT1	2.84852	4.87617e-16	-0.108884	1	1.38977	0	1.41169	0	0.665145	8.08543e-78	0.407649	1	1.07098	1.22079e-59	1.1276	6.68356e-14
CTLA4	3.01101	2.21337e-07	1.25362	3.42878e-102	0.284424	1	0.697624	1.49057e-60	1.26144	2.06183e-60	1.08647	1.04061e-208	1.04724	1.4752e-23	2.30766	6.00245e-12
BARD1	1.00432	0.238802	0.176184	1	0.956736	2.0834e-39	1.13182	7.75874e-78	1.40408	3.9055e-45	0.657127	1.28273e-32	0.737947	1.18553e-07	0.0577381	1
ITM2C	1.62532	2.01998e-08	0.0204363	1	2.02823	0	1.51498	0	1.43672	1.05655e-151	0.822133	3.10815e-218	0.381746	1	-0.568449	2.34987e-15
HJURP	1.65526	0.369982	0.758452	4.60827e-10	1.27013	1.09379e-24	0.987567	3.5156e-34	1.12431	4.95848e-19	0.669992	6.10907e-18	1.1339	1.59924e-06	1.00284	0.0620673
PDCD1	0.459358	1	0.667335	2.09094e-37	2.06831	2.35048e-261	1.25261	1.1104e-305	0.293984	1	1.05441	1.40117e-210	0.831618	6.0628e-20	-0.775521	1.54935e-16
BHLHE40-AS1	0.704427	1	1.5075	5.33375e-26	0.989833	6.26139e-15	2.02188	1.26846e-140	0.602393	9.65925e-06	0.291731	1	0.234787	1	-0.293029	1
SRGAP3	3.21382	0.000153667	0.942807	9.21371e-26	0.793432	6.62402e-30	1.17712	2.33598e-68	1.07626	9.81843e-16	1.48339	3.81235e-155	1.95222	1.07865e-39	-1.36299	2.05354e-33
EOMES	1.87635	0.000927237	1.04048	8.19993e-52	1.79751	2.24464e-190	2.10603	0	-0.811662	5.61854e-53	0.323001	1	-0.221463	1	1.31341	1.43865e-11
CMC1	0.747942	0.0382987	0.845213	2.77804e-123	1.49888	1.74089e-287	1.12614	0	-1.40186	0	-0.186254	1	0.203334	1	0.456665	1
KIF15	1.76451	0.30435	0.518086	1.41365e-05	1.24125	2.65697e-24	1.00337	2.16266e-35	1.06553	2.88707e-19	0.737523	2.99703e-21	1.155	8.30011e-07	0.831712	0.13645
TWF2	1.07764	0.000178991	0.265277	1	0.942948	1.74136e-150	1.07976	2.43508e-241	0.546187	2.30288e-31	0.24153	1	0.0328886	1	-0.167787	1
PPM1M	2.92591	7.38488e-07	0.500755	3.05712e-13	1.0703	5.45028e-77	1.44424	2.07653e-157	0.289238	1	0.043739	1	0.503613	2.81216e-05	0.22578	1
ZBED2	0.476917	1	1.10912	2.37536e-18	2.42699	1.08805e-64	2.31411	1.97484e-167	1.07052	5.95547e-16	1.95214	1.75255e-102	1.43264	8.41376e-10	1.01425	0.0988032
CD200R1	1.98911	0.0299948	-0.0595963	1	1.5578	1.1412e-86	1.82723	6.24259e-259	0.646213	5.06945e-10	0.409349	1	0.181496	1	1.02989	0.00394423
TIGIT	1.71019	4.42672e-11	0.302973	1	1.64154	0	0.997456	2.55157e-263	0.394074	1	0.831893	5.16514e-267	0.649233	2.37725e-26	0.957428	3.4655e-13
POLQ	1.20915	0.734228	0.215948	1	0.68975	5.05412e-10	0.603557	2.8802e-17	0.768379	4.5406e-10	0.443582	1	0.687575	0.00347545	0.645484	0.166516
SMC4	0.453485	1	0.680731	2.60105e-58	0.407575	1	0.714132	1.87564e-153	0.65392	5.05135e-39	0.573401	3.22371e-96	0.812208	2.60836e-33	0.739115	9.6457e-06
RTP4	3.30417	0.00314335	0.455974	1	1.76206	2.3993e-91	1.39071	2.10955e-73	0.48778	1	0.534858	1.91382e-15	1.26375	2.62042e-19	-0.0788776	1
ZFYVE28	0.724192	0.472604	0.712889	8.61866e-30	0.610641	6.05268e-28	0.737653	2.35003e-81	1.04796	5.66272e-38	0.0395708	1	0.0359343	1	-0.49992	1
JAKMIP1	1.74926	0.00129757	1.49469	1.08641e-69	3.01062	1.94512e-285	1.80534	1.4757e-220	0.456974	1	0.308909	1	0.0580555	1	0.842929	0.00279068
CLNK	2.78871	0.0409818	0.654128	1.96542e-07	1.37595	1.44492e-30	0.868649	5.76132e-23	1.16947	1.32444e-18	0.999326	4.58694e-48	1.68452	1.88749e-17	0.425795	1
CD38	4.24423	9.61675e-06	0.415828	1	3.0596	0	2.0327	1.86645e-235	0.663639	1.64158e-20	1.72503	8.96791e-170	1.10836	3.66765e-25	0.072865	1
NCAPG	2.12156	0.147857	1.27892	4.22459e-23	1.33178	4.03578e-32	1.2813	4.98941e-59	1.36962	1.8218e-27	0.887979	5.09962e-29	0.89152	2.62501e-05	1.26616	0.0117261
RBPJ	0.596423	0.00811984	1.23003	2.32134e-248	0.764583	6.21027e-132	0.587869	2.87548e-156	0.617409	4.21147e-57	0.360574	1	1.00058	1.31788e-89	-0.378732	1
DANCR	0	1	0	1	-4.38398	0	2.08073	4.13711e-89	0	1	1.68008	1.86916e-77	3.56463	1.07833e-44	3.21531	1.69163e-11
CXCL13	3.84061	5.75022e-10	5.11174	0	5.90566	0	4.64892	0	2.12687	2.23102e-89	4.61874	0	4.63877	1.07816e-89	2.64854	7.94655e-05
HERC6	2.006	0.0249943	-0.0447021	1	1.60831	8.53363e-83	0.535505	3.7623e-13	0.418849	1	0.430834	1	1.19211	1.62703e-18	0.287567	1
TSPAN5	1.92979	0.000228792	-0.221105	1	0.920699	3.75189e-62	0.636058	4.66145e-59	0.224012	1	0.567128	1.60134e-51	-0.0138665	1	-0.672054	7.77521e-09
CENPE	2.00608	0.110102	0.813353	3.86936e-13	0.528467	3.7438e-09	1.72305	3.55069e-142	1.45716	2.76424e-38	0.861176	4.21154e-35	1.27695	4.51858e-11	0.678099	0.236871
MAD2L1	0.74674	0.544279	0.418984	1	1.22741	2.30819e-60	1.05389	3.09429e-82	1.12425	1.04202e-42	0.514807	4.89141e-25	0.650665	3.66147e-06	-0.0844176	1
TNIP3	1.92348	0.00169199	-0.247282	1	1.69102	3.3092e-152	2.14891	0	-0.400551	1	0.875471	5.53568e-92	0.231484	1	-0.501265	0.00328936
TMEM155	1.46866	0.698635	0.991547	9.28037e-12	2.56925	3.31599e-67	2.67627	2.90239e-170	0.515263	0.000272859	0.621231	1.37252e-12	0.703377	0.0111744	0.568312	0.937312
CCNA2	2.62277	0.0626208	1.08827	1.40559e-19	1.53728	3.60901e-43	1.70977	5.05244e-105	1.29475	7.28798e-29	0.932014	1.04276e-32	0.915704	8.05853e-06	1.04124	0.0326042
PLK4	1.27354	0.692201	0.37509	1	0.73184	4.57402e-11	0.787339	3.67158e-23	0.578983	6.16799e-06	0.33473	1	0.689464	0.00288744	0.222772	1
DDX60	2.9838	3.47666e-05	-0.212345	1	1.42432	5.18954e-118	0.817399	1.55564e-45	0.913636	1.29184e-28	0.703285	5.39626e-47	1.31909	2.30454e-34	-0.0694773	1
DDX60L	2.75505	0.000253114	-0.365774	1	0.8747	1.10572e-57	0.177732	1	0.791016	5.43622e-20	0.403045	1	0.868019	3.99879e-16	0.0317591	1
NEIL3	1.38568	0.532352	0.133408	1	1.10401	2.42731e-20	0.837654	6.1772e-26	0.60692	2.90421e-08	0.419997	1	0.882527	7.98323e-05	0.465955	1
IRF2	0.684815	0.0465797	-0.293321	1	0.699833	2.14945e-78	0.781884	4.08203e-119	0.769028	5.97985e-52	0.278642	1	0.167245	1	-0.250348	1
GZMK	3.08095	1.19048e-23	0.796748	9.67889e-250	1.90066	0	1.31372	0	-0.40588	1	0.30751	1	-0.558536	2.01319e-85	0.95762	1.0028e-51
GZMA	5.12157	4.93206e-62	0.601683	0	1.97646	0	1.24972	0	0.247288	1	0.582647	0	-0.229118	1	0.279945	1
CENPK	3.2386	0.000435548	0.372486	1	0.781712	4.12692e-39	0.279132	1	0.779258	1.91754e-25	0.226737	1	0.0547348	1	1.24256	3.3277e-05
LMNB1	1.01323	0.0624745	0.574127	1.75922e-20	1.46554	5.23779e-125	0.614221	5.63773e-56	-0.417061	1	0.417048	1	0.324115	1	0.743224	0.00222029
C5orf56	5.10785	3.3047e-12	1.41516	1.36313e-112	1.13518	7.295e-105	1.84343	2.15749e-198	0.0926714	1	0.431926	1	0.0149783	1	-0.249644	1
CD74	2.0949	4.12423e-89	0.888629	0	1.93875	0	1.22332	0	-0.311627	1	0.258335	1	0.360661	1	1.5907	3.55294e-133
TIMD4	1.45148	0.711576	1.13339	2.6743e-16	2.34964	1.49017e-51	2.204	3.42132e-118	0.0201072	1	0.701766	1.40839e-16	1.05649	3.10671e-05	0.693601	0.508284
HAVCR2	3.63436	1.87971e-07	2.19912	7.95833e-172	3.53748	0	3.42252	0	0.386447	1	2.28472	0	2.37715	2.84919e-83	0.38352	1
PTTG1	1.51634	1.63966e-06	0.920487	2.00874e-119	0.965305	5.61815e-133	0.823297	4.69837e-183	0.419881	1	0.811281	8.31574e-182	0.584121	7.86647e-16	0.230445	1
LCP2	2.46108	3.86823e-20	-0.407901	1	0.821295	6.2815e-220	0.900957	7.00181e-160	0.623873	6.3284e-41	0.101081	1	0.0688842	1	0.299328	1
TSPAN17	1.16004	0.100917	0.518729	3.0708e-12	1.73632	3.85155e-112	1.62898	2.37566e-144	0.550292	1.18368e-10	0.437483	1	0.457166	1	0.196857	1
GFOD1	0.312689	1	-0.754879	5.69047e-34	1.36133	1.44363e-49	1.39537	1.69542e-128	-0.506954	1.13022e-11	0.774155	2.0188e-46	0.590969	3.9306e-05	-0.975973	9.87152e-10
HMGN4	3.20216	9.3166e-09	-1.17664	5.6569e-80	0.82077	2.06178e-60	1.53736	1.95763e-149	-0.0388784	1	0.758642	2.52607e-36	0.090969	1	1.77301	1.97099e-14
HCP5	0	1	0	1	-4.18396	0	3.40447	8.24736e-256	0	1	1.24003	1.39727e-48	2.54764	2.90069e-20	2.6178	4.17443e-07
LTA	2.57385	0.0122234	0.435972	1	0.214114	1	0.621067	2.15928e-20	1.01127	2.48991e-19	0.104104	1	0.780039	3.45755e-05	1.24706	0.00112852
HSPA1B	2.60463	7.44295e-20	1.02077	0	0.505067	9.10167e-94	-0.196324	1	0.561327	8.36087e-80	0.212259	1	-2.1498	0	-0.193425	1
HLA-DQA1	3.84263	3.39764e-14	1.94037	0	2.64213	0	2.63752	0	-0.630013	2.56247e-81	0.410896	1	0.950247	3.74251e-40	1.86878	1.0746e-18
PSMB8	1.07396	4.02504e-12	0.403259	1	0.994195	0	0.957209	0	0.423058	1	0.377638	1	0.612384	4.30857e-56	0.0149383	1
PSMB9	1.9994	8.0113e-46	0.407651	1	1.3925	0	1.17573	0	0.562278	2.8076e-200	0.389767	1	0.291532	1	0.152686	1
TAP1	1.29511	1.23502e-11	0.225206	1	1.51438	0	1.15703	0	0.34474	1	0.273552	1	0.511355	1.82446e-25	0.164044	1
HLA-DPA1	3.13974	9.75373e-38	1.15935	0	2.51576	0	1.73998	0	-0.267823	1	0.463171	1	0.511949	1.112e-46	0.801428	8.4973e-28
HLA-DPB1	2.27398	1.60475e-30	1.33381	0	1.94813	0	1.64643	0	-0.247675	1	0.362806	1	0.4283	1	0.854117	2.87352e-35
KIFC1	2.26892	0.118528	0.730326	1.14223e-10	1.52043	1.23529e-39	1.14357	3.3281e-52	0.566777	2.97793e-07	0.801196	1.48465e-25	0.999032	2.32601e-06	0.74567	0.233684
ETV7	2.55155	0.00931178	1.50052	5.42366e-34	2.72115	2.25182e-113	1.49517	2.40759e-75	1.21291	1.32353e-26	0.799673	9.33599e-33	2.28633	2.07906e-35	1.03948	0.083185
CCDC167	1.6336	2.18019e-05	0.620265	3.97424e-39	1.08991	2.41213e-118	1.19472	0	0.6624	3.58555e-48	0.0239049	1	-0.0378243	1	-0.103042	1
SUPT3H	1.55335	0.00345152	0.52897	4.94207e-21	1.5695	1.53543e-147	0.503794	3.64521e-38	-0.0965085	1	0.545276	7.0771e-44	0.521122	1.52678e-06	-0.559303	1.05272e-05
SNHG5	0	1	0	1	-6.80688	0	4.52071	0	0	1	3.45887	2.00668e-247	5.75995	1.33449e-205	4.5298	2.48723e-29
FBXO5	0.331953	1	0.591698	9.18544e-09	0.745267	6.48769e-19	0.946115	5.26949e-43	0.745233	1.13992e-11	0.61175	2.87842e-20	0.650716	0.000170712	0.370729	1
ZFAND2A	0.743158	0.046545	1.66429	3.9453e-291	0.138015	1	-0.231456	1	0.832677	1.37429e-77	0.67828	5.50301e-134	-0.52535	1.94042e-15	1.03834	1.53951e-09
NUDT1	1.39769	0.00193805	0.227282	1	0.62059	4.12088e-45	1.1177	2.12856e-184	1.15543	5.05071e-81	0.33981	1	0.485647	1	-0.537558	3.74803e-06
TRG-AS1	1.41418	0.0011125	-0.234904	1	-0.183208	1	0.906129	2.90954e-107	0.0602935	1	0.239186	1	0.589592	0.000162723	3.27204	1.44783e-11
SAMD9L	3.57278	5.29706e-11	0.444441	1	1.42355	3.97956e-211	1.45172	3.47868e-257	1.033	2.35809e-82	0.718684	1.82072e-103	0.987301	2.5375e-47	-0.0906987	1
LRRN3	1.64024	0.317865	-0.798255	1.89342e-35	0.565979	4.22366e-08	-0.605247	1.96533e-15	1.05069	3.60644e-13	0.681138	1.54214e-17	1.40175	6.11328e-08	0.651378	0.433423
LINC-PINT	6.11487	3.3964e-25	0.518601	2.34858e-41	-1.04602	0	1.8531	1.84748e-215	-0.36538	1	1.04221	1.89976e-191	1.28468	1.47507e-29	0.742837	2.51879e-17
BPGM	-0.602818	0.210247	1.11647	9.525e-69	0.0586041	1	0.905166	6.90217e-143	-0.0137102	1	0.424687	1	0.949754	2.28229e-14	0.90903	0.000252143
PARP12	1.62229	0.00889176	0.231217	1	1.65529	9.68976e-126	0.811361	1.86422e-39	0.414614	1	-0.0226001	1	0.877078	3.41945e-13	0.597328	0.03423
EZH2	1.33782	0.0546921	0.943057	4.7431e-48	0.0390751	1	0.60085	1.24136e-52	0.449047	1	0.423085	1	0.792539	4.11884e-11	1.15709	6.87683e-06
GIMAP4	1.14568	8.20208e-09	-0.245996	1	0.591226	3.84507e-137	0.691863	4.83629e-228	0.529852	2.48756e-64	-0.144274	1	-0.0655424	1	-0.0806755	1
CDCA2	0.992973	0.843348	0.701917	8.89132e-09	1.35872	4.81661e-28	0.862179	5.1053e-27	1.05548	1.96955e-17	0.749339	5.82721e-22	0.988248	1.34327e-05	0.826734	0.0869141
ESCO2	1.70773	0.349146	0.616915	7.49958e-07	1.00382	1.98501e-18	0.863207	2.78957e-27	0.70826	1.43107e-08	0.655658	4.13753e-16	0.726019	0.00146751	0.922496	0.094734
DUSP4	0.721308	1.039e-05	1.15888	0	3.37456	0	1.10854	0	0.702564	1.53561e-78	0.877361	0	1.08475	1.67408e-112	0.238625	1
TOX	2.81669	4.01656e-07	0.291919	1	1.62053	8.10968e-192	2.02079	0	0.181085	1	0.856749	1.61826e-103	0.695272	5.2325e-11	0.281443	1
AC090152.1	-0.857665	0.311625	-1.13879	1.40336e-43	0.571653	5.11054e-10	1.43537	3.57966e-109	0	1	0.719185	1.3869e-21	1.32193	1.10602e-05	1.24635	0.0492448
SNHG6	0	1	0	1	-6.9465	0	4.19939	0	0	1	3.19007	7.10358e-216	5.74423	2.85086e-211	5.24272	9.83733e-48
MSC	2.76299	0.0359457	1.51043	6.33392e-44	2.16645	1.12628e-99	1.09697	4.15777e-56	0.225067	1	0.258233	1	0.457969	1	0.551633	0.368978
LY6E	2.41003	2.96497e-46	0.675933	6.98153e-193	2.34267	0	0.887969	0	0.342025	1	0.402755	1	0.723953	2.51974e-108	0.168387	1
DDX58	1.81232	0.0046129	-0.434985	1	0.932079	2.15123e-62	0.303343	1	0.664266	5.39925e-14	0.429937	1	0.770401	1.80349e-11	0.239824	1
SIT1	3.40283	1.70362e-16	0.325274	1	1.27586	3.97015e-291	1.3076	0	0.842615	3.47365e-94	0.256379	1	0.134363	1	-0.24972	1
GLIPR2	2.4528	1.44751e-10	0.243942	1	1.63776	1.87897e-303	1.0257	1.02932e-233	0.887498	5.0914e-72	0.107307	1	-0.404184	1	-0.181641	1
GCNT1	1.03237	0.330405	0.216459	1	1.27822	3.44635e-53	0.774636	1.2073e-28	0.604916	2.33862e-07	0.763687	6.56579e-32	0.613206	7.33956e-05	-0.555904	0.0213426
CKS2	2.12034	1.78225e-12	0.511959	6.5153e-70	0.520322	8.54026e-53	-0.106685	1	0.0416059	1	0.818559	0	0.243302	1	0.902361	9.72592e-11
SUSD3	0.938391	0.0115539	0.321877	1	0.83233	3.61929e-90	0.746108	1.21097e-83	1.27218	2.62871e-69	0.330498	1	0.403841	1	-0.489437	1
WHRN	-0.190334	1	0.469483	1	1.32821	5.17278e-63	0.938487	8.98766e-101	-0.306765	1	0.407798	1	0.650754	2.19447e-08	0.748346	0.0334106
ARPC5L	0.362968	1	0.312985	1	0.812298	1.00611e-175	0.878625	1.06735e-289	0.585363	1.52146e-58	0.144085	1	0.553949	8.73212e-34	0.108716	1
SARDH	2.47515	0.0158942	1.14203	2.02069e-25	1.647	1.36606e-64	1.45572	5.14052e-81	1.02622	3.7162e-17	1.05041	1.08488e-52	1.39436	2.71925e-10	-0.318598	1
HSPA14	2.32719	0.00418099	0.854831	1.77188e-26	0.682982	3.66508e-25	0.187665	1	0.569546	8.27468e-15	0.170271	1	0.460883	1	-0.424037	1
RASGEF1A	1.76477	0.168687	0.704158	2.35907e-08	1.13391	4.0081e-26	1.37301	6.93764e-68	0.571848	1.84757e-06	0.531108	3.58408e-14	-0.149742	1	-0.2164	1
KIF11	0.230694	1	0.64777	6.5167e-08	0.85744	1.77412e-16	1.18305	9.05472e-51	1.13571	1.57969e-20	0.644552	4.75431e-18	1.28417	5.58114e-10	0.724025	0.212254
HELLS	2.03494	0.0277549	0.896654	4.77566e-23	-0.0712536	1	1.06493	2.946e-91	0.945729	4.21694e-27	0.548343	4.90317e-28	0.643886	5.13832e-06	0.641706	0.0383143
AFAP1L2	2.63689	0.0526133	1.02434	8.32011e-18	2.01925	9.89988e-66	2.16663	3.67123e-137	0.977116	3.71555e-13	1.64418	2.73386e-91	1.15038	2.72415e-09	-0.534574	0.127166
FAM160B1	0.388525	1	0.314237	1	0.819972	4.41957e-41	0.968963	3.95915e-104	0.500512	1.16964e-07	0.558922	1.67717e-30	0.794261	4.76168e-12	0.579277	0.00164931
MKI67	2.93362	0.00567284	1.5577	4.80554e-42	1.79239	1.14564e-76	1.8268	3.95317e-134	2.02505	5.22338e-71	1.29287	6.77152e-66	1.83874	5.53365e-21	1.57726	0.000631619
IRF7	1.51294	5.41502e-08	0.295966	1	2.10385	0	0.0972042	1	-0.0068159	1	0.648931	7.57333e-79	0.811371	2.98729e-30	0.617803	0.000250237
TRIM21	2.2851	0.00682062	-0.138441	1	1.21262	1.03019e-61	0.778884	2.87401e-28	0.786342	7.0189e-14	0.0333326	1	0.611218	3.68394e-05	0.771476	0.0103444
E2F8	1.13988	0.769859	0.386673	1	0.751987	5.24442e-12	0.702428	1.00961e-21	0.787088	1.13199e-11	0.611026	2.03526e-16	0.617508	0.0132763	0.552211	0.442393
CD82	4.02	3.28211e-18	1.38259	9.9654e-160	1.71562	0	1.32389	0	1.54324	3.47456e-118	0.591856	1.02588e-84	1.22779	1.26794e-46	1.23777	9.1521e-15
DGKZ	1.15161	0.00315913	0.530361	2.10424e-24	0.14876	1	1.13011	0	0.506987	3.7213e-22	-0.00304739	1	0.126891	1	-0.141883	1
UBE2L6	2.1966	1.50503e-17	0.435094	1	2.41654	0	1.42626	0	0.548433	1.07204e-49	0.599375	1.02046e-131	0.810992	1.89841e-42	0.691373	1.33079e-08
INCENP	-0.11255	1	-0.000256875	1	0.57952	7.37478e-08	0.604298	9.73776e-15	0.596774	2.75081e-06	0.213649	1	0.687274	0.00335225	0.0376031	1
SNHG1	0	1	0	1	-5.82258	0	1.88082	8.91896e-74	0	1	1.78222	3.47956e-81	3.37056	2.34588e-39	3.25932	1.58809e-11
NAALADL1	3.00546	0.0134068	0.315183	1	1.2148	2.10155e-39	1.14711	1.82177e-62	0.848471	4.9485e-15	0.364079	1	0.701898	0.000130384	-0.262812	1
DRAP1	1.27971	1.68516e-16	0.228842	1	1.39992	0	0.869875	0	0.732948	1.03311e-177	0.340647	1	0.298423	1	0.140239	1
TBC1D10C	2.92715	1.28e-26	0.173144	1	0.514119	5.65989e-114	0.796267	5.0174e-280	0.989665	2.17882e-157	-0.0195417	1	-0.200633	1	-0.368718	1
MYO7A	2.23232	0.0417896	2.07179	4.17473e-42	1.89625	4.44635e-58	1.44958	2.53628e-57	0.804898	1.15796e-09	1.51366	1.46052e-92	2.42327	2.3362e-25	0.198187	1
EED	0.0489019	1	0.530774	2.78634e-16	0.57194	4.56681e-37	0.714051	2.30011e-67	0.593465	2.19251e-18	0.29681	1	0.0639166	1	0.0831912	1
CTSC	2.52595	1.29526e-22	0.55881	2.05419e-90	1.49521	0	1.0669	0	0.500843	9.49004e-84	0.399152	1	0.133484	1	0.198447	1
CASP1	2.66078	2.94555e-08	0.532754	7.25345e-31	1.75205	1.45436e-255	0.856065	5.42043e-146	0.0955938	1	0.349346	1	0.238823	1	-0.246483	1
CARD16	3.85427	4.42372e-17	0.605035	1.50107e-82	1.65483	0	0.768496	4.0325e-245	0.188858	1	0.608898	9.22902e-148	0.305359	1	-0.102041	1
CRTAM	2.22863	1.78827e-06	0.494282	1	2.00988	0	1.52652	0	-0.85729	3.42531e-105	0.702647	5.04622e-115	0.270354	1	-0.310581	1
NINJ2	1.58654	0.0681578	0.585627	1.81868e-11	1.61286	3.41654e-88	1.08116	6.22106e-60	0.449646	1	0.593109	5.48647e-28	0.656747	0.00020034	0.402558	1
CD27	2.58715	5.01234e-23	0.33813	1	0.905162	0	1.77736	0	1.17214	9.64517e-203	0.50054	1.03572e-136	0.567626	2.13437e-22	0.228781	1
LAG3	2.19737	1.37929e-13	0.579421	5.23855e-74	2.85036	0	2.56008	0	0.087964	1	0.806096	6.37021e-252	0.911162	1.52804e-62	-0.296541	1
PTPN6	4.60349	3.15896e-14	-0.417409	1	1.15111	2.57429e-186	1.49751	1.12687e-301	0.674738	7.45002e-40	0.138818	1	0.429367	1	0.330679	1
LINC02446	-1.1003	0.0297168	-2.03378	5.06584e-199	0.618604	1.42483e-19	0.678337	4.79171e-21	0	1	0.177587	1	1.00445	9.02839e-13	1.63044	0.0137251
PCED1B-AS1	0	1	0	1	-5.8495	0	4.65132	0	0	1	2.86812	2.88097e-181	4.55614	1.24434e-89	4.24464	5.33814e-24
KRT86	2.85959	0.000223126	1.98613	3.2616e-47	3.05245	1.50056e-78	1.59884	9.78554e-113	0.0118356	1	2.15764	2.06108e-139	1.61999	2.1452e-21	1.32727	0.00755353
KRT81	0.469231	1	0.897808	1.30979e-09	1.68102	3.26012e-24	1.16075	1.22057e-33	0.0439051	1	1.32883	8.68183e-44	1.26928	5.35732e-09	0.899925	0.191459
NXPH4	1.23733	0.938111	0.975432	6.08273e-12	1.4227	2.41154e-19	0.54631	1.0303e-10	0.165971	1	0.401381	1	1.62364	4.64131e-11	1.43251	0.0116136
IFNG	3.20894	1.32252e-14	1.18221	3.27605e-299	2.85166	0	0.839103	7.59306e-196	0.268226	1	0.555216	4.03701e-127	-0.520305	2.58687e-28	0.349692	1
ANKS1B	1.65135	0.510906	1.37294	1.73954e-22	0.571537	2.08756e-07	1.59711	1.41418e-70	1.4659	7.06448e-29	1.19491	4.81365e-53	0.740542	0.00579072	0.628399	0.681134
PMCH	0.767357	1	1.73114	5.75465e-23	1.56395	1.72141e-20	3.44265	6.0758e-247	0.736363	4.37602e-05	0.335844	1	0.422346	1	0.151642	1
C12orf75	1.56222	2.85223e-10	1.44286	0	1.76481	0	0.704759	5.60117e-201	0.56609	8.28433e-55	0.287079	1	-0.234566	1	0.360312	1
TRAFD1	1.76328	0.0132658	0.208097	1	1.3564	1.34256e-95	1.26302	7.699e-81	0.781798	1.07004e-15	0.387033	1	1.07005	8.84237e-17	0.377938	1
OAS3	2.34414	0.00160379	0.514417	4.51837e-08	2.49789	1.06043e-204	1.28543	2.61096e-69	0.839091	2.74852e-15	0.848128	1.48041e-45	1.87947	7.96031e-51	1.279	0.000284207
OAS2	2.4028	0.00010459	-0.0512783	1	1.85518	1.04964e-202	1.03932	3.29222e-61	0.654806	4.80145e-14	0.523292	2.22053e-26	1.18673	6.32858e-32	0.302821	1
TESC	2.60763	0.000599236	0.130415	1	1.48944	6.68067e-105	0.856178	1.73892e-66	1.00202	2.92607e-44	0.107709	1	-0.533304	2.08293e-08	0.330153	1
OASL	1.89213	5.58234e-10	0.949654	2.82914e-72	2.38612	0	1.00094	3.83435e-242	0.433382	1	0.859274	3.74545e-163	0.372228	1	1.24595	9.62213e-12
LINC00539	2.34614	0.101002	0.446548	1	1.10419	1.46528e-25	1.02451	4.04193e-37	0.570876	1.57784e-06	0.537496	3.8467e-13	0.133072	1	1.22421	0.040187
HSPH1	1.54592	4.82291e-14	0.541185	1.26864e-128	-0.733634	0	-0.587842	0	0.241715	1	0.610229	8.41835e-296	-1.26163	1.7643e-277	1.57576	8.0609e-45
EPSTI1	1.08843	0.000236923	1.3728	1.30699e-197	1.86328	0	1.12793	6.05286e-131	-0.0825445	1	0.858163	3.83967e-151	1.21037	9.22807e-57	1.42684	1.60425e-12
CKAP2	0.481002	1	0.139143	1	0.190793	1	0.647282	5.56594e-63	0.470292	1	0.772674	1.48602e-80	0.764828	1.49706e-12	0.693674	0.000706018
PSME2	1.57566	3.43554e-25	0.160479	1	1.49398	0	1.03527	0	0.560887	3.20241e-160	0.4477	1	0.311037	1	0.530036	3.03333e-13
IRF9	-0.0406039	1	1.01022	5.55013e-52	-0.354222	1	1.36866	2.96391e-247	0.900482	9.43284e-56	0.076944	1	0.6411	1.12776e-16	1.44196	1.22363e-10
GZMH	1.45978	3.60453e-09	1.2553	0	2.65615	0	1.47616	0	-0.150717	1	0.475486	1	-0.0204739	1	-1.10084	2.32105e-114
GZMB	0.745909	0.000687385	0.817778	7.15948e-186	2.95573	0	1.3598	0	-0.228372	1	0.995647	0	0.662808	4.63952e-39	-0.398633	1
DLGAP5	2.22357	0.156659	0.825821	3.39622e-11	1.68668	2.68257e-35	1.05367	1.68515e-36	1.5567	4.36892e-32	0.996384	1.08594e-30	1.60041	2.43729e-10	0.827392	0.215518
AKAP5	0.671359	0.651092	0.390872	1	1.26124	1.39695e-48	1.84814	1.2482e-155	0.161996	1	1.67361	1.46451e-186	1.70806	1.93479e-35	0.76632	0.0674719
BATF	-0.12384	1	1.14737	2.0626e-144	0.285073	1	0.956778	1.82505e-248	0.833054	1.05422e-76	0.0364975	1	0.913037	2.46133e-38	-0.250851	1
ASB2	2.97276	0.0157491	-0.769566	3.07625e-42	1.93885	8.71906e-83	1.44326	5.91916e-94	0.503496	4.90245e-07	0.70159	9.05362e-32	0.36919	1	-1.01434	2.74615e-10
IFI27L2	1.95262	5.54256e-09	0.452175	1	1.28569	3.89066e-272	1.14568	0	0.756137	5.51882e-111	0.321366	1	0.136764	1	-0.552028	1.4945e-14
IGHG4	2.51357	0.0837971	3.42685	0	3.08635	1.52497e-112	0.153547	1	-1.21401	8.06284e-192	1.07911	5.76934e-220	4.36771	1.1888e-187	1.34822	0.026402
IGHA1	-0.491511	1	-0.811044	0	1.60211	4.28079e-98	0.74739	3.82533e-70	-1.96946	0	1.83199	0	3.65863	1.81578e-82	4.29488	8.56512e-24
IGHG1	4.12192	0.000102041	3.11813	0	4.2413	4.63548e-285	1.04971	5.74678e-49	-1.14937	1.34696e-175	1.10158	2.43288e-244	4.63873	5.08539e-164	1.32041	0.0393277
IGHG3	3.21712	0.0105952	3.20542	0	3.65803	7.5293e-150	1.76352	2.10917e-99	-1.03409	2.04332e-151	0.824794	2.35715e-190	5.25279	1.09585e-234	1.49581	0.013997
ARHGAP11B	0.247614	1	1.38174	1.18417e-30	1.73983	6.53667e-53	0.854125	1.57643e-30	0.760786	3.19395e-14	0.50919	3.00226e-14	1.0793	1.11728e-11	0.0984388	1
ARHGAP11A	2.10867	0.159855	0.827546	6.82389e-13	1.05958	1.39928e-25	1.04198	1.02797e-43	1.01898	2.00426e-18	0.611836	6.75112e-17	0.919993	1.60497e-07	0.322799	1
BUB1B	1.02231	0.916766	0.500208	6.5612e-05	1.18274	6.25232e-22	0.764131	1.38627e-22	0.886136	1.10695e-12	0.594359	2.66188e-14	1.13831	7.91804e-07	0.89424	0.0863809
KNL1	2.34598	0.10736	0.546195	1.27461e-05	0.980421	7.32236e-21	1.249	3.03348e-56	1.37073	1.75895e-26	0.805331	5.3723e-26	1.30094	1.14018e-09	1.12381	0.0248188
RAD51-AS1	0	1	0	1	-2.86875	0	1.67913	1.22747e-59	0	1	0.693206	6.06944e-22	1.82643	1.09879e-10	1.47263	0.012003
RAD51	1.37922	0.528135	0.813277	1.67511e-11	0.914517	1.33314e-16	0.797945	5.27916e-24	0.744693	6.09928e-10	0.429709	1	0.500483	0.0410766	0.619253	0.374716
OIP5-AS1	0	1	0	1	-3.96878	0	2.21907	6.6392e-103	0	1	1.44876	1.29297e-61	2.46136	3.46772e-19	2.49201	2.03323e-06
NUSAP1	1.52398	0.0479089	1.63486	1.40971e-88	1.35445	3.37258e-59	1.13345	2.37107e-115	0.992186	1.96468e-38	1.14967	9.61805e-114	1.10058	1.12939e-15	1.63505	1.49742e-06
PATL2	3.02098	0.00114191	0.3701	1	0.928195	7.1591e-42	1.31004	9.02324e-160	-0.155798	1	0.114491	1	0.638866	3.86159e-08	-0.00486468	1
TRIM69	1.98912	0.000178851	0.370268	1	1.28429	6.94823e-108	0.925649	3.75014e-95	0.53216	1.3322e-15	0.0660699	1	0.259147	1	0.0803248	1
SLC27A2	2.18292	0.0450128	1.03327	1.66906e-26	2.70654	3.12697e-154	0.985978	4.53982e-36	0.751148	1.09201e-09	0.698316	5.1516e-32	1.01265	1.79791e-09	0.854955	0.0759223
DAPK2	-1.77948	1.35988e-21	-0.128396	1	2.32842	5.25554e-116	0.886977	3.54859e-37	-0.481062	1	0.707525	7.79784e-57	1.05782	5.49908e-15	-1.40105	2.07265e-37
PIF1	2.43562	0.0895158	0.77455	3.91321e-10	1.30892	1.36367e-28	1.73108	1.83783e-100	0.986746	4.73162e-15	0.742758	6.11773e-23	1.24521	3.9937e-10	0.976605	0.0608184
KIF23	1.40367	0.431097	0.253888	1	1.61695	9.38214e-36	0.741208	8.66683e-25	1.37006	2.00455e-28	0.799369	1.28378e-24	1.35937	2.0489e-09	1.25055	0.0156208
CSK	3.01873	1.13024e-14	0.0295903	1	0.808834	4.16585e-148	1.13067	1.16181e-251	0.806066	2.25169e-62	0.122215	1	0.234188	1	0.0448787	1
PSTPIP1	2.81546	6.56001e-15	0.296387	1	1.17016	2.60217e-215	1.1229	3.54935e-303	0.594338	6.34416e-38	0.344319	1	-0.193009	1	-0.341782	1
FANCI	1.03562	0.588856	0.357977	1	1.24754	1.41373e-34	1.0023	3.30216e-41	1.03308	3.82056e-18	0.391933	1	1.32035	9.80756e-11	0.570804	0.394888
PRC1	2.34171	0.0904375	0.847766	4.93977e-14	0.610828	1.35532e-11	0.732415	3.61556e-24	1.08804	3.76375e-26	0.634823	1.69596e-19	0.866053	2.28325e-06	0.921751	0.016185
LINC01578	0	1	0	1	-7.10387	0	2.09009	6.00203e-89	0	1	3.04559	1.55186e-203	4.62388	1.13574e-94	4.82603	5.02962e-37
SYNGR3	0.607291	1	0.666425	1.3364e-07	1.61523	3.45749e-32	0.933959	2.06175e-27	0.00347125	1	0.562062	2.30894e-13	0.890357	1.47279e-05	-0.169669	1
NLRC3	1.16563	0.0419445	-0.484312	1	0.527696	5.43891e-22	0.676643	4.81194e-36	0.501434	4.51558e-08	0.212735	1	-0.165455	1	2.86058	6.85137e-09
AC002331.1	3.13352	0.0157948	2.86035	1.46972e-148	2.73252	1.20971e-72	-0.0319759	1	0.195148	1	1.77789	1.39836e-137	0.754114	0.0140621	-1.34739	8.41797e-14
LINC02195	0.964994	1	0.563847	0.000301419	2.52412	3.76941e-66	0.879163	7.33736e-25	0	1	-0.00894895	1	1.60708	1.32792e-16	0.721845	0.500374
IL21R	1.34925	0.00197393	-0.0888906	1	1.25974	7.39267e-110	0.655154	2.70505e-64	-0.718291	1.94643e-30	0.453307	1	0.438305	1	1.42161	4.90739e-09
ADGRG5	0.0593277	1	1.11786	2.03255e-18	1.3032	5.66056e-28	0.848415	1.75245e-23	0.0112995	1	0.6716	1.56701e-18	0.256496	1	-0.396749	1
CKLF	1.2989	2.33866e-09	0.316515	1	1.05333	0	0.621768	1.31677e-223	0.696753	1.51056e-166	0.395043	1	-0.0594535	1	-0.886036	7.368e-77
ZNRF1	2.15366	0.010107	0.926377	2.0384e-25	0.473062	1	0.829191	2.43063e-52	2.65448	2.26713e-113	0.73803	6.90074e-71	1.00922	4.81801e-18	-0.0423767	1
COTL1	1.31002	2.33036e-32	0.254312	1	1.2761	0	0.847108	0	0.58479	3.16748e-126	0.178179	1	0.394514	1	0.478365	1
CPNE7	1.50725	0.00390768	1.91409	7.08201e-86	2.50841	6.69872e-213	1.05001	9.01341e-80	2.08192	1.16312e-66	1.06682	2.31678e-111	0.482954	1	-0.482802	1
FANCA	1.22126	0.234325	0.551277	1.45129e-08	1.36432	1.73217e-50	1.28584	4.69991e-94	0.194603	1	0.494084	1	0.50331	0.00105517	0.0590632	1
ITGAE	0.277111	1	-0.106649	1	2.01111	0	0.514137	1.58489e-50	0.279257	1	0.660742	3.57311e-137	1.06785	6.13061e-47	-0.607011	2.69293e-13
RNF167	2.24809	1.47118e-12	0.0302358	1	1.37109	7.68433e-282	0.826651	1.51081e-181	0.530023	1.28013e-38	0.178348	1	0.211005	1	0.126551	1
XAF1	2.88526	9.40653e-12	0.122389	1	1.52316	0	1.09731	1.12647e-118	0.983919	1.93954e-58	0.654373	1.3808e-74	0.996837	1.07277e-52	0.88012	1.61427e-07
C17orf49	2.72155	0.00237186	1.00902	1.1552e-39	-1.14428	2.83319e-187	0.411173	1	-0.637403	5.27175e-19	0.791914	1.39758e-43	0.159839	1	0.894956	8.3939e-05
AURKB	2.28134	0.125207	1.37795	2.12567e-25	1.99104	1.61927e-48	1.5474	7.65209e-75	1.52902	1.08179e-37	0.94403	2.63594e-30	1.48823	1.60977e-11	1.06527	0.0434927
CCL3	3.57947	7.41016e-10	1.96695	0	3.35421	0	2.0002	0	-0.725234	1.04406e-124	0.823874	1.3806e-151	0.653182	1.89341e-27	-0.348103	1
CCL4	2.26189	3.33485e-31	0.541458	2.20487e-202	2.57649	0	1.49041	0	-0.572479	0	0.359407	1	-0.339644	1	-0.977614	3.71887e-197
AC243829.1	-1.29406	0.000409387	-0.525329	2.57964e-09	0.713107	9.84545e-09	1.58149	2.04815e-85	0	1	0.715845	8.20804e-20	1.15713	0.000155464	0.736799	0.479042
CCL4L2	2.74092	1.3889e-09	1.18752	4.43332e-302	2.8815	0	1.78257	0	-0.822217	1.30617e-172	0.798784	1.71469e-252	-0.981512	4.25323e-133	-0.55436	0.00047878
TOP2A	2.13202	0.0533768	1.33464	1.12714e-30	1.77598	1.13772e-59	1.52016	3.84936e-102	1.83633	1.91719e-62	1.11733	2.96765e-52	1.82096	5.98303e-19	1.51487	0.00145607
SKA2	1.55876	0.000677191	0.644351	1.42201e-31	1.25698	2.03481e-115	1.06372	4.27397e-141	1.02296	1.67307e-66	0.406637	1	0.355395	1	-0.347486	1
LIMD2	2.61364	1.12708e-45	0.22454	1	0.391152	1	0.557819	1.38095e-297	0.551318	2.09051e-92	-0.137401	1	0.210443	1	1.0243	1.52439e-44
RGS9	0.271176	1	1.58268	1.95992e-34	0.554633	8.89516e-12	0.742385	3.63497e-29	0.766666	2.63044e-12	0.0577301	1	0.0449467	1	-1.27899	1.13663e-20
RAB37	3.56682	0.000868889	-0.278293	1	0.770758	1.75583e-25	1.00636	2.17884e-63	0.340986	1	-0.383676	1	-0.455699	1	0.633757	0.0385233
SNHG16	0	1	0	1	-5.09674	0	1.93584	3.93771e-80	0	1	1.97488	9.58757e-96	4.48818	3.06382e-86	4.1792	7.30594e-23
CYBC1	3.0069	1.08711e-10	0.00772168	1	1.18713	3.84752e-198	0.992227	1.06845e-173	0.611894	4.81486e-28	0.148301	1	0.42828	1	-0.531116	2.55453e-08
TBCD	0.74765	0.130251	0.660965	7.06368e-37	1.51493	1.55405e-183	0.813538	2.20196e-80	0.506252	2.27537e-15	0.527853	3.12962e-57	0.568495	1.71057e-12	-0.0499941	1
NDC80	1.75424	0.0728971	0.685399	5.7009e-13	1.26534	1.6417e-43	0.975287	1.15627e-58	0.559105	4.24075e-09	0.766897	3.2932e-38	1.35834	1.40344e-16	-0.346335	1
LDLRAD4	0.483878	1	-0.226236	1	1.58729	7.40577e-273	0.542823	1.14548e-66	0.874781	5.22641e-35	0.756576	3.2113e-161	0.574012	1.87521e-15	0.62616	1.20129e-07
PMAIP1	0.366014	1	0.763653	4.17399e-159	0.652381	5.91571e-95	0.431623	1	-0.125833	1	0.758206	2.29379e-216	0.922946	2.03406e-41	1.32025	5.07194e-18
CNN2	2.44865	1.74263e-28	-0.0388086	1	0.780143	1.2856e-245	0.530002	1.45375e-145	0.231106	1	0.0433712	1	-0.302553	1	1.48286	1.86495e-40
TNFSF9	2.44768	0.00768432	-0.654362	1.30099e-29	2.10378	7.74032e-241	1.20583	1.05051e-159	1.24999	1.14076e-42	0.88469	7.14074e-86	-1.74456	1.62891e-96	0.152096	1
CD70	1.44931	0.0375692	1.73135	2.86036e-84	2.21239	2.16615e-135	1.30985	1.7285e-152	1.43148	4.55316e-68	0.962253	4.45669e-64	0.817664	1.52936e-08	-0.543349	0.00237499
ACP5	2.02941	3.55787e-06	0.803101	2.98627e-55	2.55656	0	1.75017	7.51024e-247	0.717987	3.13208e-28	0.488076	1	1.01247	4.31523e-23	0.660666	0.00290797
ASF1B	2.68755	0.0398725	1.03631	1.73147e-20	1.7099	1.28529e-54	1.37942	9.38075e-75	1.28448	6.15958e-31	0.745537	2.25904e-24	1.1034	3.2143e-08	0.866561	0.0738313
BISPR	2.48396	0.0157817	0.588007	7.39435e-10	1.61988	1.41541e-78	0.814072	1.26723e-37	0.0398852	1	0.248947	1	0.444465	1	1.6801	0.00303454
ZBTB32	0.0393329	1	0.421458	1	2.41731	2.54294e-74	1.55886	4.82356e-106	-0.224908	1	0.685458	1.08928e-19	0.610576	0.00353056	0.136544	1
IGFLR1	2.95838	0.000768937	0.833485	9.00145e-26	0.642123	1.03126e-42	1.11963	1.52098e-66	-0.552985	9.47451e-12	1.04791	8.36855e-75	0.296516	1	0.656677	0.0555199
LINC01480	2.25027	0.198329	1.38416	1.43683e-27	0.157681	1	1.45303	9.41843e-60	1.49368	4.23928e-30	1.81644	3.69206e-81	1.68196	1.34013e-12	0.590477	0.838617
BAX	0.856333	0.000181539	0.450119	1	1.38502	0	1.02996	0	0.561687	2.38307e-79	0.29236	1	0.179671	1	-0.260792	1
NKG7	1.60866	1.38098e-33	0.51347	3.18084e-241	2.26795	0	1.64554	0	-0.233011	1	0.419137	1	0.179409	1	0.0523172	1
LAIR2	1.99296	0.113569	1.59508	9.39924e-52	2.03074	1.83915e-51	0.773876	1.33508e-24	1.14314	1.35181e-27	0.821546	6.80019e-35	1.56226	2.07793e-14	1.58332	0.00220009
KIR2DL4	1.86964	0.142263	-0.510679	7.08155e-12	2.65237	5.81261e-83	1.31556	2.11313e-42	0.022862	1	1.93098	1.98778e-110	1.32204	6.50813e-13	0.697597	0.561383
SIRPG	4.45315	2.62452e-12	-0.0809506	1	1.46836	8.94523e-263	1.57915	0	0.614688	8.7965e-30	0.931628	1.34969e-145	0.882536	3.44186e-18	0.505691	0.00652428
TPX2	2.00518	0.063223	1.28544	4.66983e-28	1.82438	7.42794e-60	1.62302	1.06033e-100	1.68337	2.33642e-48	1.13177	1.32386e-50	1.29244	7.17572e-13	1.21991	0.00946969
COMMD7	1.27312	2.22517e-05	0.809656	4.93715e-75	0.501087	3.17929e-39	0.954667	1.98053e-235	0.514342	2.19293e-28	0.205635	1	0.20319	1	-0.352172	1
SNHG17	0	1	0	1	-4.42067	0	1.42639	8.05341e-49	0	1	0.725128	6.7293e-25	3.68736	1.55712e-49	2.68038	7.08924e-08
TOX2	2.05096	0.0728477	0.61387	5.32691e-10	0.103186	1	2.29321	1.66685e-244	1.33998	5.31629e-38	0.800307	5.61562e-42	0.418049	1	0.758213	0.223987
ZBP1	3.43839	1.99271e-05	0.60648	1.88671e-16	1.94212	9.21329e-192	0.847428	1.24059e-58	0.099452	1	0.333164	1	0.738776	4.20954e-14	-0.329993	1
ZGPAT	2.77411	0.00193672	-1.53514	2.7792e-126	0.719949	1.07328e-26	0.13428	1	-0.14089	1	0.695998	1.86026e-19	0.0754104	1	2.43986	2.17008e-08
LINC00158	1.9035	0.370863	1.64937	7.40908e-27	1.65863	3.79185e-30	2.70112	1.82269e-165	0.957064	2.95287e-13	1.37937	5.25256e-45	0.906019	0.000536158	0.407629	1
MIR155HG	0.937782	0.0432194	0.924638	4.53698e-43	1.72109	2.77325e-171	1.92803	0	0.465583	1	0.612984	9.72476e-45	0.615285	2.36112e-09	-0.227407	1
SLC5A3	-0.47148	1	0.723121	4.38413e-34	-0.300922	1	0.309807	1	0.647311	1.30129e-28	0.547515	1.97227e-83	-0.0820224	1	3.34309	1.24355e-12
MX1	2.87318	6.37621e-13	0.36318	1	1.99334	0	0.443202	1	0.518899	3.28216e-15	0.793646	5.85203e-118	1.64946	1.26446e-102	0.454481	1
UBASH3A	2.49092	0.000218471	-0.332163	1	0.863821	8.91356e-55	0.76421	1.35504e-47	0.657862	2.31064e-16	-0.00656671	1	-0.607217	1.26657e-10	-0.136241	1
ITGB2-AS1	3.82949	0.000145764	0.529987	2.42365e-11	-0.353778	1	0.699306	4.10752e-55	0.180953	1	-0.409771	1	0.747916	0.0011088	0.730614	0.00990165
USP18	4.01608	3.71355e-05	1.3911	2.41821e-35	3.4366	3.13347e-295	1.14632	2.8989e-46	0.972908	1.73106e-19	0.484483	1	2.0604	4.36053e-49	0.581375	0.306208
IGLC3	1.76177	0.122325	0.0284266	1	1.55333	1.67175e-51	0.787348	2.85807e-40	-0.219216	1	1.5348	0	4.88369	1.45692e-159	1.97687	0.00056327
TTC28-AS1	0	1	0	1	-3.15728	0	2.09345	3.41298e-92	0	1	0.828757	1.20689e-29	2.47497	3.92408e-19	2.45878	2.82631e-06
IL2RB	0.986956	6.83004e-05	-0.314824	1	0.985284	5.75352e-224	0.590428	6.9096e-97	0.0813563	1	0.192322	1	0.211026	1	0.537343	2.86022e-06
SH3BP1	2.85616	1.14165e-10	0.624021	6.03431e-28	1.44439	1.16342e-215	1.05335	1.05748e-113	0.705603	1.40341e-28	0.0472377	1	0.170797	1	0.0341105	1
APOBEC3C	1.9448	2.10546e-09	1.30721	1.11204e-193	1.37302	9.44842e-296	1.75347	0	0.498615	1	0.422176	1	0.259947	1	-0.581459	1.77e-13
APOBEC3D	1.83781	0.0558961	1.39125	4.24152e-40	0.867182	3.26224e-25	0.959996	3.56002e-36	0.496298	1	0.485563	1	0.520246	0.0157112	-0.937132	1.91405e-14
APOBEC3F	2.20638	0.0455536	0.712536	6.52488e-11	1.23834	1.68824e-40	1.56943	4.35223e-91	0.828663	7.43701e-13	0.773647	4.26309e-26	0.682255	9.70098e-05	0.325346	1
APOBEC3G	1.72948	9.89871e-19	1.19861	0	1.45214	0	1.7423	0	0.796464	1.11277e-167	0.515078	6.75184e-201	0.297425	1	-0.277145	1
APOBEC3H	2.25251	0.000433872	1.58704	7.12951e-133	2.31678	2.88554e-175	1.47019	6.71702e-217	1.35807	2.95057e-85	0.625126	6.16292e-55	0.43042	1	-0.749501	1.08473e-11
CENPM	2.07033	0.0119098	0.269242	1	1.17394	2.01866e-60	0.593699	1.43777e-36	0.363919	1	0.492401	1	0.751649	1.04186e-08	0.202545	1
GTSE1	1.15467	0.555677	1.14045	1.18933e-18	1.74648	2.13005e-40	1.33196	3.96895e-59	1.70094	1.63251e-40	0.784912	1.34346e-22	1.44211	3.39157e-10	1.12387	0.0367282
KLHDC7B	3.05331	0.00931221	0.00528014	1	1.16651	9.40271e-45	1.00188	3.81159e-35	1.03238	1.14849e-15	0.106017	1	1.55466	5.39829e-18	0.551862	0.55794
CXCR3	0.776145	0.000416987	0.583795	7.16766e-48	1.70139	0	1.30711	0	0.87597	3.79258e-79	0.307493	1	0.434144	1	0.272414	1
SASH3	2.54951	4.65115e-10	-0.233687	1	1.52794	3.08804e-294	1.14058	1.59852e-147	0.602647	6.28274e-24	0.137763	1	-0.0706842	1	0.315693	1
RAB33A	2.18401	0.0203693	0.306296	1	0.940906	1.13266e-36	0.804753	8.93254e-38	1.1869	3.32578e-29	0.44112	1	0.320071	1	0.221937	1

## Sheet: CD8+ T-cell_normal
Gene	Breast CD8+ T-cell Foldchange	Breast CD8+ T-cell adjusted p-value	Colon CD8+ T-cell Foldchange	Colon CD8+ T-cell adjusted p-value	Head and Neck CD8+ T-cell Foldchange	Head and Neck CD8+ T-cell adjusted p-value	Kidney CD8+ T-cell Foldchange	Kidney CD8+ T-cell adjusted p-value	Liver CD8+ T-cell Foldchange	Liver CD8+ T-cell adjusted p-value	Lung CD8+ T-cell Foldchange	Lung CD8+ T-cell adjusted p-value	Ovary CD8+ T-cell Foldchange	Ovary CD8+ T-cell adjusted p-value	Pancreas CD8+ T-cell Foldchange	Pancreas CD8+ T-cell adjusted p-value
AL365361.1	-1.16802	0.0250367	-1.12192	1.18211e-47	-2.07236	0	-0.465649	1	0	1	-0.50435	1.32036e-24	-1.13007	9.36969e-30	1.804	0.00156972
CD160	0.507558	1	-2.34572	0	0.0819599	1	0.298165	1	-1.589	7.64339e-201	-0.699591	1.52812e-48	-1.00128	1.47168e-17	-0.0188009	1
XCL1	0.765683	0.0426126	-1.04414	6.782e-169	1.18909	1.99002e-78	0.284646	1	-0.583452	2.5814e-31	-0.143035	1	-0.680237	3.49782e-26	-1.05984	2.99992e-38
ITPKB-AS1	-1.70567	8.55254e-07	-0.347229	1	-1.0202	6.00423e-41	-0.507934	2.98875e-12	-0.784492	4.8075e-11	-0.50047	5.83672e-13	-0.0915606	1	-0.0878577	1
IL18R1	-1.03207	0.00702019	-0.701203	3.12878e-31	-0.821023	6.34632e-51	-0.49724	1	0.223477	1	-0.221723	1	-0.308407	1	-1.18615	2.49697e-30
RGPD5	-0.699893	0.743686	0.201382	1	-1.888	9.07176e-238	0.181586	1	-0.71108	4.34574e-14	0.186312	1	-0.68979	6.82969e-07	-1.05104	4.78195e-10
GPR155	-0.952598	0.0019509	-0.87856	9.31162e-73	-0.813492	3.18318e-97	-0.114171	1	0.369935	1	-0.190929	1	0.346208	1	-1.56347	1.63082e-85
PGAP1	-1.15202	0.000119966	-0.790879	1.04245e-39	-1.55892	1.84339e-291	-0.864522	1.35528e-152	-0.362434	1	-0.135156	1	0.77012	4.32673e-07	1.67372	3.23081e-05
GPR55	0.423561	1	-1.67569	1.32464e-121	-0.667216	1.30768e-14	-0.0668067	1	-0.643749	1.27592e-06	-0.251732	1	-0.0769456	1	-0.830403	0.00133627
NMUR1	1.01431	1	-0.586851	5.72185e-10	0.356059	1	-0.0547632	1	-1.55288	1.25896e-49	0.132273	1	-0.659682	8.44426e-05	-0.625393	0.0264514
SATB1	-1.15602	9.89688e-08	-1.28597	0	-1.57364	0	-1.32948	0	-0.844269	1.3148e-77	-0.595774	7.99631e-101	-1.02272	1.30216e-51	-0.127322	1
GCSAM	2.29542	0.15247	-0.838757	9.1204e-26	-0.753746	2.09684e-28	-0.965541	3.3457e-47	-1.3085	1.87614e-43	-0.736631	3.22653e-39	-0.491107	1	0.681338	0.256808
TIPARP	-0.517851	0.0352348	-0.936506	3.95963e-220	-0.777581	7.06908e-155	-0.686132	1.53869e-238	-0.343758	1	0.298328	1	-0.197238	1	0.469665	1
SPINK2	-0.476842	1	-2.46342	0	-1.6048	1.19738e-128	-1.14749	2.47296e-59	0.337939	1	-0.844733	7.82393e-46	-1.27614	7.84334e-21	-1.19222	3.01855e-09
LEF1	3.39892	2.19512e-05	-1.1076	2.19956e-123	-1.87273	0	-1.17054	2.18043e-194	0.53849	1.12531e-09	-0.785703	1.32402e-125	0.0411738	1	2.15383	5.22765e-14
IL2	0.459684	1	-0.573592	3.80387e-11	-0.116089	1	-0.523001	8.33583e-13	0.604688	0.000119175	-0.0402621	1	-1.70161	1.29432e-42	-2.17404	8.27875e-63
AC139720.1	-1.16505	4.0748e-06	-0.724976	1.76459e-21	-1.27477	5.81649e-73	-0.815417	5.34233e-30	0	1	-0.420273	1	-0.127006	1	0.210126	1
LINC02273	0.107737	1	-1.29802	2.60541e-68	-1.73667	1.83924e-231	-0.467638	1	0	1	-0.539675	2.83275e-17	-0.99205	1.38772e-16	1.64379	0.00290917
IL7R	-1.00466	3.64551e-42	-0.807301	0	-1.14673	0	-1.18444	0	-0.501728	9.91646e-103	-0.270442	1	-0.789633	4.95429e-108	-0.426612	1
PTGER4	-0.386453	1	-0.705748	1.20242e-246	-0.797436	5.69283e-306	-0.729561	0	-0.658809	3.25846e-122	-0.0670691	1	-0.342073	1	-0.858834	8.68578e-53
AC025171.3	-1.12748	0.0313774	-1.33422	7.74597e-63	-0.636843	9.97675e-17	-0.613321	1.13478e-32	0	1	-0.651607	2.21516e-26	0.427507	1	0.999042	0.130564
PIK3R1	-0.657533	1.34781e-07	-0.60683	7.52602e-156	-0.304522	1	-0.500356	1.00167e-299	-0.807144	6.43987e-264	-0.0602475	1	-0.164484	1	-0.318154	1
GCNT4	-0.127756	1	-0.96997	1.06973e-32	-1.99673	1.88659e-249	-1.34463	1.20371e-83	-1.20494	3.44505e-25	-0.44618	1	-0.0993583	1	1.03961	0.0814827
AC008549.2	-1.84179	1.20763e-13	-0.174917	1	-1.52673	2.77638e-115	-1.04514	6.84544e-68	0	1	-0.328451	1	-0.862435	5.42891e-09	0.557204	0.701964
ACSL6	0.916498	0.971688	-0.622764	1.34128e-14	-0.813072	4.37806e-34	-0.415075	1	-0.0153841	1	-0.575697	1.52866e-32	-1.29936	2.80102e-30	-0.470078	1
AC116366.1	-0.510196	0.785075	-0.775907	1.90554e-16	-2.40158	0	-0.505015	8.65976e-12	0	1	-1.62013	3.25488e-208	0.28156	1	0.534438	0.825798
TCF7	0.309814	1	-0.178858	1	-1.83756	0	-0.654786	4.29212e-143	-0.34808	1	-0.61683	1.16538e-198	-0.500977	1.47168e-17	0.78268	4.54668e-10
ZNF165	-1.53763	2.77681e-06	-0.927607	1.05534e-47	-1.64607	3.23729e-141	-1.47763	4.89368e-239	-0.707299	2.14687e-12	0.23544	1	-0.610026	0.000268896	1.65603	0.000374393
PPP1R10	0.184647	1	-0.638774	1.34296e-117	-0.886219	0	-0.511695	1.66285e-123	0.664426	4.15262e-48	-0.322089	1	-0.391026	1	-0.614325	8.86939e-22
CRYBG1	-1.06503	3.31181e-13	-0.810829	1.24576e-152	-0.743669	1.61126e-133	-0.460203	1	-1.38327	1.65895e-302	-0.674123	1.28683e-238	0.0881699	1	-1.10686	5.24181e-109
HECA	-1.17279	7.07313e-09	-0.377791	1	-1.62086	0	-0.432739	1	-0.664678	1.1701e-42	-0.221214	1	-0.654103	1.25447e-20	-0.0492638	1
SYTL3	-1.59598	7.54243e-74	-0.903998	0	0.440371	1	0.00716453	1	-1.11339	0	-0.136689	1	0.194366	1	-1.11489	4.01433e-156
CCR6	-1.57395	2.08666e-09	-0.699093	1.11916e-38	-0.367344	1	-1.23604	0	-0.268869	1	0.00490969	1	-1.18423	1.33272e-24	-0.0531796	1
AC058791.1	-2.1595	1.43594e-56	-0.879045	1.19148e-131	-1.15738	2.40586e-241	-0.478618	1	-0.737672	5.62119e-31	-0.316433	1	-0.695748	3.38154e-24	4.32475	5.26722e-26
AC026979.2	-2.94738	9.8167e-64	-1.84067	0	-1.01178	5.56177e-128	-0.906219	3.1843e-276	0	1	-0.579925	1.20428e-49	3.39091	4.05698e-33	2.83124	2.85434e-08
AC103724.4	-1.27495	0.000451237	-1.01673	6.47532e-32	-2.44549	0	-0.996307	5.30287e-72	0	1	-0.463618	1	-0.432153	1	1.26964	0.0373899
MYBL1	-0.645096	0.42735	-0.770859	4.04623e-45	-1.26826	3.86416e-107	-0.409544	1	-0.325051	1	-0.673491	2.76634e-55	-1.10823	3.83391e-43	-1.13894	4.22682e-56
TMEM71	-0.315548	1	-0.557438	1.02259e-25	-0.499722	1	-0.283648	1	-0.624613	5.15545e-24	-0.314487	1	-1.27856	3.2109e-57	-0.519183	0.000122914
SUPV3L1	-1.05606	0.000147181	-0.18391	1	-0.637941	8.27341e-43	0.187206	1	-0.626409	7.37032e-18	-0.25568	1	-0.0180222	1	-0.674107	8.44866e-06
PDCD4	-0.182556	1	-0.629384	3.05862e-263	-0.541216	3.44663e-205	-0.183954	1	-0.520678	1.25501e-116	-0.0877769	1	-0.681693	8.71563e-85	-0.467404	1
RASGRP2	0.529752	0.861655	-0.869241	1.26131e-73	-0.71372	1.42537e-57	-1.16084	5.05754e-254	-0.550695	5.02864e-17	-0.689462	6.65034e-97	-0.635607	6.42464e-10	-0.151712	1
SC5D	-1.58399	4.57017e-28	-0.887067	1.5492e-114	-0.645173	8.15214e-52	-0.789336	5.05436e-282	-0.883053	6.07332e-123	-0.0493384	1	-0.44151	1	0.996813	1.60883e-09
KLRB1	0.044727	1	-0.757624	0	-0.289898	1	-1.03431	0	-0.580356	9.7876e-170	-0.0740027	1	-0.463309	1	-0.587326	9.98026e-22
AC087239.1	-1.90496	6.20317e-10	-1.53955	3.55939e-97	-1.23492	1.3307e-102	-0.55278	4.44294e-24	0	1	-0.599775	2.36912e-21	-0.867552	5.37838e-15	1.94587	0.000727894
GLIPR1	-0.644764	7.36891e-07	-0.415377	1	0.0578801	1	-0.474719	1	-0.593735	1.49112e-99	0.0560992	1	-0.892114	5.1937e-106	-0.520046	3.23349e-20
LINC00402	1.77238	0.446178	-1.51535	4.58512e-109	-0.92676	1.59015e-50	-1.25682	1.10876e-67	-0.51619	0.000345685	-0.903224	2.11599e-56	0.0897287	1	1.24588	0.00641367
GPR183	-0.341719	1	-0.518423	4.43017e-139	-0.725556	6.80994e-296	-1.31964	0	-0.332299	1	-0.129589	1	-0.692742	3.04924e-55	1.73381	2.08421e-55
PTGDR	2.92914	0.00187038	-0.718857	1.92594e-21	-0.711027	1.03102e-23	0.148048	1	0.345521	1	-0.688697	1.35377e-45	-0.939528	1.75024e-25	-1.09177	3.51697e-29
PTGER2	-0.183514	1	-1.0598	1.87771e-164	0.483276	1	-0.83561	2.36582e-108	-0.0286765	1	-0.692713	2.53472e-89	-1.06752	1.37797e-54	-1.48259	7.67732e-121
RORA	-0.778609	6.71781e-09	-0.31843	1	-0.850369	1.87112e-264	-0.925773	0	-0.328895	1	-0.213846	1	-0.527141	1.70358e-39	0.151602	1
DENND4A	0.365046	1	-0.672008	1.11354e-51	-1.4306	0	-0.645951	4.64593e-91	-0.0771554	1	-0.537569	1.45165e-78	-0.248949	1	0.526894	0.00416437
RFLNB	-0.442642	1	-0.887548	1.03858e-50	-1.67346	2.47335e-280	0.244073	1	0.915341	2.22339e-25	-0.730921	3.56667e-68	-0.836327	6.73427e-18	-1.85037	1.40529e-106
KDM6B	0.131474	1	-0.603163	4.73122e-108	-1.76413	0	-0.66741	1.0131e-240	-0.599673	1.07269e-54	-0.126392	1	-0.146025	1	0.573306	1.14141e-05
PITPNC1	-0.781633	3.54708e-05	-0.511754	1.03742e-47	-0.396046	1	0.189638	1	-0.532105	8.40572e-30	-0.424826	1	0.1241	1	-0.517513	4.16375e-11
USP36	0.487923	1	-0.882062	3.20983e-135	-1.44369	0	-0.269294	1	-0.621264	1.19533e-60	-0.170724	1	-0.520277	4.36925e-13	-0.120507	1
TTC39C-AS1	0.884213	1	-0.728506	8.77997e-18	-0.624681	3.46493e-14	-1.36393	1.01759e-123	0.702895	1.1744e-07	-0.57263	3.75454e-19	0.40392	1	1.43362	0.0151695
RNF125	0.413504	1	-0.674914	8.50404e-107	-0.51276	6.20591e-62	-0.510745	1.13437e-158	-0.510939	2.85867e-57	-0.424229	1	0.29039	1	0.128895	1
PDE4A	-1.31441	2.00733e-05	-1.7206	0	0.0392536	1	-0.269117	1	-0.890058	1.17885e-41	-0.617899	6.97021e-57	-0.52145	1.20331e-06	-0.0393538	1
PBX4	-1.42082	9.28657e-19	-0.511506	7.25657e-31	0.800812	4.91519e-35	-0.232974	1	-0.65819	1.41115e-27	-0.138404	1	0.258171	1	-0.780305	3.08963e-15
MZF1-AS1	1.62538	0.311559	-0.659457	2.84883e-18	-1.54986	1.33649e-177	-0.698887	3.12222e-36	0.737949	1.89226e-10	-0.682407	6.36287e-43	0.0298308	1	1.88511	0.0010216
AC004832.6	-2.54808	3.04794e-32	-1.16206	2.09427e-44	-0.881037	1.18435e-27	-0.708235	1.6413e-21	0	1	-0.315391	1	-0.609485	0.00132716	0.666345	0.606948
OFD1	-0.723309	1.26059e-05	-0.207261	1	-0.589063	1.11133e-102	0.0136904	1	-0.514531	1.40154e-53	0.0634499	1	0.104346	1	-0.50252	1.02278e-09
GCNA	-1.79377	1.24422e-10	-0.381879	1	-0.185178	1	-0.510685	1.22752e-12	-0.00202177	1	-0.536495	2.87909e-20	-0.305359	1	-0.68392	0.00586393
CD40LG	1.97623	0.00202909	-0.480161	1	-1.42133	4.25405e-228	-0.744216	7.64114e-93	0.346693	1	-0.633762	5.93284e-91	-1.72528	2.84685e-113	0.332671	1

## Sheet: Dendritic cell_tumor
Gene	Breast Dendritic cell Foldchange	Breast Dendritic cell adjusted p-value	Colon Dendritic cell Foldchange	Colon Dendritic cell adjusted p-value	Head and Neck Dendritic cell Foldchange	Head and Neck Dendritic cell adjusted p-value	Kidney Dendritic cell Foldchange	Kidney Dendritic cell adjusted p-value	Liver Dendritic cell Foldchange	Liver Dendritic cell adjusted p-value	Lung Dendritic cell Foldchange	Lung Dendritic cell adjusted p-value	Ovary Dendritic cell Foldchange	Ovary Dendritic cell adjusted p-value	Pancreas Dendritic cell Foldchange	Pancreas Dendritic cell adjusted p-value
C1QC	-0.899756	1.02127e-06	-0.248175	1	0.521983	0.0299335	1.41918	2.6066e-92	0.148679	1	0.560938	5.44101e-32	1.05164	2.9416e-14	-0.708916	0.00709856
GBP1	0.662912	0.0752892	0.547285	0.000871472	0.797593	1.29585e-06	1.20312	2.51421e-48	1.09525	2.4961e-14	0.197009	1	1.12987	2.27544e-10	1.52398	0.133163
GBP4	1.29459	0.00250546	0.439079	1	0.728254	0.000808772	0.7479	1.44541e-22	0.720147	3.39339e-05	0.367111	1	0.581376	0.0151849	0.547109	1
FCGR1A	2.57611	0.000676689	0.779426	0.000188744	0.362562	1	0.773748	1.1945e-18	0.715388	0.000869179	0.372447	1	1.06422	6.16829e-07	-1.28777	1.95572e-08
CD1A	3.79639	0.00503019	1.17081	2.01707e-05	1.79798	0.00056063	0.291232	1	1.14208	7.08528e-05	0.0693269	1	0.0825118	1	2.29873	0.566077
FCGR3A	1.71994	0.00550474	0.868002	0.000262557	-0.312647	1	1.34063	5.26824e-103	-0.510179	0.0239879	0.675843	4.56457e-18	0.541433	0.0141681	-1.12448	3.64684e-06
STAT1	0.782664	0.000668859	-0.00635201	1	0.759708	1.31226e-09	0.976788	4.36233e-60	0.580526	2.5871e-10	0.16934	1	0.641031	1.32771e-05	1.19678	0.0221374
CX3CR1	4.17506	0.000113005	-0.63677	0.00366744	-1.77797	4.69173e-37	0.00737278	1	1.42101	5.77145e-07	0.972666	5.97384e-19	0.865574	0.0147707	-0.283007	1
WNT5A	-2.70758	2.46156e-32	0.135498	1	1.22617	0.0329239	0.50959	0.00202099	-0.548483	0.50259	1.4586	2.88684e-20	2.14542	3.13376e-07	-0.905271	0.104226
CD80	-0.319723	1	1.49827	1.41163e-12	2.16956	1.44367e-12	1.11357	1.26706e-24	1.18346	1.17279e-05	-0.316541	1	2.10491	1.33079e-14	1.47114	0.434755
LAMP3	-0.513091	0.101873	1.10714	1.34111e-10	1.28523	1.20472e-15	0.524542	2.48352e-06	0.793757	0.000259827	-0.0898335	1	2.02296	6.71983e-27	1.3079	0.708817
CXCL9	3.15653	2.27601e-05	0.884453	0.0410416	0.628023	0.0172026	1.75253	5.36169e-24	1.43321	5.49168e-09	0.543298	0.000336664	2.06101	8.44569e-07	3.04541	1
CXCL11	1.02853	1	1.55891	0.064071	1.60559	0.0448438	1.14875	4.11223e-06	1.69963	0.00303	0.226521	1	1.80316	0.0280256	1.3833	1
SPP1	0.669329	0.741808	3.51125	2.61747e-15	3.41835	1.15191e-06	0.983516	2.90992e-40	0.301186	1	2.52994	1.57401e-99	2.97772	7.44626e-33	-1.09793	2.73838e-06
KIF2A	1.3518	0.000790497	0.508668	0.0131085	-0.190031	1	-0.0654459	1	0.574795	0.0013758	-0.0750711	1	0.832718	4.68957e-05	-0.093459	1
KCNMB1	2.69942	8.91879e-05	0.397516	1	-0.030974	1	0.744653	1.99411e-26	0.457015	1	0.565798	1.55312e-14	0.713053	0.000926749	-0.0324082	1
PDLIM7	0.371268	1	0.864473	2.29703e-07	1.04483	1.98549e-05	0.902528	1.57034e-29	0.700617	9.15617e-06	0.154219	1	1.02238	3.44959e-09	-0.0206403	1
UBD	2.15278	0.257282	1.51711	0.00115493	2.1073	6.84486e-08	0.845492	6.89347e-05	0.146244	1	0.537378	0.0282246	1.54081	0.00442205	3.1533	0.773288
TREM2	2.43592	0.000850754	1.50901	3.38833e-06	-0.195267	1	1.87283	6.00491e-97	0.911373	0.00138636	0.588841	2.90528e-15	1.19473	3.01813e-07	-1.3292	1.19361e-09
TFEB	1.71639	0.00723901	-0.124532	1	-0.319703	1	0.543818	2.56487e-08	0.629251	0.00523693	0.202495	1	0.662563	0.0197337	-0.285166	1
FSCN1	2.20196	1.30424e-06	0.892192	7.42389e-09	0.779954	1.84535e-07	0.282124	1	0.97089	3.03408e-08	0.138267	1	1.96221	1.8755e-23	0.358057	1
BLVRA	0.84205	0.0377112	0.383244	1	0.877622	5.98792e-07	0.829384	3.66627e-23	0.752588	1.86099e-08	0.153864	1	1.29328	5.69348e-15	0.498527	1
UPP1	-0.486089	1	1.06012	5.33877e-32	0.67197	0.000572201	0.583746	6.29728e-39	-0.0148765	1	-0.1059	1	0.600589	3.08349e-09	-0.203126	1
CLEC5A	1.1559	0.10733	2.12531	6.09903e-11	0.710438	0.185461	1.16767	5.84221e-47	0.790471	0.0124565	-0.172943	1	0.829767	0.000975018	-1.07566	1.61019e-05
TMEM176B	0.433574	1	0.721525	1.32813e-12	1.04035	4.21281e-14	0.485073	1	0.754243	2.12517e-07	0.707995	1.04821e-42	1.34903	1.44892e-25	1.32984	0.00150586
TMEM176A	0.481842	1	0.814109	6.45933e-13	1.49783	3.74537e-19	0.508884	1.42389e-07	0.459019	1	0.586549	2.65872e-20	1.77522	2.68107e-27	0.90454	0.248556
PLGRKT	1.80459	8.44458e-05	0.667097	3.55063e-08	0.196394	1	0.0212006	1	0.502281	0.00150135	0.228461	1	0.649223	6.80705e-05	0.81459	0.353378
CD274	-0.041228	1	2.30639	2.58741e-10	2.07184	1.31901e-09	0.555309	0.00273521	0.896778	0.0540635	0.16069	1	3.14255	7.53724e-18	2.69298	0.867842
PDCD1LG2	3.25184	0.0162466	1.09119	0.00959642	1.44307	8.91314e-05	0.649307	0.00116079	0.678717	0.230686	0.213119	1	0.648894	0.363323	0.822865	1
CCL19	3.28236	0.00195511	1.52077	6.17886e-08	1.72059	3.29135e-09	0.82324	0.000780061	2.03052	6.64312e-09	0.399779	1	2.67813	9.2381e-09	4.23857	0.385996
TXN	-1.07239	1.87882e-51	0.523664	2.03294e-24	0.560296	8.02081e-14	0.22426	1	0.0936542	1	-0.210957	1	0.953308	1.00473e-42	0.614524	0.00335969
NEK6	1.92046	6.05025e-05	0.908388	4.55007e-08	0.599962	0.0139882	0.457967	1	1.28441	4.82147e-09	0.494571	1	1.07498	1.53227e-06	1.00983	0.294162
NPFFR1	1.96519	0.469441	1.57146	0.000558651	2.0207	0.000756405	0.718241	1.56536e-05	-0.227286	1	0.734719	0.000649851	1.86349	0.00206873	2.0855	1
PLAU	1.8628	0.0125382	0.868591	5.77154e-06	0.166653	1	0.789962	1.7113e-22	0.495046	1	1.02077	1.27008e-35	1.4259	1.86234e-07	-0.308765	1
ANKRD22	1.16538	0.13007	1.73902	8.31999e-11	2.63165	3.12783e-08	1.65194	2.66019e-43	1.39751	6.79856e-09	0.415334	1	1.26542	3.20575e-06	0.120671	1
NAALADL1	2.92919	0.0195688	0.739154	0.0413009	1.00496	0.0139976	0.752305	2.00515e-07	0.676266	0.0206938	0.300134	1	0.529348	0.753826	0.450319	1
BIRC3	-0.755778	3.51675e-08	0.57635	9.38177e-09	0.606466	4.92248e-07	-0.0868145	1	0.0160092	1	-0.260399	1	0.65357	1.51166e-10	1.43688	0.0190225
MMP12	-0.0654587	1	0.778106	0.00113519	2.84563	0.000447171	0.51052	0.508364	1.88249	0.00143558	0.718692	5.95902e-06	3.00086	0.00197384	1.55552	1
BCL2L14	2.47271	0.00699567	1.25247	0.000113368	1.58405	4.20855e-07	0.645533	5.83757e-05	0.366599	1	-0.446202	1	1.23811	0.00178601	3.03335	0.516212
TRAFD1	0.761522	0.370537	1.04414	5.95558e-05	0.999029	1.1575e-05	0.694145	1.27798e-06	0.895091	0.00124681	-0.0357697	1	0.947133	0.000168923	0.845185	1
TBC1D4	1.72097	0.0098483	0.765802	0.000356021	0.972176	1.96476e-06	0.165471	1	0.577966	0.0649346	0.101529	1	2.42311	4.49928e-18	1.1488	1
PLEK2	1.65595	0.0458574	1.11195	3.14209e-05	0.0924443	1	0.862315	2.27232e-16	0.864779	0.0175579	0.348183	1	1.92928	1.48874e-07	-0.922017	0.0264772
CRIP1	1.27885	7.95791e-06	0.688962	3.92918e-21	0.9109	1.38102e-24	-0.1816	1	-0.789602	1.96306e-50	-0.500125	5.22487e-42	-0.69206	1.11921e-12	0.773602	0.0137011
C15orf48	-1.22491	7.27672e-42	0.970533	1.37783e-31	0.878518	1.92676e-13	-0.0366038	1	-0.13436	1	0.0748183	1	0.514161	9.54785e-14	1.07202	0.00779173
HAPLN3	0.815198	0.215892	1.28353	2.25351e-09	0.950674	1.18493e-05	1.14595	4.12555e-21	1.04418	3.06502e-06	0.153253	1	1.52035	1.14703e-09	0.492158	1
CCL22	-2.28138	1.41205e-37	1.54127	1.4392e-09	1.35194	6.31973e-07	0.547698	2.80945e-09	-0.4693	1	-0.36895	1	1.688	6.04239e-14	0.728339	1
ADAP2	1.39215	5.47796e-05	0.0515484	1	-0.236632	1	0.5142	1.69382e-15	0.678945	9.99527e-06	0.147375	1	0.909625	6.30894e-09	-0.0256862	1
DHX58	-0.199416	1	0.0904102	1	0.818725	0.0396271	0.639668	8.42311e-05	0.928191	0.00735138	-0.234166	1	1.05061	0.000837023	0.371251	1
SNX11	1.32962	0.133068	0.717972	0.0111101	0.878468	0.0062914	0.21336	1	1.03859	0.000305036	0.033392	1	0.793835	0.00402784	0.339245	1
NME2	2.6357	6.3504e-09	-1.6947	5.88813e-44	0.986046	1.88824e-08	0.577639	8.43724e-09	-1.42733	2.66847e-33	0.775451	1.12648e-13	-1.10033	5.30357e-09	1.36237	0.251655
SYNGR2	0.711889	2.27212e-08	0.231073	1	0.552683	1.35659e-20	0.170989	1	-0.0113245	1	-0.0644396	1	0.527558	1.27453e-16	0.819748	5.27987e-06
EBI3	-2.13365	1.96081e-43	0.400667	1	0.798848	0.00142692	0.671494	9.76136e-11	0.553033	0.0227839	-0.200673	1	2.06579	3.7563e-22	-0.780201	0.328757
FCGBP	-1.32253	2.92198e-05	-0.238181	1	-0.226308	1	1.12498	1.09882e-08	1.67534	0.000946967	1.65714	6.91478e-26	2.86586	9.56228e-11	-2.8396	7.67159e-41
APOC1	0.790359	0.0608852	1.58576	4.67033e-20	0.979377	6.15628e-06	2.09492	3.75026e-217	-0.0935521	1	-0.204921	1	1.37177	2.28207e-17	-0.817932	0.0025281
MMP9	-1.36232	4.03651e-08	0.716526	0.000495422	1.62476	0.000101403	0.303781	1	0.272215	1	0.579291	4.78644e-07	0.623646	0.00884386	3.53658	0.451397
CD40	0.0901724	1	0.550012	7.56781e-06	0.3827	1	0.865894	8.70236e-43	0.409326	1	0.0483177	1	1.45381	3.76685e-22	1.45031	0.00681179
SNAI1	0.485423	1	1.79929	4.29328e-19	1.72385	4.87225e-05	0.530254	2.25321e-11	-0.360282	1	0.534299	1.20481e-07	-0.437212	1	-0.235978	1
MIR155HG	-1.67909	7.42138e-19	1.07945	7.58284e-07	1.56783	1.26462e-07	0.809573	4.63955e-27	0.314484	1	0.0132239	1	1.31035	2.70459e-10	1.34244	1
APOL4	1.99826	0.0995918	0.406133	1	1.17595	0.0126885	1.16449	1.56059e-12	0.995014	0.00297885	0.681632	5.98004e-10	0.161796	1	1.82692	0.41209

## Sheet: Dendritic cell_normal
Gene	Breast Dendritic cell Foldchange	Breast Dendritic cell adjusted p-value	Colon Dendritic cell Foldchange	Colon Dendritic cell adjusted p-value	Head and Neck Dendritic cell Foldchange	Head and Neck Dendritic cell adjusted p-value	Kidney Dendritic cell Foldchange	Kidney Dendritic cell adjusted p-value	Liver Dendritic cell Foldchange	Liver Dendritic cell adjusted p-value	Lung Dendritic cell Foldchange	Lung Dendritic cell adjusted p-value	Ovary Dendritic cell Foldchange	Ovary Dendritic cell adjusted p-value	Pancreas Dendritic cell Foldchange	Pancreas Dendritic cell adjusted p-value
UQCRHL	2.78341	3.88904e-05	-0.725607	0.000883853	-0.0585593	1	-0.537444	4.14058e-06	-1.38109	1.59135e-15	-0.531182	1.99772e-06	-1.14199	3.1153e-07	1.76642	1
C1orf56	-1.02516	8.04463e-06	0.891459	3.92867e-08	0.25968	1	-0.0346152	1	-0.629809	1.15322e-09	-0.140331	1	-0.575659	2.8598e-05	-0.960155	5.17273e-05
RAB7B	2.69015	0.00124131	-0.726186	2.51768e-05	-0.761555	0.000317811	0.616505	5.98478e-16	-0.507526	9.15591e-06	-0.834045	4.79432e-24	-0.118719	1	2.36262	1
PPP1CB	-0.517037	0.000213816	0.12318	1	-0.0463613	1	-0.160948	1	-0.591452	9.88232e-38	-0.238422	1	-0.892784	2.11905e-56	-0.524503	0.000129341
IL1R2	-1.31237	3.13863e-11	-0.800289	3.29278e-17	-0.29308	1	-0.537084	5.00273e-31	-1.26063	1.71745e-62	-1.19863	5.49594e-75	-1.67094	9.78757e-54	-0.750444	0.203615
PID1	-2.40125	5.222e-49	-1.1743	4.4783e-22	-0.651807	0.0232339	-0.144701	1	0.510634	0.0346531	-0.483899	1	-0.898028	3.45987e-07	1.11486	0.590626
DNASE1L3	1.89294	0.0100809	-1.61794	9.48758e-91	-1.19846	3.95868e-24	0.40891	1	-0.634991	5.88193e-19	-0.879313	8.25596e-22	-0.844135	4.68957e-05	1.40584	0.82341
FILIP1L	-1.05874	2.12285e-08	-0.880707	5.8574e-13	-1.19226	2.06373e-15	0.0995589	1	0.488168	1	-0.404929	1	-0.245871	1	-0.973567	4.36114e-06
TRH	-1.34593	0.0423462	1.37709	0.121465	0.201274	1	-0.573904	6.57868e-05	-1.45459	1.85786e-05	-0.208658	1	-0.959426	0.0307769	-1.13543	1
P2RY14	3.23313	6.06386e-05	-1.00098	1.37637e-16	-1.35905	4.1883e-27	-0.379767	1	0.274278	1	-0.511811	1.03606e-11	-1.4581	1.87107e-26	0.116088	1
SH3TC1	0.940727	0.106658	-0.64425	6.89762e-06	-0.122042	1	0.195528	1	-0.84916	1.76265e-11	-0.328877	1	-0.60286	0.000152055	-0.753868	0.0321849
GPAT3	-1.59568	1.21541e-33	-0.705948	3.09446e-15	-0.75159	0.000209501	-0.63871	6.72125e-56	-0.780021	1.84385e-20	-0.617816	7.93134e-28	-1.50553	4.58467e-91	3.70999	0.169407
ARHGAP26	0.494835	1	-0.102639	1	-1.0196	1.59398e-07	0.0634874	1	-0.681987	4.79133e-05	-0.58175	2.12458e-13	-0.21618	1	-0.973429	0.000767342
REV3L	-1.02512	7.65992e-07	-0.389536	1	-0.774422	2.30103e-05	-0.528903	6.32404e-28	-0.452957	1	-0.277643	1	-1.00204	4.15542e-19	0.0531428	1
GNA12	-2.37135	1.37335e-52	-0.0168528	1	-0.767982	0.000323899	-0.00312956	1	-0.630236	0.00022884	-0.857234	1.00773e-25	0.664388	0.000203401	-0.640448	0.347994
MSR1	-1.20156	8.78228e-08	-0.942626	1.15784e-09	-1.69944	8.36508e-16	0.210729	1	-0.836724	2.13092e-09	-0.22519	1	-1.17841	1.15653e-20	-1.53205	3.46263e-15
GFRA2	-0.00545718	1	-2.13223	3.23407e-30	-1.55401	1.35846e-07	-0.573394	0.00645723	0.188019	1	-1.02938	5.17301e-08	-1.57999	1.05289e-09	0.00321166	1
ENHO	2.73283	0.0386597	-0.482827	1	-0.752434	0.0441065	-0.536159	1.00614e-07	0.181614	1	-0.703528	2.68669e-10	-0.954339	2.21906e-06	0.101412	1
MRC1	2.86669	0.000404354	-0.751812	2.26955e-14	-0.439023	1	-1.27552	3.59303e-60	0.108605	1	-0.686531	1.72625e-46	-2.00728	3.77741e-54	0.886326	0.545257
SIRT1	-0.687691	0.113464	-0.678099	1.86578e-06	-1.13523	1.01537e-08	-0.184103	1	-0.54355	0.000749922	-0.267252	1	-1.01704	4.89604e-10	-0.216959	1
PTPRE	-0.0484499	1	-0.586076	2.29333e-26	-0.732476	4.69553e-17	-0.17791	1	-0.0965088	1	-0.551129	1.65425e-63	-0.597779	1.5551e-16	-0.456423	1
YPEL4	-1.47749	0.00168411	-0.950154	0.00012133	0.0188602	1	0.0509838	1	-0.818624	0.0178433	-0.530452	0.0180633	-1.14431	0.000133636	-0.740545	1
MS4A7	-1.24681	2.0257e-26	-0.227379	1	-0.33958	1	0.274651	1	-0.51364	2.54438e-10	-0.182782	1	-0.647845	3.50433e-20	-0.669166	1.84135e-05
CD163	-1.81408	4.74619e-20	-0.207342	1	-0.154074	1	0.585146	1.01923e-13	-0.858389	3.47768e-10	-0.407269	1	-0.834297	1.55508e-11	-1.0961	1.12732e-10
CLEC4E	-1.05703	0.00521808	-0.417665	1	1.01331	0.145894	0.743808	3.23999e-14	-0.629874	0.000127246	-0.541042	4.16607e-06	-0.511703	0.00496501	-1.33071	5.30597e-07
A2M	-0.680053	0.0169519	-0.76621	7.70141e-09	-1.18257	7.24513e-12	1.22376	5.47676e-93	0.22273	1	0.306094	1	-0.0768261	1	-0.832676	0.0018982
ATP2B1	-0.00582338	1	-0.300575	1	-0.877751	5.23498e-24	-0.522298	3.1073e-74	-0.279014	1	-0.555438	2.96377e-62	-0.695889	3.26667e-25	0.111956	1
PABPC3	1.43434	0.909397	-0.810233	0.00799169	-0.514667	0.62176	-1.03996	1.28097e-09	-1.08983	1.34556e-05	-0.598818	0.00532351	-1.4331	2.82974e-08	0.164473	1
VMO1	-1.80614	4.63226e-29	-0.372706	1	0.20052	1	-0.0911978	1	-0.758568	2.11469e-17	-0.813583	7.86408e-39	-0.430625	1	-1.16116	2.74339e-05
CLEC10A	4.1313	4.36906e-16	-0.62366	3.05754e-31	-0.722059	1.08802e-10	-0.578809	5.75492e-64	0.146758	1	-0.278048	1	-1.78136	1.60452e-165	0.872987	0.00126646
GAS7	0.372647	1	-0.921541	1.25964e-13	-0.82579	0.00069282	-0.0369747	1	-0.188173	1	-1.09884	1.79907e-36	-0.914945	2.10799e-07	-0.356475	1
NACA2	0.585982	1	-0.140155	1	-1.49288	4.38462e-10	-1.16646	8.55905e-29	-1.14944	3.21116e-15	-0.636926	2.83794e-09	-1.75134	2.26681e-22	1.42481	1
METRNL	-0.759494	0.000978163	0.183699	1	-1.20448	8.17664e-24	0.441829	1	-0.736267	9.17383e-16	-0.219134	1	0.0361514	1	-0.998569	1.67514e-12
ZNF90	0.869181	0.426506	-0.69242	2.46894e-07	-0.805255	0.0024556	-1.09936	3.45042e-47	-1.01851	1.11598e-27	-0.774045	1.67516e-34	-1.7184	9.36873e-45	1.08664	1
RYR1	1.51824	0.399995	-0.895138	1.68566e-05	-1.70219	5.89236e-14	0.283495	1	0.205848	1	-0.553768	7.4157e-05	-0.83342	0.0049673	-0.776853	0.984716
C5AR1	-3.2445	1.04101e-156	-0.534162	0.000225596	0.291371	1	0.371264	1	-0.640817	0.000291119	-0.385938	1	0.00852409	1	-1.1995	2.4999e-05
SIGLEC14	0.363586	1	-0.642315	0.0165842	-0.965669	0.00695019	-0.294319	1	-0.256724	1	-0.314015	1	-0.712659	0.0372961	-1.5892	6.76209e-06
HAS1	-2.35951	9.59021e-14	1.13359	0.00417406	-0.17622	1	-0.1992	1	-1.19467	7.32512e-05	-0.757713	2.90713e-06	-0.298979	1	-1.65425	0.0111098
CFP	0.816878	0.0213589	-0.632881	4.39999e-26	0.308789	1	-0.759111	4.73393e-48	-0.281373	1	-0.729892	6.1302e-42	-1.27199	5.74566e-62	0.263521	1
VSIG4	2.70009	0.000150701	-1.03203	1.80446e-28	-1.56067	1.80135e-12	0.0636382	1	0.132378	1	-0.607701	5.26844e-28	-1.77171	3.94944e-101	-1.12422	1.24899e-12

## Sheet: Endothelial_tumor
Gene	Breast Endothelial Foldchange	Breast Endothelial adjusted p-value	Colon Endothelial Foldchange	Colon Endothelial adjusted p-value	Head and Neck Endothelial Foldchange	Head and Neck Endothelial adjusted p-value	Kidney Endothelial Foldchange	Kidney Endothelial adjusted p-value	Liver Endothelial Foldchange	Liver Endothelial adjusted p-value	Lung Endothelial Foldchange	Lung Endothelial adjusted p-value	Ovary Endothelial Foldchange	Ovary Endothelial adjusted p-value	Pancreas Endothelial Foldchange	Pancreas Endothelial adjusted p-value
AP006222.2	2.27284	1.20572e-74	1.24964	1.27677e-29	0.810541	0.0464432	-0.0026238	1	0.567694	5.38245e-09	0.0587422	1	-0.850784	1.4954e-07	-2.51478	5.19852e-75
HES4	0.295159	1	-0.0923728	1	1.18137	1.99642e-27	1.5274	0	1.72737	6.4474e-141	-0.154725	1	1.56167	1.81374e-198	-0.0464042	1
ISG15	0.742949	3.35487e-153	0.552288	4.04408e-60	1.60765	3.42615e-93	0.372654	1	0.146415	1	0.0232769	1	0.0479258	1	0.764675	1.33809e-38
AGRN	2.94763	0	0.347685	1	0.162	1	1.28552	0	1.38106	3.98279e-84	0.335486	1	0.958724	5.79827e-78	1.57001	3.17966e-39
TNFRSF4	2.27454	2.72633e-276	0.941583	5.79404e-67	0.454335	1	1.39416	0	2.07254	4.61221e-152	0.997038	1.18484e-47	2.32434	0	-1.10181	2.88577e-73
C1QTNF12	1.41176	2.86534e-32	0.892879	1.14426e-16	0.582423	0.377229	1.07952	1.84842e-68	0.878001	5.25017e-07	0.892967	1.13086e-06	1.54269	1.11982e-36	-0.00416272	1
ANKRD65	2.89992	4.9103e-187	0.708281	3.35421e-14	-0.00954775	1	0.470311	1	1.81861	1.2839e-30	1.92322	2.31736e-46	1.1794	7.67349e-42	0.57206	1.6496e-05
VWA1	3.01305	0	1.40447	0	0.653035	5.33422e-24	0.840568	0	2.76582	1.36045e-279	2.46913	0	1.78304	0	-0.00695214	1
CFAP74	1.03555	3.24386e-14	1.1747	7.90089e-14	0.0167624	1	0.686336	2.47153e-16	0.960285	1.36257e-08	-0.237464	1	0.894564	3.72214e-15	-0.287972	1
GABRD	3.11809	3.42892e-115	1.81207	9.36437e-56	-0.074698	1	2.1474	0	3.23792	1.90214e-103	2.37422	3.44881e-33	2.35212	6.42677e-105	1.21706	7.12411e-08
ICMT	1.66223	3.405e-151	0.739044	6.50544e-26	-0.217686	1	0.642023	8.05043e-56	0.888157	2.61801e-19	0.108641	1	1.11375	3.35978e-57	0.0160148	1
PLEKHG5	1.26459	1.58904e-57	0.934391	1.58488e-23	0.191553	1	0.23952	1	0.659747	3.07935e-07	0.510192	0.000475955	0.358594	1	0.329841	1
RBP7	-0.029086	1	0.0282758	1	-1.44062	1.65376e-46	1.02399	0	1.66447	0	1.23638	1.80929e-71	0.343515	1	1.29784	5.29288e-71
PLOD1	2.15713	3.89814e-284	0.886545	3.21823e-51	1.08815	2.49658e-12	0.810289	5.78465e-125	0.72406	3.08363e-27	0.91354	7.85663e-26	1.42293	3.25835e-130	-0.408595	1
DDI2	0.390662	1	1.49111	8.27958e-72	-0.127998	1	0.702568	3.34352e-53	1.01716	2.1293e-22	-0.033805	1	1.76182	2.71277e-164	-1.03073	3.05631e-34
FBLIM1	1.94044	4.92219e-169	0.1245	1	0.151959	1	0.51822	1.35695e-30	0.812009	1.84693e-24	0.513785	1.23901e-10	1.34443	4.80212e-82	0.87205	4.5347e-11
ATP13A2	1.02857	1.44116e-55	0.679711	3.12916e-18	0.117942	1	0.662921	4.51889e-42	1.384	1.6711e-25	0.551442	7.72142e-08	0.970124	4.95811e-41	-0.385142	1
FAM43B	0.525072	3.57993e-07	0.500333	0.00206272	-0.0836383	1	-0.395416	1	-0.195171	1	0.582148	0.000900426	0.777079	1.14324e-13	1.08329	0.00336915
CDA	3.64639	0	0.85488	5.60234e-49	0.713934	3.52878e-05	0.239375	1	0.670669	5.2996e-19	2.10845	8.71254e-95	0.814915	9.22717e-42	1.67382	8.91183e-31
PINK1	1.39242	8.05955e-156	0.657594	1.05436e-32	0.16735	1	0.508531	9.51248e-200	0.499319	1	1.13471	1.28857e-57	1.26137	8.11171e-177	0.444585	1
HSPG2	1.9792	0	0.84276	0	0.0870885	1	0.705919	0	0.395734	1	1.27743	0	1.32226	0	0.767114	1.16887e-191
SELENON	2.96068	0	0.112031	1	0.0869652	1	0.716374	6.34604e-164	0.266653	1	0.0281062	1	0.555033	1.10218e-30	1.37993	2.12594e-73
SLC9A1	0.959702	7.39352e-40	0.560661	6.33167e-08	0.227936	1	0.539656	1.06816e-26	0.469713	1	0.00310241	1	0.548752	8.43566e-11	0.757666	4.09482e-05
FCN3	2.17825	2.98567e-138	1.36505	2.86261e-47	1.35982	1.31976e-05	-0.261728	1	-2.43623	0	-0.159213	1	0.837631	7.67422e-28	-0.242457	1
CCDC28B	1.55153	8.47698e-68	0.540992	3.04544e-10	0.538192	0.00200487	0.0832873	1	0.749054	7.13728e-13	0.555832	1.04625e-05	0.638125	8.76635e-15	0.412642	1
FAM167B	3.26537	0	1.28437	3.22027e-255	1.44986	2.20392e-28	0.116882	1	-0.222434	1	1.15969	1.67664e-134	1.2226	2.12715e-162	0.506579	5.49491e-19
EVA1B	-0.693134	1.09717e-78	0.96127	4.27678e-70	-0.770289	6.28076e-25	0.704429	3.68156e-288	0.954327	1.69002e-48	0.707042	2.74086e-27	1.45129	5.91463e-269	-0.767369	1.96265e-39
FHL3	1.81362	9.83027e-141	0.709739	2.23497e-20	-0.262988	1	0.788936	3.37889e-53	1.45536	5.449e-36	0.441231	1	1.04803	1.01382e-48	-0.274465	1
P3H1	1.00188	1.56534e-60	0.602182	1.28449e-17	0.763322	3.1503e-07	0.402768	1	0.952057	3.31816e-19	0.273764	1	0.76666	2.01695e-28	-0.0419571	1
B4GALT2	-0.296071	1	0.698669	1.36919e-10	-0.725161	2.82216e-06	0.590291	1.32718e-19	0.731119	2.66695e-07	0.400075	1	0.987442	1.04374e-33	0.698399	0.00105995
EFCAB14	0.964112	7.50824e-152	0.101829	1	-1.21209	2.12671e-73	0.674766	3.29279e-177	0.835853	1.16129e-58	-0.0999331	1	0.926442	9.3393e-93	0.367416	1
GPX7	1.32028	9.59917e-70	-0.0107231	1	0.62504	0.00596436	-0.0273821	1	0.724331	1.59786e-11	1.18209	3.88813e-20	1.20066	4.51818e-52	0.104155	1
CCN1	-0.301684	1	0.986791	3.52121e-125	2.0085	1.03324e-111	0.216002	1	0.668977	5.02101e-41	0.0628015	1	-0.281441	1	1.31731	2.36296e-36
EPHX4	2.2219	5.37596e-86	0.797567	1.14046e-13	0.483999	1	1.00432	1.87183e-38	1.06881	2.53459e-11	1.23074	2.59896e-16	1.01401	2.44116e-21	-1.46947	1.73971e-31
PTBP2	1.74314	6.87865e-139	0.834235	1.96347e-30	-0.748187	3.70989e-10	0.495012	1	0.74224	3.19758e-15	0.0579818	1	0.132696	1	1.21501	3.03012e-22
PALMD	2.33895	0	0.445637	1	-0.934048	3.22601e-79	0.52419	2.68693e-148	0.682832	2.52686e-74	0.0127232	1	0.40822	1	1.45103	2.24103e-94
VCAM1	1.24371	6.35559e-100	0.997992	3.41292e-33	0.799714	1.54493e-05	-0.320053	1	-0.82033	6.57252e-40	-0.72916	1.05419e-20	-0.244872	1	2.53149	6.82314e-19
GJA5	2.54086	3.73994e-133	-0.660556	1.40664e-12	-0.129114	1	-0.843281	3.44194e-96	1.2921	3.92586e-43	-0.615031	3.30525e-15	0.855914	1.47796e-17	1.28371	2.47927e-11
C1orf54	2.00778	0	1.22592	8.77609e-284	0.895925	1.53355e-17	0.814997	3.72385e-208	0.592137	3.62379e-35	0.692045	5.08858e-39	1.40392	1.6512e-180	0.723906	1.25928e-30
OAZ3	1.56786	7.2439e-46	1.76358	7.04918e-56	0.983093	0.00196031	0.562296	1.55522e-11	0.786131	1.57099e-06	0.22946	1	0.50858	9.3729e-05	2.0129	4.35198e-12
S100A3	0.56903	2.92598e-11	1.92722	1.06597e-70	2.32002	1.40627e-15	0.541979	6.71509e-16	0.785571	3.77429e-07	-1.22036	1.54219e-29	1.66807	3.98822e-51	1.00724	4.22001e-05
RAB13	0.421433	1	0.753379	7.07564e-201	-0.0236562	1	0.515339	0	0.782209	9.16392e-158	0.44045	1	0.990174	0	0.228635	1
ATP8B2	1.30802	1.27709e-38	0.673216	7.46698e-10	-1.41943	2.91989e-30	0.341694	1	0.565635	0.000588119	-0.179227	1	0.63532	9.29092e-11	1.17117	2.42047e-11
MEF2D	0.809448	3.91125e-42	0.633893	1.55193e-17	-0.484776	1	0.694453	1.69264e-90	0.60994	1.42349e-12	-0.130391	1	0.74729	2.50766e-32	0.575882	1.05443e-06
CD1D	1.77736	2.29285e-49	0.520426	0.00108463	-0.875412	0.000206707	1.73185	1.73183e-184	1.47177	4.22925e-28	1.05793	2.05461e-08	0.54739	5.33394e-06	0.581559	0.00665224
CADM3-AS1	2.72318	7.11054e-149	0.378032	1	-1.99436	2.29858e-69	0.734684	6.51697e-17	0.17517	1	-0.273183	1	1.2499	5.31861e-26	1.23585	0.00584877
ACKR1	0.630379	4.99613e-150	0.511899	1.4432e-26	-0.289949	1	-0.518697	2.59357e-63	0.970919	5.45982e-19	0.321401	1	-0.755135	5.29274e-112	3.089	2.00716e-83
DUSP23	1.26232	0	0.738898	3.45895e-80	0.310288	1	0.190116	1	0.912369	6.82449e-72	0.721635	2.52368e-54	0.3445	1	1.50028	2.88933e-106
ADAMTS4	-1.6766	0	0.511698	4.24785e-17	1.95503	1.23624e-25	1.43271	0	-1.13518	1.80141e-199	-1.17342	4.76253e-41	1.00907	4.58285e-67	0.0760992	1
UCK2	0.0564148	1	0.688002	1.1106e-20	0.218237	1	0.813178	4.1464e-54	1.07516	3.82512e-16	0.435863	1	1.32432	1.16408e-95	-0.0569879	1
TNR	1.05614	1.59085e-17	1.20107	4.05273e-12	0.315926	1	-0.048058	1	0.0676105	1	-1.86322	2.01001e-20	0.523689	4.40474e-06	0.838781	0.0341385
ABL2	-0.119279	1	0.870357	1.33538e-99	1.1457	9.21733e-25	1.37287	0	0.0606805	1	0.207478	1	1.03325	2.93102e-147	0.81346	1.39979e-36
LAMC1	0.794024	3.81352e-135	0.606129	1.71021e-59	-0.212962	1	1.30278	0	1.62556	1.28458e-132	0.78017	3.77717e-32	1.19342	7.10889e-219	-0.0846897	1
IVNS1ABP	0.0377891	1	1.04765	1.58096e-98	0.697143	2.1567e-09	1.74363	0	0.919637	7.43102e-78	0.273818	1	0.814322	1.17984e-91	-0.435223	1
HMCN1	2.36636	3.65565e-94	-1.15733	9.01789e-29	-0.404867	1	2.294	2.37696e-292	0.623093	3.60492e-05	-0.17565	1	0.988773	1.67353e-29	0.690014	0.0195649
MIR181A1HG	0.680812	1.34381e-17	0.473994	1	0.559766	0.0159656	1.04228	4.65747e-60	0.48222	1	-0.231148	1	1.03117	4.55337e-42	-1.01278	1.71686e-15
SHISA4	2.06577	8.39866e-137	-0.143491	1	-0.00777073	1	0.689842	2.6886e-28	0.636005	1.54918e-07	0.225322	1	0.184613	1	0.623424	0.00292249
PIK3C2B	1.63671	5.06556e-186	-0.0290971	1	-0.947689	7.4391e-17	0.760442	1.11475e-88	0.587415	4.21975e-13	-0.574363	5.58749e-17	0.934657	8.07916e-54	0.770613	3.18527e-09
KLHDC8A	0.865305	6.42849e-13	1.2716	1.28392e-18	0.722835	0.12124	0.941696	1.44921e-28	0.0608109	1	0.948437	1.61251e-07	-0.227086	1	-2.35104	3.46411e-61
CD34	3.95221	0	0.15313	1	-1.12791	1.05022e-155	0.107154	1	1.20024	2.16127e-249	0.676821	5.762e-78	0.27721	1	1.33489	3.68458e-119
SERTAD4-AS1	2.16591	1.16738e-207	0.803079	1.32333e-26	-0.646581	2.66683e-09	1.00964	8.20035e-79	0.434078	1	0.668619	1.602e-10	0.14957	1	1.44579	1.56805e-19
PTPN14	0.714612	4.98559e-78	0.38923	1	-1.39582	8.039e-106	0.927941	1.18242e-218	0.518743	3.74008e-17	-0.223543	1	0.915108	2.50856e-79	1.02647	2.72889e-23
GJC2	1.60583	1.51121e-38	0.309202	1	-2.05893	8.35232e-104	0.808895	2.26879e-23	0.606575	0.00177961	0.290198	1	0.281965	1	1.61653	2.29824e-06
DISC1	2.7239	1.77375e-126	0.714193	9.90159e-12	-0.289625	1	0.558298	1.04207e-21	0.599623	1.78042e-06	0.369307	1	1.10694	4.61988e-30	0.586427	0.0010193
SIPA1L2	0.206652	1	0.550665	2.04366e-15	-1.07469	2.32133e-16	1.1083	1.87493e-272	1.35115	4.10231e-48	-0.506521	7.37911e-10	2.3559	9.49428e-256	0.196306	1
NID1	1.50988	2.56053e-246	1.09669	2.67604e-119	0.334086	1	0.963345	0	-0.0587664	1	0.793238	6.27221e-20	0.990276	7.31493e-89	0.16978	1
RYR2	2.46505	5.42516e-56	1.57646	2.15931e-20	-0.140526	1	0.592366	2.02401e-16	-0.17151	1	0.535609	0.0198225	1.73681	1.76106e-35	1.03575	0.00846958
CHRM3	1.37603	1.26696e-28	-2.09277	3.13399e-39	-1.65479	4.26997e-19	-0.612018	1.47494e-75	1.19639	1.70989e-44	0.169111	1	0.618805	2.0009e-07	0.609767	0.0298876
ASAP2	1.23222	7.46159e-92	0.548644	5.18959e-16	-0.93185	7.27684e-24	0.41028	1	0.56661	4.21778e-15	-0.192051	1	0.734347	6.21828e-38	0.733721	2.10653e-09
LRATD1	2.10832	6.72731e-94	0.631662	4.06396e-08	-0.226026	1	2.043	0	0.127896	1	-0.00599785	1	0.914336	1.53639e-31	0.564038	0.000502255
FNDC4	0.379975	1	1.71994	4.68092e-52	0.48904	1	0.148482	1	0.258495	1	0.857242	7.57919e-09	0.508669	7.5405e-12	1.29892	4.09864e-08
FOSL2	-0.525852	1.54411e-123	0.67612	2.97864e-62	1.02866	1.0033e-28	0.68526	6.65183e-258	-0.906172	7.19819e-149	-0.10721	1	0.767864	2.47847e-99	0.945194	3.65756e-72
LBH	0.563744	8.25625e-43	1.49306	5.09789e-125	0.646785	6.85671e-06	0.624283	5.84342e-116	1.62032	1.21371e-114	1.10604	5.64819e-39	0.887096	3.43853e-67	-2.02678	6.85304e-280
RASGRP3	-0.36639	1	0.651229	1.84089e-44	-0.184909	1	0.264659	1	0.591038	7.07881e-31	0.589764	1.59074e-17	1.36691	6.75158e-172	0.0550756	1
CCDC85A	1.56061	1.36615e-60	-0.58068	4.14253e-06	-1.31342	1.83581e-13	1.3925	1.39692e-149	0.581947	1.91243e-05	-0.334576	1	0.217285	1	0.880048	5.13966e-05
ADD2	0.858362	3.98989e-19	0.961402	3.49936e-09	-1.19311	1.03931e-09	0.584985	6.36178e-13	-0.0358188	1	-0.236923	1	1.08649	2.44824e-20	0.945895	0.00328953
VAX2	1.73097	1.42439e-55	0.741709	3.08145e-05	-0.472116	1	1.3067	2.66556e-45	0.649944	0.000193194	-0.0797777	1	0.957088	5.7519e-18	-0.0775091	1
DYSF	2.72047	0	0.639529	1.33219e-38	0.731569	5.29926e-13	0.406196	1	1.27205	2.55706e-79	0.250508	1	0.811709	2.24591e-54	0.126958	1
MGAT4A	0.781716	9.86753e-85	0.533733	7.2977e-22	-0.311851	1	1.06511	0	0.536133	9.14803e-13	0.257958	1	0.391105	1	0.833948	1.2686e-25
RFX8	0.684573	2.26491e-08	0.514093	0.00509728	0.209468	1	0.602351	2.13375e-14	1.34749	6.00361e-15	0.34671	1	0.731625	3.13366e-09	-0.355424	1
MAP4K4	-0.663452	3.02855e-171	0.767617	1.85297e-76	-0.742674	7.90951e-32	0.507671	2.8232e-122	0.661599	2.91678e-44	0.0598132	1	1.13075	2.61096e-202	-0.312615	1
MALL	1.86743	0	0.109781	1	-0.179355	1	0.656159	5.15906e-115	0.755319	1.98461e-44	0.358304	1	0.00883215	1	1.22858	5.40396e-61
MIR4435-2HG	-0.614933	1.00495e-91	1.19873	4.40393e-144	0.994692	9.6199e-24	2.15592	0	0.309574	1	0.365507	1	1.68473	0	-0.68505	3.32003e-22
INHBB	-0.936448	2.29596e-191	1.04323	1.35301e-41	0.495074	1	2.21096	0	1.1565	1.42782e-54	0.29652	1	1.57436	4.24878e-99	0.919632	6.54217e-21
MYO7B	1.51884	3.07765e-34	-0.399241	1	-0.282651	1	0.466303	1	0.731811	3.17443e-06	-0.269062	1	0.635356	1.62951e-07	1.23679	0.000145537
ARL5A	1.6402	0	0.55038	5.54809e-31	0.313123	1	0.331493	1	0.616798	1.01916e-31	0.609119	4.26776e-28	-0.214558	1	-0.523297	8.41959e-23
FAP	2.9983	6.51306e-177	2.01248	2.98978e-120	1.10001	1.18221e-05	1.33575	3.84124e-84	2.36261	6.30286e-50	1.9925	3.20306e-29	1.73498	4.46675e-107	-0.418681	1
ITGA6	1.75558	0	0.320228	1	-1.21979	2.63987e-188	1.10604	0	1.84067	1.086e-242	0.0829186	1	0.135985	1	1.06436	1.1022e-87
HOXD10	1.2063	5.50232e-47	0.452596	1	-0.868006	3.39391e-08	2.04294	1.40399e-130	1.04412	2.40759e-06	0.625234	0.00253278	1.91064	1.48055e-103	1.04064	0.0229575
HOXD9	2.44816	0	0.612907	1.38251e-14	-0.480678	1	2.47041	0	2.31879	3.42247e-31	0.484336	1	0.426289	1	0.852845	2.95574e-05
HOXD8	1.30566	2.83095e-159	0.412519	1	-0.56325	3.76151e-14	1.21769	3.48069e-269	1.83726	2.58789e-33	-0.296671	1	-0.27644	1	0.893983	2.55007e-13
HOXD3	1.80136	3.37856e-94	-0.640282	4.416e-06	-0.625432	0.00267668	1.2395	2.08862e-67	1.09215	4.63104e-09	0.319556	1	0.4074	1	1.18185	2.13456e-05
HOXD4	0.819004	1.00957e-14	0.126093	1	0.435677	1	0.768267	1.14745e-25	0.980997	1.11622e-07	0.271627	1	-0.280471	1	1.1579	1.74843e-05
HAGLR	0.968331	1.08566e-32	0.0760465	1	-0.13755	1	1.11559	1.06594e-52	1.54292	1.4094e-18	0.524544	0.0113002	0.934211	5.03633e-14	0.707386	0.000311472
HAGLROS	1.63917	7.17472e-92	0.839557	3.12046e-26	0.57288	0.00807048	1.03398	3.40418e-68	2.06382	4.05207e-31	1.37711	6.79628e-15	1.48222	1.16306e-65	-2.85236	8.4528e-118
HOXD1	0.304093	1	0.0420254	1	0.552394	0.0325949	0.958407	2.02912e-39	1.3915	3.22108e-14	1.00473	2.70887e-09	-0.929907	9.38526e-23	0.534789	0.00552401
COL5A2	2.46291	1.33273e-134	0.63387	1.89073e-13	0.919046	3.21901e-06	1.09859	9.24481e-79	2.02348	4.14267e-51	1.12861	7.1478e-14	1.83105	1.48484e-87	0.201564	1
MFSD6	1.27705	8.95793e-65	-0.568296	2.7582e-11	-1.55924	5.93103e-41	0.831928	2.77714e-76	0.520856	1.10571e-06	-0.564887	3.32216e-13	0.598455	1.61193e-13	0.568711	7.31038e-08
MYO1B	0.521326	9.68734e-42	0.551389	4.46575e-28	-0.103221	1	1.29384	4.72888e-298	2.60633	2.09736e-131	1.22323	3.6788e-46	1.62357	5.92692e-256	-0.242732	1
HECW2	1.72695	1.40882e-233	0.953574	1.2414e-55	0.238986	1	0.200462	1	0.209834	1	-0.329483	1	1.52126	1.12569e-161	0.561973	1.93489e-11
ADAM23	1.66944	1.35754e-42	0.589459	0.000257471	0.137705	1	0.528626	8.3568e-14	0.467958	1	0.0747877	1	0.679762	6.18524e-07	1.16798	8.89535e-05
ATG9A	3.18028	9.74839e-179	1.46716	4.44244e-50	0.841565	0.0122084	0.356465	1	0.585281	1.4959e-08	0.578911	9.47577e-06	-0.151158	1	0.158329	1
FAM124B	1.65847	3.86539e-74	-0.151454	1	-0.892694	9.2325e-08	0.528442	4.56427e-13	0.570722	9.6364e-08	0.315755	1	-0.090988	1	1.26104	1.94613e-09
SLC16A14	2.93272	1.69704e-152	0.0399204	1	-0.406652	1	0.600803	4.89639e-17	1.2906	3.09917e-23	0.38798	1	1.11924	3.98836e-36	1.35062	2.76295e-11
DGKD	0.0686501	1	0.8593	2.17802e-24	0.842687	0.00156276	1.197	6.42488e-152	1.44362	7.60317e-39	0.352712	1	2.32152	3.57557e-263	-0.892177	5.31335e-24
IQCA1	-1.86408	4.14314e-177	0.564316	3.15231e-05	0.351891	1	1.92293	3.24455e-118	0.977361	2.41251e-08	0.258557	1	1.54135	4.34113e-92	-2.19419	1.90734e-58
BOK	0.293493	1	0.822776	6.80065e-24	0.800694	4.32524e-05	0.420057	1	1.0639	1.88813e-17	0.370492	1	0.671148	4.41473e-16	0.637066	0.000961076
CRELD1	1.85965	2.02112e-181	-0.462904	1	0.640428	0.000384953	0.541169	9.24657e-40	0.172374	1	-0.0574475	1	0.685215	1.1363e-21	0.387004	1
HRH1	0.276089	1	1.09266	1.87355e-35	-0.331732	1	1.13977	3.13561e-107	0.931955	2.02284e-14	-0.754881	2.34159e-22	1.17122	1.34386e-58	-0.715563	2.11702e-11
PPARG	0.534322	1.08595e-35	-0.212663	1	-2.24972	4.54673e-91	0.472051	1	0.629595	1.06969e-15	-0.11934	1	0.539185	8.95934e-13	0.503579	0.00055356
ANKRD28	0.366464	1	1.76161	6.65075e-207	0.175949	1	0.685808	8.5039e-111	0.528768	1.00948e-24	0.41952	1	0.00647917	1	0.992827	2.31803e-28
ZNF385D	-0.012743	1	0.884494	1.79008e-56	-1.07887	1.60156e-65	0.377499	1	1.15853	6.05499e-19	0.546478	7.31006e-12	-0.102959	1	2.76392	1.73509e-105
SCN11A	0.74282	4.3009e-11	-0.384615	1	-1.00234	6.77088e-07	0.535589	2.29917e-11	-0.16384	1	-0.133905	1	1.02466	3.4912e-15	0.796947	0.0458558
ZDHHC3	0.927121	6.36832e-99	0.324715	1	-0.288799	1	0.566994	3.06747e-68	0.671519	1.61944e-22	0.10571	1	0.758977	5.69331e-46	0.0729602	1
INKA1	2.28243	1.27874e-109	0.206517	1	-0.375107	1	-0.131491	1	0.737649	5.65885e-14	0.769581	1.11359e-14	0.939905	1.99262e-29	-0.425437	1
MON1A	0.365435	1	0.581807	2.46803e-06	-0.0274692	1	0.574848	1.09e-16	0.860717	3.12647e-08	0.237334	1	0.734114	1.23962e-11	-0.0349959	1
SEMA3F	1.7037	1.06596e-178	1.52097	4.15417e-160	1.08039	2.66832e-12	1.33475	0	0.476369	1	0.103822	1	1.35017	1.52269e-118	0.229118	1
GRM2	0.752497	1.30169e-11	0.90775	7.01224e-09	1.04037	0.0288588	0.055855	1	0.182651	1	0.352706	1	-0.279358	1	0.983404	0.00496912
SEMA3G	2.4042	3.78103e-192	-0.73331	6.89817e-19	-0.781457	0.000102649	-0.357082	1	0.542911	1.76668e-14	-0.859578	2.19308e-25	1.14843	3.8723e-36	1.04793	1.15719e-11
STAB1	3.46498	0	0.877481	2.3078e-68	0.430693	1	0.483495	1	-1.1808	8.38963e-212	0.724252	2.89326e-25	0.650004	5.40034e-37	1.85734	7.81471e-53
MAGI1	1.64284	0	0.0796824	1	-0.274517	1	1.49336	0	0.611416	7.18915e-34	0.177738	1	0.901387	7.65378e-81	0.837563	3.01732e-27
EOGT	0.883218	2.81552e-63	1.04687	3.87069e-49	-0.252052	1	0.957014	1.12402e-114	0.302937	1	-0.485118	1	1.11269	1.5145e-68	0.412445	1
ROBO1	2.6346	6.73451e-180	0.78488	2.39177e-18	-0.291785	1	0.459283	1	0.905944	7.40687e-21	1.00923	1.09893e-14	0.514632	9.57624e-09	1.27669	4.91896e-19
CD200	-0.199694	1	0.61447	1.84352e-30	0.677806	2.04444e-17	0.202549	1	1.26258	2.66743e-59	0.477293	1	1.56153	1.02691e-190	0.178952	1
FSTL1	0.226493	1	0.707192	6.03791e-93	1.21245	8.04451e-48	1.35481	0	0.266919	1	0.156016	1	0.778098	2.44631e-123	-0.0841032	1
MGLL	0.570417	1.40148e-134	-0.00581222	1	-1.2703	7.9291e-115	1.22181	0	1.81404	1.94084e-174	1.09856	5.0162e-89	2.0347	0	0.606196	1.42908e-24
PLXND1	3.35898	0	0.295343	1	0.0696256	1	0.708455	0	0.66575	1.27534e-60	0.11342	1	0.941119	2.08752e-131	0.951969	1.45474e-47
SLCO2A1	2.73558	0	-0.0515757	1	0.150656	1	-0.0337734	1	0.620061	1.7264e-25	-0.477751	1	1.09269	1.99844e-102	1.26426	2.57516e-130
EPHB1	1.03766	6.00513e-19	1.10629	2.66531e-20	-0.118061	1	0.514388	1.69388e-10	1.14716	1.64379e-10	0.326762	1	1.06608	1.18588e-23	0.265705	1
MECOM	0.972315	3.01965e-160	-0.0838217	1	-0.937296	2.22407e-17	1.39351	0	0.785462	3.8859e-40	0.046822	1	1.11617	3.77931e-129	0.341243	1
PLD1	2.19092	1.09671e-98	-0.0115821	1	-0.692491	2.51095e-07	2.41566	0	1.03987	2.18867e-16	-0.308157	1	1.1024	1.34625e-41	0.703839	0.000348829
YEATS2	1.89073	8.18559e-138	0.395743	1	-0.743052	4.65149e-06	0.354376	1	0.808253	3.01874e-11	0.195113	1	0.8409	1.54398e-29	0.528556	0.00245538
FAM131A	0.834929	3.3135e-23	-0.247117	1	-0.0661598	1	0.335396	1	0.553656	4.88377e-06	-0.0794846	1	0.543058	1.45207e-10	0.750936	6.39464e-05
FGF12	0.890558	2.70196e-19	0.8404	4.65825e-12	-0.713701	0.00391044	1.2162	2.19011e-94	0.263163	1	0.634503	0.00127051	0.66312	1.45089e-11	-0.906426	1.17471e-09
TNK2	2.38208	5.58622e-148	1.17371	3.9076e-44	-0.226501	1	0.475714	1	1.4967	7.34808e-36	0.754856	3.61391e-11	1.34792	3.01499e-57	1.14239	4.02553e-17
CPLX1	2.37935	2.08428e-267	1.27784	8.24317e-83	-0.125751	1	0.504629	4.63367e-36	0.738419	7.11558e-14	0.575868	4.82234e-12	0.277584	1	1.90003	1.27288e-64
MXD4	0.683653	3.05451e-42	0.52246	1.45997e-17	-1.23715	1.36934e-65	0.767958	0	0.233363	1	-0.0833036	1	1.02818	9.95761e-123	-0.0947448	1
ZFYVE28	1.39315	2.55776e-46	0.253605	1	-0.433163	1	0.676609	2.99018e-37	0.729078	6.61648e-08	-0.0764725	1	1.34843	3.38666e-50	0.560415	0.00161389
SH3BP2	2.0923	3.81978e-244	0.331225	1	-0.893008	3.79576e-25	0.683011	1.32979e-77	0.579333	2.2439e-13	-0.116791	1	0.515711	2.00198e-16	1.28843	2.56192e-26
CYTL1	2.73433	9.97903e-288	0.97184	1.01872e-29	-0.806304	1.4214e-15	0.837647	9.40156e-44	1.18447	4.8179e-17	-0.0321767	1	0.927923	9.41905e-28	1.33947	1.5431e-08
CRMP1	0.944821	1.06776e-13	-0.665823	1.46406e-09	1.00029	0.00557362	0.022082	1	0.96677	2.23517e-08	0.831517	3.22214e-08	0.502706	5.00674e-05	-0.236013	1
ABLIM2	0.780012	4.27724e-26	0.840874	1.11288e-09	0.293101	1	0.795329	3.81261e-22	0.639953	9.21751e-05	0.420623	1	1.59301	1.40616e-36	1.53993	1.40707e-12
SH3TC1	0.843358	3.64926e-58	0.546468	1.11438e-12	0.605444	0.00012315	-0.0492536	1	-0.479663	1	0.869944	4.94134e-15	1.88017	2.53231e-114	0.91055	7.37194e-11
LGI2	1.48694	9.70606e-37	1.58679	2.92973e-22	-0.163174	1	0.465112	1	1.09523	1.24036e-09	0.64415	0.000656146	0.928348	6.25417e-17	1.80902	2.98037e-13
IGFBP7	0.475014	1	0.554368	0	-0.0201351	1	0.556663	0	0.784349	0	0.618089	9.06626e-288	0.123866	1	0.30534	1
CXCL11	2.24362	2.06868e-55	1.95938	2.55422e-20	1.96641	5.15436e-08	1.1527	2.59992e-30	0.156681	1	-0.232716	1	-0.656726	0.00022373	1.46004	0.00383375
TMEM150C	2.99481	9.52489e-267	0.610476	8.6254e-16	-1.10255	1.58015e-21	1.17001	0	0.696694	4.52655e-16	0.503552	1.78136e-07	0.492976	1	0.640412	5.03354e-08
SPARCL1	0.617367	0	0.120721	1	-0.558889	2.63966e-53	0.816162	0	0.720904	7.99621e-165	0.290869	1	-0.33794	1	1.08775	0
PKD2	1.81673	1.75472e-133	0.266199	1	-0.571334	0.00036526	0.681805	1.10915e-59	0.57113	1.2294e-09	0.0362198	1	0.784412	6.24108e-33	0.672203	1.05443e-06
CXXC4	1.80713	2.36892e-47	0.707343	6.39055e-07	-0.825812	0.000883595	0.604364	1.16855e-23	1.85907	6.52722e-24	0.538772	0.0195884	1.42928	3.10444e-35	-0.803514	4.2908e-07
DKK2	1.82855	5.96827e-33	0.630164	0.00551384	-0.0383542	1	1.01884	1.83699e-24	1.01376	1.18136e-10	-0.913724	4.93195e-20	1.61991	5.97613e-21	0.678761	0.177898
LEF1	2.57548	1.51713e-197	1.09076	6.95887e-39	0.678539	6.75859e-06	0.86139	8.37941e-35	1.89563	4.02314e-25	1.81436	2.63979e-42	-0.10749	1	2.0636	1.34858e-22
SPRY1	-0.0245241	1	1.29622	0	0.606567	1.96457e-26	0.657968	0	0.601819	5.43224e-104	1.50014	1.68008e-180	0.981041	1.63676e-278	0.773265	8.24404e-91
PABPC4L	0.970141	1.02923e-17	0.530666	0.000499487	-0.790515	0.00110664	0.722126	1.40372e-23	0.89716	1.36406e-07	0.364383	1	0.482715	1	0.726302	0.0072725
GASK1B	0.893451	3.52083e-178	0.463706	1	-0.247912	1	1.15523	0	1.09782	1.79676e-133	1.09901	8.84143e-63	0.229361	1	0.618358	1.77963e-29
VEGFC	1.53938	1.76452e-166	0.342044	1	-0.240286	1	1.02665	6.17384e-160	1.16034	5.05779e-43	-0.509751	1.38286e-07	1.49811	2.72477e-118	0.971311	6.69097e-12
SORBS2	1.41757	3.43239e-186	-0.389668	1	-0.593654	6.07551e-10	-0.0858637	1	1.03206	1.84753e-64	0.126362	1	0.614431	9.72298e-36	0.783171	1.43046e-23
FBXL7	1.97494	4.19647e-146	0.609037	2.93396e-12	-0.307106	1	1.07889	1.49252e-117	0.0871469	1	-0.155517	1	1.2003	3.03045e-46	0.660587	6.72918e-05
MYO10	-0.594771	5.52396e-85	0.585029	7.81136e-27	0.518362	0.000802929	0.750152	4.02051e-132	0.142234	1	0.242512	1	1.79263	0	-1.51434	1.77034e-137
PDZD2	2.10255	4.61862e-92	-0.737505	5.56877e-10	-1.43981	2.22322e-18	0.706236	1.64622e-56	0.67996	1.17247e-08	-0.441869	1	0.686015	1.64233e-13	0.697943	0.00161873
ITGA2	-1.63715	0	0.610616	3.11248e-20	-0.65203	3.30873e-11	1.27238	2.86001e-150	2.12847	5.96998e-49	-0.361612	1	2.3969	0	-2.62503	0
ARL15	3.35034	0	-0.024881	1	-0.532844	5.42058e-06	1.20104	0	0.598073	7.71672e-31	0.182403	1	1.14046	8.2883e-75	1.27869	7.85877e-33
ESM1	-0.394398	1	2.59078	7.36797e-124	2.86644	5.30382e-09	1.02724	0	2.77491	5.22032e-175	0.584156	5.57087e-11	3.39299	0	-2.98525	0
GPX8	2.80341	9.20435e-178	0.518726	3.28813e-11	0.110082	1	0.311596	1	1.14191	3.32498e-31	0.779178	3.73462e-09	0.846145	1.78112e-40	0.155696	1
RAB3C	2.60271	3.54892e-209	1.01862	1.63033e-22	0.428845	1	1.50779	3.98523e-87	-0.102353	1	0.884953	8.9482e-10	1.73914	5.36761e-56	0.849739	2.4812e-05
ADAMTS6	3.86204	5.77977e-304	1.99773	4.77193e-138	0.506498	3.23191e-05	-1.10767	4.32012e-123	-0.170807	1	0.505178	1.53856e-05	1.12157	3.40866e-38	1.82253	5.2637e-25
MAP1B	-0.520465	8.71564e-73	0.823717	1.3433e-86	0.202433	1	0.425498	1	1.34763	4.82084e-140	0.666734	3.20265e-13	1.2696	2.13844e-256	-0.698752	2.66591e-33
ARHGEF28	2.1518	2.98699e-121	0.902654	1.22692e-18	-1.7574	1.24374e-62	0.311718	1	1.29722	1.39268e-21	0.55747	0.00118489	1.05122	8.96448e-38	-0.258838	1
RASGRF2	1.33665	4.07785e-106	1.08478	4.4649e-41	-0.349168	1	0.801498	5.99667e-80	1.40278	5.64277e-40	0.165827	1	1.53029	4.78411e-88	-0.306586	1
HAPLN1	2.39194	5.39071e-43	1.35984	9.55669e-23	2.7876	9.36557e-07	0.651613	8.79408e-30	-0.242141	1	1.08498	5.36018e-07	3.65714	1.26832e-167	1.76738	0.00313696
EDIL3	2.99808	2.27738e-108	1.64123	1.06477e-61	0.375282	1	0.634009	3.85406e-56	2.13287	1.78952e-33	-0.671397	1.41643e-09	1.28291	2.45991e-40	0.914803	2.10305e-09
ARRDC3	-0.44948	1	0.641024	4.45617e-41	0.522595	5.95064e-06	0.716045	6.28599e-240	0.208363	1	-0.51078	3.31048e-26	-1.1511	7.03678e-214	0.650618	9.29013e-17
MCTP1	0.647909	1.53584e-143	0.178559	1	-0.714958	5.31425e-25	1.55568	6.01757e-168	0.887111	3.21638e-33	-0.15955	1	1.2051	2.46305e-77	1.50406	5.15588e-78
NREP	2.6976	0	0.453014	1	0.162172	1	0.35332	1	0.714729	5.08556e-22	0.823059	2.50781e-26	1.12244	1.71998e-116	-0.4498	1
KCNN2	-0.667531	3.66569e-19	1.248	2.80727e-18	0.610962	0.0413591	0.0681112	1	0.530077	0.00227606	0.171783	1	2.40843	1.99736e-138	-0.934162	3.07792e-09
PPIC	2.4583	0	0.505059	2.22186e-48	0.130751	1	0.455627	1	0.857158	5.35785e-81	0.613344	7.66257e-33	0.521899	2.96466e-39	0.483883	1
SEPTIN8	1.79881	2.54482e-124	1.02092	1.21501e-38	-0.404782	1	0.0935352	1	1.20336	2.35366e-30	0.652557	2.05997e-09	1.05251	6.42828e-54	-0.0589109	1
IGIP	1.11159	3.86828e-25	0.840338	1.07713e-09	-1.29309	7.6394e-13	0.133638	1	0.362509	1	-0.237416	1	0.65019	3.14591e-09	0.605204	0.0109704
PCDHB10	1.30758	4.26062e-26	0.594678	0.000113568	-0.202543	1	0.780878	7.31341e-23	0.693383	5.2391e-05	0.035257	1	0.566804	1.87002e-05	0.577436	0.0792516
PCDH12	3.41459	0	0.545279	2.27874e-23	0.250559	1	0.237728	1	0.824137	1.71919e-35	0.108774	1	1.31137	6.21346e-106	0.174417	1
SPRY4	0.0906806	1	0.977067	8.05705e-51	1.17572	4.52393e-08	0.661419	1.19648e-115	0.271021	1	-0.2506	1	1.53027	3.66611e-151	-0.131324	1
HMHB1	0.51948	1.13921e-07	0.642665	6.4923e-05	-0.0758481	1	0.971403	1.4345e-25	0.498821	1	0.0910328	1	1.23875	6.07424e-24	-0.0758566	1
DPYSL3	1.34607	3.15364e-169	0.234152	1	-0.168476	1	1.2436	2.16918e-256	-0.273774	1	-0.0341936	1	0.531189	2.00145e-28	0.844215	3.82713e-24
SPINK5	1.46632	1.4573e-37	0.0947685	1	-1.19697	1.30142e-12	1.90858	1.75638e-124	0.884916	4.97691e-08	0.415354	1	0.152476	1	0.735507	0.0193298
GRPEL2	-0.294587	1	0.834747	2.67013e-29	0.813838	1.38574e-06	0.332773	1	0.63767	3.80592e-11	0.108262	1	1.72533	3.65971e-181	-0.499666	1
NDST1	1.58065	1.66556e-229	1.13214	9.73823e-84	-0.390294	1	1.59634	0	1.06064	2.06386e-33	0.767708	4.71739e-23	1.00144	2.50198e-80	0.137199	1
SYNPO	0.859268	3.9096e-135	0.59388	3.02489e-59	0.431796	1	0.647809	3.509e-178	0.694486	8.52011e-42	0.381768	1	1.45358	4.3228e-218	0.832488	1.59502e-54
SPARC	0.993231	0	0.995396	0	0.421523	1	0.457905	1	0.946472	0	0.483863	1	0.947986	0	0.226391	1
GALNT10	1.3354	1.97536e-81	0.810315	8.27668e-21	-0.650987	1.37363e-08	0.683116	2.83985e-48	0.63965	1.70641e-09	0.0811967	1	0.714523	1.21231e-20	1.13687	1.6997e-12
EBF1	1.47245	3.45198e-214	-0.344665	1	-0.756059	3.11172e-19	-0.507257	2.43817e-62	1.24659	6.0459e-48	0.590349	1.26111e-06	0.118618	1	0.604483	3.63136e-10
STC2	0.183907	1	1.86043	3.9462e-87	1.38922	7.06928e-09	0.978171	1.58728e-109	1.69556	5.29525e-56	0.062343	1	1.46538	7.01395e-88	-0.180095	1
TSPAN17	0.895925	1.1292e-43	0.691224	2.08711e-15	0.732856	0.00011358	0.501521	2.27322e-20	0.622216	1.40722e-07	0.284561	1	0.480335	1	-0.195196	1
PSMG4	0.883932	2.53065e-83	0.809331	3.05447e-39	-0.177416	1	0.092735	1	0.458501	1	0.305692	1	0.872882	7.10403e-51	0.515474	1.36615e-06
SLC22A23	-0.447851	1	-0.346838	1	-0.864567	1.38326e-07	1.21786	2.32231e-158	0.611528	3.5037e-07	-0.555753	0.000273563	0.884371	2.26975e-22	0.571177	0.0237419
GFOD1	0.921006	7.72382e-144	0.278441	1	-0.834326	1.21735e-17	0.653598	2.10308e-175	0.613007	7.8901e-23	0.213992	1	0.676828	6.81573e-42	1.46682	1.08536e-44
CASC15	2.57409	2.51686e-213	2.38749	5.21054e-175	0.06564	1	0.165084	1	1.06612	2.19263e-13	0.991806	2.38172e-17	2.43934	1.25714e-174	-0.602963	4.12173e-09
PSORS1C1	1.43433	1.21455e-36	1.29397	1.45887e-19	-1.02292	2.82188e-13	0.522004	2.5593e-10	0.667949	4.95473e-07	0.567211	0.00347634	0.318639	1	1.55916	5.09669e-09
LY6G5C	1.81811	4.42072e-61	0.250461	1	0.177541	1	0.644075	4.654e-21	0.173025	1	0.592673	5.04711e-05	0.342679	1	0.58438	0.0388853
AGPAT1	1.98323	5.35107e-228	0.363526	1	-0.328147	1	0.394851	1	0.715096	9.56724e-24	0.0635367	1	0.578047	5.63659e-18	0.706596	6.1768e-10
PBX2	1.2895	1.75476e-86	0.248037	1	-0.416716	1	0.546181	1.19976e-53	0.591903	4.09172e-15	0.0573639	1	0.313036	1	0.897229	2.28555e-12
CPNE5	2.17125	2.49948e-142	0.839592	6.74495e-24	0.952798	8.29895e-05	0.966602	5.64353e-110	1.22663	3.59696e-27	1.372	1.61686e-28	1.27284	2.31206e-53	-0.101298	1
MDGA1	0.594964	3.24091e-07	0.947274	8.89876e-09	0.398292	1	0.702787	1.09296e-16	-0.200528	1	0.305723	1	0.882302	1.76528e-13	1.03234	0.00532063
KCNK5	0.559445	1.08377e-12	1.25588	1.46752e-13	0.210993	1	1.79514	1.95629e-127	0.896834	1.09493e-07	0.721871	0.000182338	2.14434	2.51309e-66	1.07496	0.000102704
CAPN11	2.48988	7.47852e-121	2.1965	6.79095e-46	-0.302559	1	1.10655	3.63272e-46	1.75857	9.34498e-27	0.249791	1	1.24782	3.04776e-26	2.21481	5.8076e-13
SLC29A1	2.49084	0	1.07017	3.52161e-84	-0.277365	1	1.0613	2.50844e-127	1.46175	1.54901e-74	0.462721	1	1.28278	3.76019e-76	1.90722	1.92233e-50
PTCHD4	2.24584	5.59778e-43	0.496039	1	-0.729273	0.0043585	1.04614	1.8161e-35	0.528717	0.00552555	0.149796	1	1.47521	5.06304e-34	-0.215829	1
COL21A1	2.76019	3.46287e-130	0.478566	1	-1.01398	1.10383e-08	1.63262	1.93479e-220	2.10548	2.08051e-81	1.10167	1.36366e-14	1.51509	1.34805e-44	1.56223	4.33633e-09
CD109	1.58124	5.22244e-171	0.510842	4.82055e-19	-1.11647	6.93699e-44	-0.868011	4.65905e-198	0.39265	1	-0.916357	7.88738e-45	0.728663	2.12089e-37	1.20819	1.56902e-26
FILIP1	0.265923	1	0.420432	1	-1.39043	2.28357e-98	1.23245	0	0.690524	6.76406e-65	0.737297	3.30632e-16	1.70802	2.32093e-245	1.21551	3.13428e-35
NT5E	1.35733	3.28101e-106	0.562258	6.31148e-17	-0.468861	1	0.691823	3.42793e-58	-0.218319	1	-0.559791	1.84104e-09	-0.0466398	1	0.900767	2.72121e-07
HACE1	1.67269	1.11381e-65	-0.185173	1	-0.769565	1.32157e-05	0.505843	1.74472e-15	0.737523	1.14926e-06	-0.518671	0.000204259	-0.173222	1	0.852639	1.95051e-05
FYN	0.751232	1.68526e-88	0.780149	1.702e-56	-0.513821	4.40936e-11	1.16439	0	0.405161	1	-0.0772028	1	1.27858	5.17442e-245	0.297625	1
LAMA4	0.456454	1	1.13158	5.44447e-188	-0.159833	1	1.53656	0	1.83495	2.05821e-236	0.427848	1	1.03976	1.11586e-208	-1.5548	2.29292e-228
GJA1	-0.4458	1	0.655099	5.49898e-63	0.307914	1	1.08086	0	1.15988	4.49163e-103	-0.209521	1	0.74024	1.20917e-104	0.164324	1
PTPRK	0.603685	3.91543e-70	1.06253	3.75417e-75	0.193496	1	0.932638	4.02919e-177	1.19116	4.20587e-44	-0.0941942	1	1.31124	1.83913e-124	0.0835494	1
CCN2	0.823712	5.72373e-127	-0.229444	1	1.33213	9.94208e-57	0.546022	1.79251e-103	-0.398489	1	0.372435	1	-1.03429	0	1.15243	2.73723e-32
RPS6KA2	1.58492	0	-0.0228328	1	4.45978	3.37771e-52	1.10548	0	0.743379	1.85466e-27	0.109028	1	0.815999	2.18534e-63	0.775575	2.81098e-25
WDR27	1.26598	3.73836e-37	-0.0413309	1	-0.378282	1	0.62481	2.87897e-26	0.02556	1	-0.140271	1	0.697094	1.70117e-13	1.09129	3.11551e-06
MICALL2	1.46001	1.27692e-64	0.705043	4.17279e-14	0.764918	0.00137876	0.817629	6.25234e-62	0.425711	1	0.767947	5.43955e-09	1.39421	4.05782e-58	-0.576977	4.58708e-07
MAFK	-1.35336	9.82534e-201	0.58533	2.33517e-14	0.79535	1.83882e-05	1.30159	1.03612e-269	-0.314782	1	-0.260504	1	1.40668	7.87955e-118	0.0589237	1
ELFN1	1.50498	1.86861e-59	0.335887	1	0.575126	0.102646	0.611451	2.44158e-19	0.497438	1	0.722227	9.44787e-06	1.14225	3.18173e-30	0.279902	1
TTYH3	2.97179	3.97985e-232	0.721111	7.27555e-32	1.13615	1.51073e-13	0.426787	1	0.659514	2.2452e-09	0.273493	1	1.03115	9.46247e-59	1.18688	3.20402e-16
THSD7A	3.09829	0	0.433484	1	-1.38582	2.61735e-87	0.663585	1.07638e-130	1.09519	1.05354e-72	0.133567	1	0.887474	6.7501e-61	3.09302	1.66007e-186
MEOX2	2.36747	3.67279e-306	0.534886	9.61769e-08	-1.03708	5.75134e-18	1.32815	6.81413e-49	0.915768	1.01294e-07	0.371989	1	1.53197	1.01427e-40	1.31296	1.54087e-05
TSPAN13	-0.113906	1	0.635134	2.09027e-42	0.129201	1	0.641835	1.14713e-166	1.25724	6.04381e-81	1.34903	2.69175e-112	1.45286	2.65507e-240	0.519374	2.28217e-19
OSBPL3	2.46364	8.26791e-123	1.58783	9.13756e-43	-0.239508	1	1.03617	1.2397e-60	1.4725	2.50436e-29	0.73654	1.58816e-05	1.50336	6.11343e-56	1.00404	8.69552e-08
JAZF1	1.62632	6.509e-91	0.630114	4.48158e-11	-0.135023	1	0.85132	4.83771e-55	1.18309	1.15049e-23	0.316658	1	1.39358	9.49201e-54	0.342142	1
NOD1	2.14821	5.41863e-159	-0.460613	1	-0.607223	0.000104902	0.536576	1.46362e-21	0.251523	1	-0.404913	1	0.688319	1.12664e-14	1.11494	6.08498e-11
DPY19L1	0.648201	7.42479e-20	0.55458	4.75626e-10	-0.429439	1	0.590995	1.09454e-33	-0.174468	1	-0.250864	1	0.998516	1.95927e-44	0.263689	1
ELMO1	1.93769	0	0.00539811	1	-0.571457	5.21601e-12	0.892729	1.57004e-235	0.500419	8.47784e-19	0.0394621	1	0.746348	2.33439e-38	1.17551	1.12561e-49
ADCY1	2.20002	3.91376e-62	1.51684	7.65682e-25	-0.347564	1	-1.01123	2.9332e-72	0.015725	1	0.585828	0.00325148	-0.554822	1.66376e-11	1.28745	6.67258e-06
IGFBP3	1.05735	2.017e-140	0.143158	1	0.821752	2.4832e-06	3.29905	0	1.33436	6.90602e-110	0.349363	1	2.34806	0	1.75755	1.64205e-44
UPP1	-1.67622	0	1.01275	3.10159e-144	0.841956	1.10355e-15	0.510647	3.21752e-134	-0.596153	1.45009e-64	-0.159031	1	1.85468	0	-0.12779	1
GRB10	0.863684	1.01636e-101	0.899573	1.63607e-70	-0.271108	1	1.3027	0	0.902038	1.75263e-62	0.551108	4.66566e-18	1.13611	4.08714e-134	0.422679	1
VOPP1	0.923304	1.51169e-121	0.479612	1	-0.0220646	1	0.560472	2.4428e-122	0.744842	1.08558e-39	0.425606	1	0.85314	4.32259e-73	0.0706257	1
RUNDC3B	2.11217	2.57555e-182	0.476819	1	-1.58625	2.91408e-51	0.953566	1.37928e-28	0.786073	1.46932e-11	0.9778	3.92248e-11	-0.194614	1	1.47358	1.85506e-17
NPTX2	-0.975016	5.10866e-34	1.15861	6.50546e-13	0.980984	0.0219773	2.32142	0	0.981527	4.78397e-06	0.443406	1	2.00528	7.90093e-139	-0.260272	1
SERPINE1	-2.41815	0	1.30003	1.86274e-144	3.40054	2.79477e-72	1.69533	0	0.576906	6.77393e-10	-1.00281	2.49055e-50	4.55269	0	-0.479455	1
CLDN15	2.62788	0	0.430036	1	-0.024021	1	-0.262668	1	1.20813	3.79797e-31	0.656944	6.66211e-09	0.823727	9.00714e-32	1.91023	1.09653e-40
LAMB1	1.86309	0	0.709068	3.01067e-60	-0.573123	1.06607e-17	1.47572	0	2.12327	5.24755e-110	1.08574	4.8369e-49	1.72326	0	0.748984	1.4208e-35
GPR85	1.1379	1.56293e-21	0.800392	6.49829e-07	-0.592565	0.0335137	0.490703	1	1.42321	8.16987e-14	0.600312	0.00535558	1.28409	3.03708e-26	0.90264	0.0117546
SLC35B4	1.07459	1.35742e-39	0.830861	1.77283e-16	-0.219718	1	0.783858	9.98179e-48	0.761763	4.2895e-09	0.251764	1	0.748553	1.08151e-17	-0.135594	1
DGKI	2.15084	1.48893e-43	1.16231	3.14256e-11	0.186612	1	1.99105	7.62007e-155	1.23339	2.59932e-11	0.427682	1	2.02195	1.75652e-59	0.2917	1
CREB3L2	-0.0431033	1	0.5996	2.56877e-21	0.03377	1	1.04695	2.99674e-207	0.5491	3.37666e-13	0.237202	1	1.50311	8.63652e-207	-1.01458	6.30528e-47
DENND11	0.550446	1.26863e-22	1.53298	4.94002e-92	0.0215484	1	1.26528	9.58671e-233	1.16136	1.00794e-33	0.592191	4.50726e-08	2.24709	8.64516e-274	-0.690239	2.87706e-14
TPK1	0.547837	1.6251e-12	0.393788	1	-0.209368	1	0.512766	2.90313e-15	0.522207	0.000291412	-0.121665	1	0.44839	1	0.862419	0.000145019
ZNF467	2.76915	2.6384e-231	0.124666	1	-0.62306	9.00612e-11	0.547156	8.61375e-45	0.454118	1	0.531725	2.20034e-11	0.028673	1	1.36364	2.41219e-25
LMBR1	1.19149	1.68448e-124	0.160491	1	-0.640623	1.80642e-11	0.684634	3.34188e-62	0.858714	8.7067e-18	0.316416	1	0.675877	6.60326e-32	0.20091	1
ARHGEF10	1.43635	2.36181e-98	0.535138	1.31796e-12	-0.303506	1	0.413626	1	0.621733	1.92914e-13	-0.57642	9.86645e-18	1.1087	7.97365e-53	-0.468239	1
ANGPT2	-1.7615	0	0.440529	1	0.544932	3.87873e-11	2.00019	0	1.12308	3.43313e-93	0.635734	1.68887e-18	0.588501	4.53708e-107	-2.90198	0
CSGALNACT1	2.36589	0	0.644023	6.97936e-30	-0.96179	1.30822e-47	1.2085	2.56622e-244	0.827636	1.90395e-25	-0.109832	1	0.83779	2.54956e-42	0.376161	1
BMP1	2.23944	1.54451e-170	1.04304	1.836e-43	0.658576	0.000128725	0.747575	2.1721e-52	1.03091	2.30884e-24	0.835629	1.37784e-11	0.937484	9.07336e-38	1.01938	7.39524e-14
LOXL2	2.06142	3.42365e-219	0.386295	1	0.720357	0.000200795	1.15617	3.9164e-184	1.70522	3.55611e-77	0.419209	1	1.53005	5.15183e-160	0.718478	3.58372e-08
STC1	-1.50205	0	0.691449	1.77291e-34	1.65993	2.60259e-34	2.86134	0	1.20343	9.72182e-131	0.00444695	1	3.2476	0	-1.01727	6.05826e-126
EXTL3	0.909023	1.04028e-25	0.5289	8.95002e-07	-0.381908	1	0.702069	4.0879e-37	0.604996	2.53554e-05	-0.0115528	1	0.902008	1.20966e-24	0.0243406	1
LY96	1.12735	1.079e-153	0.775946	8.08483e-50	0.699493	7.03154e-21	0.196941	1	-0.762421	6.19155e-91	0.13164	1	-0.483682	1	1.39018	6.67149e-52
CA2	1.53649	9.7284e-107	0.821068	4.15963e-25	1.95946	1.06376e-12	0.993726	0	2.76229	7.41516e-194	0.896938	1.11966e-16	2.13936	1.04547e-146	-1.02861	1.00406e-25
CTHRC1	0.570325	1.54826e-45	0.842058	7.91801e-73	1.15783	3.51229e-59	0.586739	3.21326e-34	1.49099	8.21543e-23	0.895309	2.13384e-27	1.29166	5.61337e-263	-1.34821	5.24939e-102
ENPP2	1.05858	3.94487e-147	-1.19024	8.63473e-111	-0.684306	2.60664e-07	0.99979	6.54431e-300	0.712278	2.12515e-19	-0.25606	1	-0.198711	1	0.958271	1.8743e-14
DEPTOR	2.99494	3.31515e-159	0.408905	1	-0.898739	1.81031e-05	1.48788	1.38153e-209	1.92154	9.01991e-64	1.04862	2.23206e-10	1.06202	9.44913e-24	2.08679	6.7514e-22
GSDMC	1.88198	2.80089e-42	1.64925	2.22909e-28	0.965781	0.0143397	0.153111	1	0.43106	1	0.692963	4.71753e-05	0.763513	1.18723e-11	1.72666	7.14162e-07
KCNQ3	1.66226	3.64917e-41	1.89578	1.33424e-27	0.178951	1	1.30196	3.6126e-49	0.746032	9.14638e-06	0.892507	7.36133e-07	2.67275	2.94927e-83	1.19677	0.000722781
DENND3	1.33051	5.0382e-88	-0.169755	1	-0.276441	1	0.095962	1	0.657501	5.87042e-17	-0.179557	1	0.986158	1.09951e-54	0.907089	4.13945e-17
SLC45A4	0.660186	2.09783e-11	0.165032	1	0.735932	0.158934	2.55578	0	1.43268	4.91917e-26	0.0741521	1	2.11579	1.00447e-78	0.0420299	1
PTP4A3	3.76109	0	0.670059	2.10505e-39	0.700143	1.45231e-05	1.24104	2.63767e-283	1.2281	2.17339e-67	1.06141	3.12673e-55	1.75149	1.19687e-168	0.0484913	1
THEM6	2.82052	5.84393e-269	-0.475801	1	-0.643865	7.15981e-06	0.865799	2.8118e-126	0.897697	8.17379e-23	0.51087	1.07432e-07	0.0455343	1	1.00613	2.33331e-07
LY6H	-0.106301	1	0.424392	1	-0.096035	1	1.37364	4.57428e-74	1.05167	3.47824e-06	1.80811	2.45011e-21	2.10341	1.40465e-89	1.51263	0.00112058
RHPN1	2.39715	2.02137e-116	-0.0419228	1	-0.182204	1	0.663494	7.16689e-20	1.00832	2.49782e-11	1.02855	1.89474e-13	0.464	1	1.59617	4.24193e-09
LINC01235	1.39002	6.23492e-76	1.82713	3.30949e-121	1.16116	3.86974e-11	2.02823	2.71395e-181	1.96745	4.37147e-28	1.46044	2.14192e-15	2.77608	8.55191e-161	-0.960293	1.49405e-05
BNC2	2.26755	8.00823e-114	0.908885	4.78352e-21	-0.475829	1	0.877868	4.91832e-44	0.25188	1	-0.0197366	1	0.192487	1	2.16735	1.71048e-13
ADAMTSL1	3.15321	1.83591e-157	1.51325	1.09908e-31	-0.711823	1.468e-05	-0.668176	3.241e-26	1.55309	3.68617e-25	0.806713	1.63294e-06	0.415739	1	2.55989	2.55712e-15
FAM219A	1.12431	7.00411e-87	0.368602	1	0.197181	1	0.855088	4.60658e-79	0.84485	7.8084e-17	0.604416	8.57928e-10	0.978301	2.0103e-44	-0.08732	1
FAM214B	0.709922	6.68923e-23	0.842612	1.54085e-18	-0.428975	1	0.214066	1	0.1648	1	0.179686	1	0.822452	7.85964e-22	0.552175	0.00143329
UNC13B	1.84351	1.05189e-81	-0.125365	1	-0.799667	9.65152e-05	0.327558	1	0.509341	0.000745241	-0.347045	1	0.743842	2.93568e-15	0.984434	1.72504e-06
CEMIP2	0.818015	7.87848e-176	0.754975	1.1372e-64	0.640668	5.51968e-11	0.568616	6.33467e-88	-0.484299	1	-0.877021	6.22266e-84	0.665739	3.98516e-39	1.35788	5.83002e-76
C9orf40	0.573898	1.3451e-15	1.12532	9.34657e-21	-1.21202	4.61956e-17	1.31767	9.97793e-93	0.351135	1	0.158143	1	0.613845	1.13493e-10	0.52244	0.00496717
GNA14	2.42486	4.65081e-117	0.737334	1.61877e-11	0.863275	0.000525397	-0.433827	1	-1.37297	1.63663e-71	-0.287088	1	-0.383048	1	1.65765	2.50126e-17
COL15A1	0.30612	1	1.5027	0	0.0881291	1	1.38653	0	3.58951	3.64498e-300	2.42629	8.0412e-135	1.7698	0	1.12707	3.87988e-141
GNG10	3.16406	0	-1.06422	2.98369e-25	0.415627	1	0.575559	1.05488e-15	-0.416633	1	0.600097	0.000443851	0.281215	1	1.59083	5.37574e-29
RGS3	1.22126	1.20271e-197	0.824627	2.34544e-86	0.944523	4.35471e-21	0.419321	1	1.28818	2.84754e-115	0.791667	3.51269e-42	1.32444	4.1664e-218	0.403267	1
LHX6	2.59872	2.13473e-246	0.581275	5.08887e-14	-0.426617	1	0.334875	1	0.733292	1.61837e-06	0.515579	1.65899e-05	-0.044905	1	2.55514	5.10149e-28
RABGAP1	0.924414	1.24988e-69	0.133937	1	-1.29811	6.04127e-42	0.785446	2.67054e-124	0.439647	1	-0.323543	1	1.10354	5.32535e-92	0.823685	3.8551e-16
OLFML2A	3.31834	0	0.222789	1	-1.13156	8.29737e-61	0.511898	7.11792e-74	2.09886	7.42792e-92	0.104473	1	0.266889	1	0.547436	1.16274e-07
ANGPTL2	0.0351465	1	1.88452	2.29073e-157	-0.297916	1	1.99582	0	2.22864	6.09839e-71	1.07019	3.07031e-33	2.1722	0	-1.25604	1.14009e-71
NIBAN2	1.04893	6.92921e-130	0.485428	1	-0.160056	1	0.714416	7.73252e-109	0.676034	3.94368e-19	0.0767624	1	0.812867	7.05428e-62	0.430298	1
SLC25A25	0.880559	3.48293e-78	-0.560967	9.20923e-15	0.517587	0.00182209	0.581824	2.38072e-50	-0.863302	1.57865e-51	-0.528416	2.03011e-15	-1.43381	1.29427e-146	1.22255	1.01928e-16
ADAMTSL2	2.85496	1.44057e-129	1.97414	1.18353e-60	1.95137	2.6017e-09	0.131249	1	1.32875	7.53949e-14	1.20183	3.37863e-17	2.55293	2.7866e-123	0.163159	1
NOTCH1	1.17156	4.36733e-189	0.0658957	1	-0.691888	7.50543e-18	0.618211	3.0872e-130	0.376672	1	-0.176762	1	0.890988	1.65637e-72	0.634565	2.65241e-15
PTGDS	2.58044	3.44005e-116	0.926549	1.0976e-24	-0.300373	1	0.512593	1.8502e-19	-0.730375	6.24602e-14	-1.01584	3.88156e-46	2.12891	1.34708e-162	1.01241	6.58011e-11
NRARP	1.56382	3.22493e-66	0.842538	4.48431e-15	-0.822545	2.31016e-07	0.468433	1	1.68908	2.7162e-45	-0.0238654	1	1.24203	1.73576e-52	0.908896	1.29499e-13
ITIH5	0.309104	1	0.991016	1.19298e-38	-0.144781	1	1.18514	1.94626e-190	1.51023	4.36995e-16	-0.118612	1	2.00707	9.61752e-159	0.916011	1.12471e-09
CCDC3	1.80599	8.05432e-193	1.84738	1.88265e-106	-0.554385	1.73977e-07	-1.1915	4.4294e-116	0.459035	1	0.695754	9.80812e-08	1.28979	3.82604e-56	2.2271	5.5559e-49
ITGA8	3.14361	7.27562e-107	1.07073	6.88675e-22	1.41032	5.03294e-06	-0.39434	1	1.01645	1.11782e-11	1.17663	1.61891e-12	1.73242	4.88694e-113	-1.41031	1.19992e-36
CUBN	2.3028	1.04975e-112	0.946282	7.36215e-18	-2.03006	5.0316e-104	1.02615	1.0995e-73	2.15349	2.20316e-45	0.903193	1.17191e-08	1.24303	3.81908e-37	-0.637503	9.56066e-05
COL13A1	0.836003	1.63161e-21	1.61347	6.36916e-51	1.91458	2.49968e-09	-0.384079	1	0.907797	1.36856e-07	0.978556	6.42938e-08	1.11392	5.38607e-28	-1.15699	1.35073e-42
PALD1	2.92086	5.41705e-168	0.475254	1	-0.20746	1	-0.10757	1	0.667735	1.33403e-09	0.0966816	1	0.682357	2.94861e-19	1.35064	1.36463e-11
UNC5B	1.61152	1.39586e-120	0.257651	1	-1.24704	4.60307e-52	1.14876	0	1.83768	1.0497e-71	0.349474	1	1.99621	1.56106e-187	-1.40802	2.18544e-73
VSIR	2.03901	0	-0.2583	1	-0.714537	1.14525e-15	0.640538	2.72844e-120	0.930179	1.34043e-50	-0.00510061	1	0.885258	4.56102e-61	0.840658	7.89208e-24
MYOF	1.43848	1.04095e-212	0.379694	1	-1.48832	1.09774e-93	1.2899	5.0195e-197	0.769743	6.50245e-19	-0.0527628	1	0.778066	2.40458e-48	1.8435	1.37042e-38
ENTPD1	2.69793	0	0.448862	1	-0.0581803	1	0.798745	1.1848e-206	1.18346	7.44346e-97	0.384803	1	0.815925	7.29253e-86	1.57555	2.70655e-88
UBTD1	1.461	3.92725e-145	0.471878	1	0.133087	1	0.770575	5.74426e-64	1.37068	6.10568e-37	0.588234	1.33932e-10	0.510608	5.80596e-15	-0.27435	1
CRTAC1	2.02504	1.2997e-62	0.862343	1.5833e-09	0.572301	0.0134738	2.24364	1.31115e-123	0.384205	1	-1.5813	4.54555e-26	1.19764	1.29809e-19	1.8072	1.02378e-10
SFXN3	2.37431	1.22855e-217	0.546341	1.58619e-14	-0.32085	1	0.538178	8.64558e-36	0.537114	3.44097e-10	0.165398	1	0.688875	1.85981e-25	0.728517	4.13309e-09
SH3PXD2A	1.00012	1.18242e-60	0.762388	2.89168e-27	-0.171301	1	0.882066	1.16421e-93	0.930545	1.18593e-26	-0.0115882	1	0.985119	2.85867e-49	-0.0231409	1
ITPRIP	0.35904	1	0.668663	9.17022e-34	1.10501	1.86787e-14	0.368236	1	-0.937611	2.75546e-126	-0.330237	1	0.728099	1.77545e-46	0.947158	2.87311e-32
ABLIM1	0.574201	7.61947e-87	-0.0477586	1	-1.25821	6.01745e-82	1.50912	0	0.0343042	1	-0.464035	1	0.50091	1.01019e-28	1.11403	3.7029e-37
TACC2	0.739432	2.08599e-27	0.835428	1.88059e-21	-0.00462674	1	0.621453	1.60155e-33	0.575524	7.40131e-07	-0.322397	1	0.915392	9.36329e-36	-0.933109	3.63725e-24
PLEKHA1	0.334455	1	0.822645	8.95558e-80	-0.53084	1.09425e-12	0.537826	1.45835e-99	1.04234	1.34834e-56	-0.0509019	1	1.16173	5.72938e-200	-0.766344	1.45569e-45
HTRA1	4.48771	0	1.66677	0	-0.112366	1	1.33143	0	1.8262	6.2071e-237	1.398	3.24132e-188	1.78184	0	-0.122534	1
CPXM2	2.28096	0	1.26366	2.47573e-55	-1.75789	2.35116e-134	1.99271	1.98747e-211	0.732715	2.39472e-11	0.410598	1	-0.184365	1	2.20433	2.62955e-35
CHST15	1.10668	1.49709e-49	-0.305638	1	-0.974691	2.95613e-17	0.96926	4.63655e-101	0.558032	5.80065e-12	0.0751272	1	0.528771	2.18752e-11	0.00441491	1
EBF3	1.44394	2.12623e-77	0.797486	5.7107e-13	-1.73969	2.27094e-65	1.95289	1.17111e-119	1.5295	1.4094e-18	0.820939	1.99683e-05	0.865024	1.99141e-15	1.15683	8.15108e-10
IGF2	5.43273	0	1.73394	1.77308e-128	0.619263	0.0161469	-0.250165	1	-0.0587347	1	0.460769	1	-1.31259	9.55193e-71	1.36648	3.16078e-17
KCNQ1	3.08454	3.10991e-110	1.06629	1.84441e-18	1.06496	0.00345513	1.40942	4.69036e-124	0.422601	1	0.630502	5.38139e-05	2.11789	2.59921e-101	0.204193	1
CAVIN3	2.91484	0	1.23661	0	0.581738	4.44663e-27	0.210942	1	1.99291	5.57872e-257	1.14708	3.61916e-125	1.26867	3.56915e-219	0.633894	5.97459e-39
GALNT18	1.53155	1.50308e-296	-0.187106	1	-0.118506	1	1.09226	8.29722e-259	1.12626	2.9604e-44	0.101215	1	1.41966	1.43248e-143	0.377687	1
PTPN5	1.66356	3.80942e-39	1.02894	1.49216e-10	-0.691423	0.00354706	0.950321	1.28039e-27	0.116139	1	0.04464	1	-1.21485	1.41988e-20	1.87933	1.88375e-09
ZDHHC13	0.874907	1.18956e-41	0.962965	3.42922e-28	0.506358	0.0186476	0.520892	1.18211e-22	0.355945	1	0.785194	2.99129e-07	0.414439	1	0.662175	1.33257e-05
NAV2	-1.32108	5.6043e-177	0.740278	3.79437e-10	-0.262875	1	1.16917	2.93669e-115	0.51425	2.12199e-05	0.178543	1	2.53052	3.43188e-292	-0.415174	1
C11orf96	-1.36072	1.47265e-276	0.756581	8.81848e-27	0.955656	4.99328e-08	0.762801	6.68665e-306	-0.226228	1	0.740064	8.31467e-22	2.52649	0	0.544646	2.92545e-13
EXT2	1.00974	9.65322e-75	0.140247	1	-0.09765	1	0.633555	1.20897e-65	0.517589	1.45337e-09	0.0469454	1	0.582383	5.57875e-19	0.375425	1
TSPAN18	3.33179	0	0.50905	8.91696e-22	-1.27913	6.44266e-68	0.590247	4.765e-74	0.478183	1	-0.363531	1	0.39365	1	1.21459	1.17027e-28
TP53I11	2.68449	0	0.431838	1	0.145856	1	0.984494	0	0.587407	4.85519e-30	1.25798	3.46764e-47	1.88903	1.3429e-196	-1.71731	2.34375e-189
CHST1	1.58942	2.19125e-76	1.58954	5.3949e-62	0.613239	0.0107363	1.57744	1.39599e-139	1.2401	4.62349e-17	0.855455	8.86141e-13	1.75743	6.91458e-112	-0.335295	1
DGKZ	1.17588	2.23728e-125	0.235607	1	-0.201467	1	-0.237841	1	0.580963	8.58415e-21	0.400107	1	1.16218	3.11555e-104	0.505648	4.68437e-08
FOLH1	2.73031	3.44463e-80	1.34621	1.31745e-28	1.58241	0.000984099	1.76032	2.10543e-245	1.73253	1.06301e-39	1.07773	2.86533e-09	1.7075	5.38622e-81	0.083069	1
APLNR	3.29849	0	0.673278	7.40195e-65	-0.21606	1	-0.0990041	1	1.34266	5.06838e-87	1.14773	4.59606e-39	0.173961	1	2.01115	1.42971e-54
AHNAK	1.13633	0	-0.675936	5.57657e-119	-1.51638	0	0.220233	1	0.558508	1.36499e-55	-0.462993	1	0.562407	7.5519e-83	0.965718	4.55649e-96
EML3	1.40094	1.85626e-140	0.436654	1	0.503945	0.000694791	0.506985	2.9189e-47	0.428677	1	0.495059	1	-0.0128101	1	0.72236	2.48814e-11
C11orf95	1.61184	9.76355e-71	0.698605	1.9191e-12	0.0162041	1	0.193743	1	0.514873	5.17245e-05	0.72219	3.12743e-06	0.795602	7.11425e-18	0.279661	1
EHBP1L1	1.66457	2.06056e-137	0.658424	2.38821e-22	-0.531212	2.56708e-06	0.409082	1	0.284031	1	-0.233137	1	0.830416	2.89667e-30	1.2825	3.06486e-30
ZDHHC24	1.70401	1.0319e-211	0.571123	1.48789e-16	0.01268	1	0.49453	1	0.558586	2.69033e-10	0.352304	1	0.883403	1.60926e-43	0.160018	1
P2RY6	1.39853	5.43537e-58	3.07532	7.89839e-202	3.26132	4.9352e-21	0.152248	1	0.714993	1.83216e-05	1.32175	3.14377e-15	2.3486	4.01479e-85	-0.298115	1
P4HA3	0.671619	1.93367e-10	0.173266	1	-0.081504	1	1.01962	3.37443e-39	0.420376	1	0.515948	0.00332613	1.02819	6.65702e-22	-0.69601	0.00300313
PGM2L1	0.456414	1	1.13845	4.18332e-95	0.0106361	1	1.14776	2.56226e-276	0.472322	1	0.541827	2.47665e-13	1.62809	5.59673e-256	-0.82862	1.45426e-28
KCNE3	2.51038	5.38356e-68	1.95839	2.81637e-46	0.391333	1	2.96892	0	1.45888	4.04259e-41	0.402712	1	1.63228	4.79889e-62	-1.65524	3.33617e-32
SERPINH1	1.32013	0	0.431768	1	1.05902	9.17743e-58	0.0655209	1	0.715814	6.10976e-115	0.55033	1.84221e-49	-0.0284029	1	0.162055	1
PRCP	2.04942	0	0.630363	1.59974e-87	0.0705914	1	-0.580838	4.91516e-217	-0.480893	1	0.576775	4.34943e-51	-0.107146	1	1.04123	7.35549e-52
NOX4	3.04058	4.02456e-104	1.80402	8.14863e-53	2.37358	8.03933e-22	1.45616	1.38133e-157	1.40275	6.09127e-19	1.3308	2.28781e-13	1.08223	1.56385e-34	-0.0497901	1
PDGFD	3.00231	2.419e-186	-0.14708	1	-1.70488	4.82393e-42	0.743073	1.81939e-278	2.00562	8.04206e-133	1.35682	2.2559e-19	0.934173	1.74568e-45	0.386465	1
MPZL2	1.84278	3.95932e-209	0.236437	1	0.656207	9.61624e-07	1.0242	0	1.39761	1.28591e-71	1.02581	9.87649e-49	-0.428038	1	0.811241	1.35543e-25
MCAM	0.296071	1	0.911119	2.16835e-158	0.529585	2.93675e-07	1.22137	0	0.965979	4.59031e-71	-0.104609	1	1.39226	1.24014e-288	-0.179089	1
THY1	3.56307	2.16503e-281	0.770363	1.24559e-32	2.55646	2.21953e-27	0.797884	1.56241e-186	3.68193	0	2.28723	1.17882e-59	0.967698	8.93005e-68	0.835012	1.04434e-08
OAF	1.11417	2.95424e-116	1.18218	6.35699e-94	0.120874	1	1.47436	1.05987e-276	1.55776	1.12522e-73	0.208359	1	0.921469	4.08089e-77	0.785526	1.98231e-12
SIAE	2.02317	2.16489e-88	0.870118	5.35916e-16	-0.197564	1	0.420534	1	0.578566	3.84376e-05	0.181144	1	0.503597	1.0091e-06	1.21291	6.52313e-09
NRGN	1.03371	4.86625e-44	1.28402	4.22778e-56	0.426114	1	0.663164	4.46684e-52	0.555376	8.49964e-08	0.28768	1	-0.374373	1	0.395707	1
CACNA1C	3.04329	6.03443e-135	1.90331	2.72493e-48	0.049695	1	-0.143657	1	1.4913	8.84217e-22	1.12676	2.61255e-09	1.65601	4.18268e-64	0.76777	0.000401706
VWF	2.41695	0	0.479112	1	-0.0912069	1	1.57404	0	0.984259	3.17502e-149	0.115982	1	0.50051	1.09848e-119	0.486599	1
CLSTN3	2.92943	2.92377e-233	-0.378314	1	0.554652	0.00782897	0.376259	1	0.946722	4.33809e-14	0.821611	2.47181e-17	0.578328	3.64901e-14	0.7713	1.52518e-11
LINC00987	0.905732	1.89327e-34	0.635511	3.39706e-09	-0.733152	4.54397e-05	0.226089	1	0.713271	9.2246e-10	0.372691	1	0.490989	1	0.659008	0.000395842
APOLD1	-0.122008	1	-0.142623	1	1.26173	7.26001e-26	0.806164	0	-0.680159	8.46781e-121	0.105124	1	1.29627	2.88034e-173	0.979215	2.97626e-68
DHH	2.39958	1.26253e-96	-0.125416	1	0.0999781	1	0.153562	1	0.71705	5.67749e-05	0.0411956	1	0.555977	0.000121632	1.89806	1.0779e-08
FMNL3	0.681262	2.33429e-55	0.52025	6.33896e-20	-0.327668	1	0.674176	5.42191e-98	0.742976	2.7212e-17	0.423509	1	1.74675	4.94163e-242	-0.715422	5.15925e-17
AGAP2-AS1	0.992855	6.88975e-60	0.643022	8.27193e-13	-0.283048	1	0.365682	1	0.418603	1	0.552016	4.43335e-07	0.991039	9.29767e-30	0.137132	1
MSRB3	0.895722	1.83347e-106	-0.3831	1	-1.35876	9.56297e-92	0.640096	5.87388e-66	0.596216	2.98879e-16	-0.477296	1	0.606769	8.54262e-30	0.528983	2.35113e-07
PTPRR	1.18769	1.60796e-20	-0.273075	1	0.357932	1	0.907951	5.36869e-30	0.790934	2.07752e-08	0.0919418	1	0.574721	7.23121e-05	-0.237473	1
TMTC2	2.10496	1.35208e-134	0.688879	4.28655e-10	-0.169565	1	0.766661	4.52555e-41	0.933383	1.36744e-09	0.0257472	1	0.0116181	1	1.47081	3.56611e-10
TMCC3	0.889483	5.31477e-76	0.19408	1	-0.945477	3.80539e-14	1.46043	0	-0.195041	1	0.602537	1.15656e-13	0.714491	4.19689e-38	0.882139	8.25458e-16
FGD6	2.4295	6.1606e-190	1.03703	5.57783e-35	-1.81618	2.91716e-108	0.453648	1	0.65474	2.41599e-10	-0.00560394	1	0.552681	8.64673e-16	0.207963	1
SH2B3	-0.0142356	1	0.683456	1.56743e-41	-0.280074	1	0.761425	9.3049e-151	0.595341	1.71711e-21	0.0485108	1	0.962986	6.90977e-88	0.157569	1
HSPB8	1.62037	1.83911e-88	0.693254	8.97689e-11	1.27227	3.5922e-06	-0.167074	1	-0.799881	2.38451e-14	-0.81233	1.99152e-28	-0.903537	2.638e-18	1.65362	1.01834e-09
AC002070.1	-0.0724028	1	-1.15843	1.27966e-11	1.09555	0.00968235	1.02572	3.45222e-49	0	1	-0.0883031	1	0.970774	1.66752e-20	1.04233	0.00690088
TMEM233	-0.212332	1	0.712705	3.62093e-18	0.625238	0.0280191	0.848813	1.32419e-170	1.16114	6.61811e-48	1.66375	1.12537e-56	1.95121	9.71034e-136	-2.22463	1.33922e-181
CABP1	1.03852	5.75143e-23	-0.485286	1	0.280313	1	0.749843	8.96244e-20	1.36467	4.60278e-11	0.565699	0.00210362	2.06505	1.77759e-80	-0.332313	1
UNC119B	0.350639	1	1.35656	3.7605e-37	-0.318863	1	1.24549	4.36746e-82	0.677002	9.3742e-06	0.514874	0.000542006	1.07197	4.48478e-39	0.0781043	1
CDK2AP1	0.990195	2.7132e-45	-0.268444	1	2.03879	3.15132e-22	1.15102	3.5412e-108	-0.189801	1	1.54108	2.59647e-42	-0.282279	1	0.895537	2.05328e-24
RILPL1	1.49746	1.27095e-49	0.867161	4.93399e-13	-0.785569	9.78072e-06	0.319859	1	0.103768	1	0.246746	1	1.28506	1.25013e-53	0.545419	0.0248106
ATP8A2	1.7302	4.07815e-46	0.52169	0.00312033	-0.0184767	1	0.767408	9.33515e-21	0.676565	4.91155e-05	0.477568	1	1.0716	5.77341e-17	0.991176	0.00327236
SHISA2	-0.836229	8.18295e-34	0.86103	1.37737e-10	1.88895	1.03189e-14	0.609479	3.0699e-13	1.38194	3.5479e-14	0.294208	1	0.750229	9.26508e-08	1.85523	1.19061e-08
SLC46A3	2.40329	7.6907e-112	0.697895	2.45445e-08	0.133672	1	0.794358	5.04216e-43	-0.136849	1	-0.233228	1	0.626994	1.20506e-09	-0.692244	3.35577e-07
POSTN	2.31382	8.91035e-170	0.743487	1.26481e-28	0.251939	1	1.51579	3.78043e-97	-0.0123482	1	0.430477	1	0.431793	1	2.69307	8.47981e-29
RGCC	-0.106589	1	0.72197	1.54098e-81	0.766823	1.77013e-17	1.08704	0	1.91347	9.24787e-297	0.895582	5.50643e-195	2.11379	0	-0.702271	8.48073e-107
DGKH	1.15031	8.60574e-125	0.58592	3.86163e-22	-0.628762	1.52074e-09	0.605902	7.73873e-120	0.735232	1.08814e-25	-0.160067	1	1.44485	2.75364e-212	-0.243685	1
PCDH17	2.27366	0	1.60093	0	0.47722	1	0.561675	1.10851e-183	0.633635	1.32478e-48	0.210069	1	-0.503487	6.03425e-47	0.918064	7.18226e-57
RAP2A	-0.535335	1.00128e-25	0.55105	7.32287e-14	-0.447731	1	0.62534	5.91713e-80	0.600269	1.57687e-16	0.316413	1	1.21538	1.41453e-106	0.399051	1
DOCK9	0.633794	1.8802e-103	0.298034	1	-0.543521	6.38417e-17	0.838915	0	0.118629	1	-0.287584	1	1.22464	1.55206e-271	0.812035	6.61534e-54
EFNB2	0.719803	3.38803e-112	-0.0512909	1	-1.23498	3.74624e-67	0.705918	0	-0.0483114	1	-0.394263	1	0.6923	6.5997e-51	1.21414	5.54175e-65
FAM155A	1.81103	5.24763e-67	-0.368403	1	-0.899583	7.83872e-07	0.558738	4.22448e-15	0.540999	0.000355093	-0.247145	1	2.25454	2.63673e-55	1.53783	2.47574e-08
COL4A1	0.570963	1.3331e-164	1.19699	0	0.690915	7.16086e-45	0.987631	0	1.61435	0	0.598124	3.3744e-75	1.8427	0	-0.406112	1
COL4A2	0.837046	0	1.09017	0	0.884742	7.45681e-67	0.762217	0	1.62438	0	0.720209	7.64846e-99	1.88439	0	-0.285565	1
MCF2L	0.814794	5.9711e-75	0.183454	1	-0.597139	2.26512e-07	1.03196	1.70674e-275	1.22084	4.61422e-37	0.552282	4.673e-14	1.34042	5.47584e-116	0.462065	1
MMP14	0.391278	1	1.20021	3.4425e-96	1.04575	3.36694e-18	0.983594	3.38991e-159	0.404101	1	0.663943	1.91579e-13	1.42798	6.21701e-143	0.233058	1
CDH24	2.04419	4.91344e-82	0.934005	4.02478e-16	-0.604656	0.00380116	0.514383	2.6571e-20	0.706469	9.91972e-06	0.482372	1	-0.306452	1	1.37205	4.68973e-13
LINC00639	1.44548	6.1749e-27	0.270601	1	-0.389968	1	0.507853	4.9987e-10	0.738758	1.30523e-05	0.00752477	1	0.844323	1.0919e-08	0.0867091	1
NID2	1.91833	9.60591e-83	0.687451	8.48536e-18	0.143091	1	0.704003	3.78986e-61	1.82187	3.73833e-51	1.11966	1.28382e-12	1.48065	7.28642e-75	-1.1383	5.74186e-21
CDKN3	1.40755	3.03782e-80	1.63573	4.07551e-48	0.982518	1.25116e-05	-0.228213	1	0.398586	1	0.699832	4.25034e-05	0.658168	1.36802e-10	1.46178	9.07656e-10
LTBP2	2.09577	5.25665e-65	2.16046	8.36467e-58	-0.516177	0.0265383	2.2207	1.56794e-159	1.38947	2.35569e-14	0.715844	6.20575e-06	1.85809	3.78222e-71	1.39114	1.9621e-06
PGF	-0.420184	1	1.88074	5.75973e-142	1.58973	8.01201e-23	1.87358	0	2.26671	2.99251e-109	1.92853	1.4688e-46	2.46603	0	-2.13311	6.1109e-276
JDP2	-0.704192	1.81557e-30	0.558567	5.8965e-07	-0.230151	1	0.883491	1.13981e-145	0.100518	1	-0.011623	1	1.57597	3.44602e-123	0.596939	7.97064e-07
VASH1	2.52643	1.65875e-217	0.783233	3.53845e-37	0.0974322	1	1.06241	2.71774e-206	0.600236	8.16987e-14	1.09067	1.80761e-37	0.694655	1.26795e-26	0.576144	2.02123e-06
ANGEL1	2.12109	2.03341e-113	0.294363	1	-0.185534	1	0.585516	1.24068e-21	0.34039	1	0.179803	1	0.580394	4.07475e-09	0.61452	0.00112661
FBLN5	1.47784	2.07588e-76	-0.438014	1	0.390556	1	1.22627	1.45543e-84	1.57369	1.72303e-56	-0.0890944	1	0.864783	9.59667e-20	1.85064	1.67893e-15
CCDC85C	0.503101	5.78993e-13	1.19236	6.37784e-34	0.00433632	1	0.835523	1.1211e-32	0.0289546	1	0.0157488	1	0.694241	1.1897e-13	1.31005	6.01515e-10
INF2	1.01092	9.38928e-86	0.139493	1	-0.340836	1	0.398091	1	0.780689	2.91104e-22	0.00818933	1	0.670813	2.89718e-29	0.797761	1.76958e-11
JAG2	3.57272	0	0.50312	1.14504e-21	0.114139	1	1.09076	9.66164e-275	0.941475	1.61201e-33	0.655501	3.28124e-15	2.14516	1.4805e-219	0.637717	1.29794e-12
NUDT14	2.76595	0	0.64991	3.15389e-51	0.594269	3.32734e-11	0.0779578	1	0.451229	1	0.860688	1.41363e-48	0.767459	5.16194e-49	-0.139627	1
THBS1	-1.12055	9.26023e-226	0.710272	1.42852e-43	2.27137	1.08719e-49	1.35266	0	0.575318	9.75803e-14	0.177193	1	1.43332	2.73377e-286	-1.9051	1.30319e-249
SPTBN5	1.23555	3.2289e-26	1.3908	2.42826e-23	0.421609	1	0.987745	3.11563e-35	0.575084	0.00121731	0.534063	0.0161791	0.804787	6.61733e-13	0.839756	0.000727163
VPS39	1.39907	8.39133e-73	0.171127	1	-1.30266	2.46282e-26	0.140859	1	0.564685	8.82904e-06	-0.241589	1	0.625773	1.67421e-12	0.700321	5.65136e-05
FBN1	2.81963	0	0.453297	1	-0.97052	3.7092e-35	0.765136	2.92765e-105	1.22918	2.46472e-60	0.390118	1	1.14429	1.9312e-97	1.73862	1.47909e-41
TMOD2	1.82611	1.97363e-108	0.641557	4.76611e-13	-0.694923	1.04857e-10	1.46278	1.65289e-288	1.12438	2.01774e-23	0.496112	1	1.07496	2.45607e-43	-0.428214	1
MYO5C	2.16848	3.53709e-216	-0.106947	1	-2.24722	5.82184e-196	0.993063	9.17154e-77	0.783793	1.09286e-11	0.527477	1.67523e-05	-0.468411	1	1.9049	5.5697e-34
MYO5A	0.822839	5.19898e-44	1.73647	2.11329e-85	-1.22439	1.21396e-39	1.62914	7.10082e-154	1.06537	2.07581e-18	0.450363	1	1.49	2.74609e-94	0.188486	1
C2CD4B	-0.904079	1.58551e-86	0.938523	3.54914e-36	1.06931	2.49172e-14	0.705642	1.46909e-105	-0.585791	1.10954e-14	-0.360309	1	1.22485	1.88229e-107	1.37689	7.89836e-16
UACA	2.03737	0	0.0268453	1	-1.67229	7.57547e-242	-0.285517	1	1.006	2.6302e-110	-0.300824	1	0.706844	3.70152e-83	0.585864	2.0561e-22
CD276	0.825088	3.93423e-37	1.18945	2.73187e-60	0.955613	2.72188e-09	0.947524	6.87429e-71	1.00148	7.16239e-20	0.812646	6.62402e-10	1.62062	1.65555e-159	-0.00923109	1
SCAMP5	2.75772	1.23312e-130	1.41166	3.47303e-31	0.480834	1	1.27946	3.85572e-65	1.0213	5.98921e-13	1.13087	3.16127e-12	0.875203	2.07236e-17	0.253018	1
TBC1D2B	2.11683	8.8887e-137	0.829766	2.86056e-22	-0.914469	2.17771e-18	0.413304	1	0.68084	8.43501e-12	-0.152904	1	1.21323	3.95717e-70	0.686837	4.83984e-08
ADAMTS7	1.96705	1.42557e-88	1.74168	9.46035e-78	-0.38412	1	0.789222	7.75603e-44	1.39408	1.59885e-21	0.995198	6.12951e-12	1.87854	1.08071e-126	-0.209787	1
ALPK3	1.07734	1.83496e-37	1.08761	4.36217e-33	-0.192832	1	1.15578	9.28688e-122	1.18501	4.37265e-19	0.482403	1	1.86762	6.65373e-104	-0.568232	2.26703e-05
HAPLN3	0.987607	3.90758e-126	0.558706	9.7148e-20	0.550973	8.0452e-09	0.885865	4.28411e-65	1.22394	6.36277e-23	0.496537	1	-0.209136	1	2.39518	7.85493e-42
SV2B	1.69588	3.79649e-49	0.934906	1.43016e-09	-0.463245	1	-0.543834	1.24669e-10	0.647594	0.000482046	-0.376248	1	1.27832	2.85382e-24	-0.0597911	1
METRN	0.804812	9.87111e-23	0.746331	7.6437e-13	-0.961135	2.63824e-25	0.85734	5.01023e-92	0.697192	9.80368e-09	0.532863	3.23871e-07	0.283401	1	-0.380154	1
TMEM204	1.1401	2.21042e-297	0.249503	1	-0.334208	1	0.0231291	1	1.03333	2.04562e-123	0.508893	1.7995e-45	1.36822	4.2873e-289	-0.0925712	1
MRTFB	2.18773	0	-0.227368	1	-1.63373	5.41892e-140	1.55727	1.09898e-298	0.705477	7.39009e-16	-0.192748	1	0.644703	1.96491e-33	1.08837	6.98593e-61
TMC7	1.46516	4.49984e-59	0.178456	1	-0.669996	0.003834	0.565833	1.17324e-16	0.856216	1.54276e-09	-0.266601	1	1.15934	5.09092e-26	0.451282	1
NETO2	-0.184599	1	0.609804	3.24161e-08	0.696918	0.0316305	1.66969	0	1.20342	5.90226e-21	0.828085	3.57548e-13	0.812169	6.94389e-27	-1.90771	8.9947e-68
MMP2	3.72209	0	1.63597	1.30251e-245	1.32273	3.07659e-46	1.64879	0	1.61601	3.37202e-125	1.99886	1.336e-95	1.74463	2.24164e-262	1.34044	2.75753e-54
NLRC5	1.85178	1.01335e-138	0.663209	7.47009e-14	-0.461362	1	0.673137	2.57712e-48	0.683438	4.26678e-09	-0.382569	1	0.32352	1	0.822679	2.84625e-07
PLLP	2.4298	3.76397e-145	-0.928802	1.32159e-27	-0.809773	8.01202e-06	0.392476	1	0.824416	2.72007e-18	-0.305732	1	0.864254	3.27511e-31	0.547508	0.0052069
DOK4	1.95647	8.9203e-114	0.228181	1	0.267753	1	0.768591	1.77974e-49	1.19281	9.25248e-20	0.799341	7.03136e-11	0.795465	2.75787e-19	0.731408	1.52136e-05
ADGRG1	-0.30498	1	0.672548	1.98428e-35	0.0929954	1	0.637914	1.95167e-135	0.573045	7.12568e-20	-0.212154	1	1.60033	4.41197e-233	0.622509	6.78022e-20
KIFC3	1.50261	1.07818e-218	0.831721	9.37691e-38	0.593074	9.88103e-06	0.264217	1	0.87343	5.75386e-27	0.973239	3.90255e-27	0.913886	1.24355e-47	0.249252	1
MMP15	3.55936	2.21338e-302	0.745682	1.15115e-24	0.0772951	1	1.02335	1.10705e-89	1.24323	2.57367e-33	1.01904	3.74047e-20	0.598504	3.91497e-17	1.3739	1.07626e-14
KIAA0895L	1.78125	1.97832e-61	0.766183	3.90139e-10	-0.544229	0.0118862	0.397743	1	0.654956	1.96019e-06	0.0918292	1	0.838575	1.44081e-17	0.532297	0.0194133
FHOD1	2.02166	3.9568e-140	1.20916	6.28143e-55	0.740341	8.73753e-05	0.115351	1	0.69205	4.65096e-13	0.522614	3.61398e-07	0.818704	1.92024e-35	-0.56096	5.48697e-09
LRRC36	1.44797	9.25713e-24	0.61347	0.000768543	0.415159	1	0.624383	4.18337e-15	0.333423	1	0.565013	0.014848	1.45567	3.95017e-31	-1.59431	5.62053e-22
SLC7A6	0.633065	1.04962e-24	0.543212	2.64235e-08	0.126691	1	0.664785	4.88319e-28	0.788684	1.1432e-09	0.330464	1	0.815959	4.99771e-25	0.303532	1
ST3GAL2	0.816538	3.33085e-36	0.569986	1.89073e-13	-0.60144	7.5259e-07	0.337853	1	0.454781	1	0.134312	1	0.726854	1.53912e-22	0.534036	0.000327376
FCSK	2.28022	4.99225e-86	0.456752	1	-0.441321	1	0.18976	1	1.00191	2.04944e-13	0.124773	1	0.652734	5.98106e-09	1.0328	2.42026e-05
SYCE1L	1.99909	1.51235e-112	1.93649	9.31352e-112	1.05524	2.14992e-10	0.121362	1	0.637608	1.27884e-12	1.21043	1.30204e-22	0.347063	1	1.36692	9.07687e-18
ADAMTS18	0.548784	1.62764e-11	1.64934	9.50912e-28	0.13166	1	1.69532	8.2359e-103	0.773913	4.43867e-05	1.05875	3.35537e-09	-0.0435361	1	1.3168	0.00121604
CDYL2	1.16521	5.73479e-41	1.40184	1.39471e-44	0.182765	1	0.815984	4.41721e-45	0.510747	0.000363986	0.722937	8.32349e-06	2.13056	6.56753e-145	-0.654088	4.2898e-06
CMIP	0.882438	4.69315e-215	0.72391	2.41705e-76	-0.473498	1	0.474932	1	0.427572	1	-0.0870121	1	0.939879	9.51527e-102	0.850423	1.14786e-44
CDH13	0.163303	1	1.07314	1.39832e-86	-0.731667	1.63023e-27	0.992215	0	1.54313	5.55695e-149	-0.00588011	1	2.22778	1.51064e-233	-1.11895	3.24088e-29
EMC8	-0.631919	2.6269e-76	0.347994	1	0.565242	3.41837e-05	0.926896	4.76237e-141	0.606205	3.11975e-14	0.425266	1	1.17365	5.04984e-103	-0.219764	1
FBXO31	1.24893	2.73615e-128	0.460164	1	-1.00026	1.28938e-13	1.27985	1.78693e-112	1.10192	1.9763e-15	0.702893	7.04924e-07	0.759201	2.30139e-24	1.09418	5.37526e-20
RFLNB	-0.137866	1	1.24447	2.68017e-118	0.109644	1	0.792442	1.95458e-221	0.628741	1.68467e-21	0.99979	3.12426e-61	1.37577	2.82818e-206	-1.16434	1.44607e-93
TAX1BP3	0.52657	2.62395e-40	0.779519	2.77176e-87	0.645205	8.50157e-21	0.66965	4.32888e-220	0.637061	8.57294e-57	0.621604	2.06351e-36	0.854371	2.28412e-89	-0.397715	1
SPNS2	2.7556	0	0.529932	1.23648e-19	-0.830097	1.93613e-25	0.0541248	1	0.770998	1.91102e-12	-0.17958	1	0.617637	1.3272e-19	1.90109	1.45601e-57
WSCD1	1.91819	5.06e-58	-0.304739	1	-1.15678	2.15974e-10	1.20056	1.96904e-63	-0.20171	1	0.665473	2.10999e-05	0.252794	1	0.807763	1.84308e-05
TP53	0.809629	2.90697e-48	0.585875	3.56291e-17	-0.255336	1	0.28385	1	0.7262	3.58566e-17	0.192117	1	0.523465	1.23944e-14	0.188633	1
TMEM88	2.71563	0	-0.458127	1	0.0738169	1	-0.27011	1	0.771865	7.71262e-74	0.929062	1.18741e-63	0.385208	1	0.938125	2.89688e-58
NAA38	2.0177	0	0.424506	1	0.615253	1.51667e-31	0.228229	1	0.385691	1	0.558589	5.39146e-55	0.640728	8.39204e-82	-1.71316	4.42127e-232
LINC00324	0.350144	1	0.886636	2.28709e-11	-0.358801	1	0.647857	7.70342e-22	1.72704	1.15119e-24	-0.102251	1	0.695897	2.66602e-09	-0.223714	1
ARHGEF15	1.71915	0	0.580189	1.57433e-29	-0.351348	1	-0.133838	1	0.881399	4.0009e-37	0.300024	1	0.527287	2.19173e-22	0.947035	1.905e-28
GRAP	0.599489	1.27366e-19	0.561534	1.50716e-11	0.131988	1	0.433926	1	-0.169006	1	0.676404	4.12118e-14	1.31537	8.06615e-89	-0.962771	1.31682e-21
DHRS7B	0.570035	8.11666e-42	0.0604154	1	-0.461218	1	0.556573	8.10494e-61	0.601303	7.15542e-19	0.39817	1	1.01069	3.34607e-55	0.144414	1
NATD1	1.24442	1.58971e-30	0.65313	1.04926e-05	-0.445243	1	1.14862	2.2522e-59	-0.00062552	1	0.306099	1	0.707143	2.55635e-10	0.468618	1
LGALS9	1.92071	3.3147e-304	0.651741	1.29626e-38	1.12816	1.30188e-32	0.903082	1.69521e-149	0.709458	1.21129e-34	0.321429	1	0.132459	1	0.832894	2.29103e-18
MYO1D	1.64407	7.27803e-110	0.562436	2.22718e-09	-1.19991	8.59488e-31	1.10792	4.0241e-102	1.13052	1.10361e-19	0.549784	0.000339492	1.8154	2.37681e-156	0.350501	1
FKBP10	2.58216	0	0.802782	3.02132e-39	0.832422	5.08495e-13	0.37453	1	1.08421	3.52172e-41	1.05968	1.04659e-29	0.118302	1	0.333501	1
AOC3	2.26666	4.60789e-300	1.97486	5.91983e-59	-1.72106	8.31757e-46	1.8142	3.06754e-165	0.656451	3.384e-14	0.720207	1.93847e-05	1.82461	9.52061e-72	2.88436	5.69281e-63
MEOX1	1.7762	3.29885e-217	0.113484	1	-0.607254	2.31101e-10	0.436267	1	0.0655157	1	0.60178	0.00020665	0.940295	4.29984e-23	2.14074	1.21718e-16
HIGD1B	0.765864	2.43042e-14	-0.734598	0.00015032	-1.01784	3.1363e-05	0.909507	2.31492e-28	2.69428	2.8694e-63	0.688012	0.00115016	1.62342	5.87365e-45	1.09468	3.21359e-05
TBKBP1	1.23948	2.13161e-51	0.0863214	1	-0.7599	5.90373e-06	0.523507	4.81938e-22	0.518079	9.80442e-05	0.209682	1	0.410647	1	0.506518	0.015665
SAMD14	1.42019	5.17005e-38	1.41791	4.5843e-33	1.42923	4.68164e-06	0.717736	4.10682e-25	0.263088	1	0.54725	0.000112324	1.06554	1.56909e-25	-0.632408	0.00272813
PPP1R9B	2.16211	5.18315e-195	0.542456	1.01208e-15	0.333608	1	0.798881	2.95603e-96	0.687745	1.07735e-14	0.218096	1	0.451543	1	1.10409	1.5284e-17
ACE	3.30597	3.86598e-271	0.000301415	1	-1.0343	6.14963e-25	2.68741	0	1.01221	1.82759e-31	0.0016666	1	1.74269	1.53273e-176	-0.667668	2.9988e-15
CD79B	2.92187	0	0.500607	1.20086e-10	-0.524399	0.000109681	0.222405	1	0.303595	1	0.862688	2.30141e-15	1.14743	3.8414e-43	1.29047	5.81622e-25
KCNJ2-AS1	1.08074	2.6761e-21	0.665635	1.21776e-05	0.889511	0.0326432	1.00978	9.1449e-42	0.901759	1.41546e-09	0.0835017	1	0.0378558	1	-0.592752	0.0232141
KCNJ2	0.960689	5.17087e-27	0.655929	4.24564e-11	1.58213	3.18226e-06	1.68865	4.57334e-226	0.537996	9.96728e-09	-0.403113	1	-0.0651732	1	-1.70532	8.85195e-39
TTYH2	1.57491	5.03371e-37	0.505397	0.000607627	0.0662937	1	1.05112	3.17112e-51	1.38917	1.84513e-17	0.354206	1	0.502149	4.09212e-05	1.46745	1.92953e-13
TRIM47	1.20481	1.04441e-170	0.357085	1	-0.876165	6.63241e-45	0.184169	1	0.901911	5.93992e-27	0.589487	5.5001e-16	0.905028	7.26055e-71	0.468028	1
AATK	0.790711	8.19096e-11	-0.0816389	1	-0.0252085	1	1.14594	1.12515e-57	0.605795	0.000313826	-0.0943856	1	0.849617	2.45867e-13	1.18041	4.813e-05
TBCD	2.15301	0	0.559549	1.26572e-31	0.257995	1	0.532986	1.03002e-61	1.2651	1.78133e-42	0.67792	4.14967e-16	1.0303	4.21175e-78	-0.310333	1
PTPRM	2.2104	0	0.26228	1	-0.891774	1.01626e-35	0.267492	1	0.84138	1.77033e-60	-0.117282	1	0.795972	2.05778e-69	0.760311	1.41286e-31
TWSG1	-0.000607372	1	0.901619	1.09787e-30	0.522111	0.00342037	0.852277	1.30601e-65	0.416131	1	-0.101231	1	0.049301	1	0.704981	7.76113e-06
APCDD1	2.57147	8.5219e-112	1.16736	1.4279e-27	0.681767	2.11157e-05	1.61168	8.32924e-134	0.650098	0.000211957	0.785332	1.21611e-10	2.11134	3.54869e-207	0.390694	1
ANKRD29	2.41061	0	-0.219733	1	-2.17201	2.34532e-156	0.563905	1.63214e-17	0.0508393	1	0.520763	4.13998e-05	0.887061	1.8741e-28	2.53575	3.09323e-50
ZSCAN30	1.46357	3.74059e-51	-0.145382	1	-1.73054	1.04787e-42	-0.0669114	1	0.529727	0.00019498	-0.494351	1	0.59874	2.1508e-10	0.744721	0.000390496
ABHD17A	1.17506	2.02362e-156	0.572209	3.57082e-36	-0.817169	5.97209e-33	0.667585	5.98956e-185	0.585864	5.15319e-23	0.453932	1	0.810729	3.17504e-74	0.0286161	1
GIPC3	2.8135	4.16807e-131	1.20699	3.6391e-30	0.694689	0.0402225	0.99959	6.20525e-89	0.491893	1	0.754362	5.95289e-07	1.31194	7.34424e-41	1.46267	5.17782e-13
TBXA2R	2.70404	7.3588e-155	0.502608	8.33809e-10	0.915814	0.000195962	-0.297862	1	0.156966	1	1.17826	1.45385e-24	0.998982	2.2543e-27	0.863553	6.24462e-09
DAPK3	-0.189177	1	0.570928	3.43736e-26	1.21696	1.24551e-22	0.571419	5.0471e-52	0.81617	1.45423e-23	-0.177029	1	1.31042	3.76772e-144	-0.523632	6.9745e-11
SH3GL1	0.596451	5.55106e-42	0.599619	9.86692e-23	0.454891	1	0.459074	1	0.596522	7.70438e-17	0.305415	1	0.888891	5.10468e-63	0.234876	1
SEMA6B	1.67577	1.00248e-186	0.791891	8.15147e-45	0.238904	1	0.961786	4.06908e-181	0.319898	1	0.342122	1	0.586128	1.72838e-29	0.492774	1
TNFAIP8L1	1.12099	3.76038e-103	0.755763	2.69206e-46	-0.582781	1.55045e-13	0.693898	1.6768e-128	0.863811	9.45771e-40	0.265951	1	0.755513	2.41677e-57	-0.776191	1.00729e-27
INSR	0.810265	1.15705e-156	1.47276	7.5063e-302	1.36493	8.82365e-43	1.68821	0	0.182307	1	1.41782	2.21974e-135	1.4232	0	-0.085279	1
PNPLA6	1.05776	4.29223e-47	0.587017	1.69981e-13	0.349356	1	0.408475	1	0.548799	1.24178e-06	-0.228842	1	0.516081	6.03499e-11	0.660944	3.597e-05
ICAM4	1.0041	1.97488e-40	0.393058	1	1.32623	3.92246e-05	0.968952	2.23955e-130	-0.745456	1.50655e-18	-0.589121	2.20649e-07	-1.25329	3.37142e-36	2.7609	2.5417e-16
ICAM5	0.781739	3.35426e-13	0.634688	0.00023929	0.0126772	1	0.863783	8.30895e-33	-0.367847	1	-0.0380987	1	0.606732	2.8502e-05	0.777288	0.0518148
F2RL3	-2.24381	0	0.378307	1	1.31113	3.88637e-17	0.868405	1.30643e-257	0.753224	2.19665e-13	0.706141	3.00655e-23	4.07278	0	-0.610608	2.61046e-50
PLVAP	1.21026	0	0.339462	1	0.41909	1	0.735454	0	1.88404	0	1.63111	0	2.21304	0	0.0221469	1
COLGALT1	0.276321	1	1.53185	2.90181e-134	0.941845	4.16153e-09	0.862771	3.78082e-84	1.2514	3.05676e-39	0.191729	1	1.5876	2.57611e-174	0.13495	1
GRAMD1A	1.3524	1.38102e-287	0.348154	1	0.525298	1.41831e-08	0.816538	2.26815e-192	0.414201	1	0.439611	1	0.727289	1.37372e-63	0.705562	1.90757e-34
EXOC3L2	2.20047	1.84322e-171	0.457742	1	-0.478303	1	0.0088397	1	0.627583	5.42586e-13	1.08161	6.8957e-23	1.43382	1.16695e-76	-0.521121	1.7909e-09
FOSB	1.74261	0	0.626018	2.38063e-77	1.30051	1.93071e-65	0.773655	0	-0.246468	1	-0.471784	1	-0.727451	5.80542e-183	1.77547	1.8103e-94
GPR4	0.244613	1	0.635176	6.31423e-21	1.45707	2.96921e-12	0.917735	8.73327e-181	0.695404	8.56057e-23	0.0517998	1	1.48667	1.50568e-122	-0.567927	6.50202e-16
STRN4	0.733994	2.12324e-45	0.364373	1	0.307794	1	0.599287	1.83767e-55	0.631154	1.41345e-13	0.30895	1	0.590333	1.42519e-21	0.511232	2.53276e-05
EHD2	2.29142	0	0.123285	1	-0.394472	1	1.05571	7.87317e-213	1.03882	2.41207e-65	-0.0956041	1	0.4856	1	0.991742	3.42542e-25
BAX	0.126653	1	0.592188	2.49733e-60	0.713085	5.18693e-23	0.770322	2.63359e-300	0.423384	1	0.362916	1	0.927017	6.97448e-155	-0.340656	1
RCN3	1.03963	2.35349e-26	0.545376	9.51854e-06	0.839023	0.00492976	0.824084	3.69359e-54	0.531031	2.00191e-07	0.601116	0.000343826	1.30162	7.08953e-66	-0.074108	1
ADM5	2.8417	0	0.827229	2.83946e-22	-0.722537	2.4763e-12	-1.26009	6.63356e-89	0.909282	3.40344e-14	0.739113	8.22218e-14	0.53503	5.10811e-10	3.22574	1.90831e-78
CPT1C	1.86917	5.69388e-55	0.513409	0.0002141	0.508699	0.133815	0.119239	1	1.09238	4.5811e-15	0.865979	2.84015e-07	0.508	1.43818e-05	0.346185	1
CDC42EP5	1.06441	4.61556e-58	0.0774901	1	-0.872806	8.54358e-53	1.04819	0	0.763178	6.67746e-13	-0.0307355	1	1.94803	0	0.629831	1.11496e-09
TCF15	-0.246251	1	0.748415	1.39282e-08	-1.72245	6.26104e-26	0.747628	1.62443e-34	0.522641	0.00570385	0.961964	3.08655e-10	1.13576	1.31322e-41	0.765404	0.000894946
SLC52A3	2.64159	9.976e-114	0.734916	1.07271e-08	-0.0789517	1	0.347044	1	1.21164	1.08757e-13	0.282988	1	0.0209076	1	2.0147	9.81549e-14
HSPA12B	3.18241	0	0.201435	1	-0.171155	1	-0.179117	1	0.750461	4.9993e-23	0.168562	1	0.53928	5.01139e-18	0.9524	7.77082e-20
SMOX	-0.3869	1	0.749982	4.65825e-12	1.69604	1.23795e-08	0.936846	2.00772e-90	0.153519	1	0.865524	5.12121e-11	0.541258	9.13643e-12	-1.43253	3.06418e-38
PRND	1.83241	5.72439e-32	-1.25298	2.11904e-16	0.806258	0.275031	1.90939	1.60775e-72	0.608718	0.0107963	0.273826	1	1.22038	1.20307e-21	1.69479	0.000204115
PLCB1	2.21066	0	0.363686	1	-1.14097	3.93882e-46	0.643042	7.66399e-110	0.264689	1	0.533072	2.24709e-11	1.12508	4.11823e-105	0.660523	3.83798e-22
PLCB4	2.34613	0	-0.349783	1	-2.33387	8.63701e-187	0.904458	3.65153e-74	0.549561	7.21542e-07	-0.471434	1	-0.435785	1	1.44743	1.04947e-17
CD93	-0.357958	1	0.516631	2.67043e-121	0.0258638	1	0.540181	0	0.517924	5.09802e-67	0.00614492	1	1.5745	0	-0.0480867	1
COX4I2	1.05395	4.85994e-23	-0.803347	3.19287e-05	-1.16325	1.00066e-07	0.607752	2.23867e-14	2.13403	4.3233e-46	0.743345	0.000510768	1.67905	1.1916e-43	1.33598	2.94908e-06
NOL4L	0.672583	1.53483e-41	0.358008	1	0.108324	1	0.635551	4.85622e-68	0.615151	6.39652e-12	0.18923	1	1.34972	8.08287e-117	0.35092	1
MYL9	1.64068	0	0.356255	1	0.189648	1	0.187015	1	1.2674	4.46583e-137	0.617991	1.92118e-37	0.673652	4.88967e-66	1.35914	1.45772e-40
TGM2	2.36916	0	0.732085	5.83442e-75	1.82149	4.60881e-38	0.426119	1	-0.610797	3.08589e-109	-0.447019	1	0.639832	7.57257e-59	1.60509	1.78988e-104
ZHX3	2.07215	4.34677e-100	0.350983	1	-1.38636	8.23591e-24	0.872274	6.74676e-86	0.482204	1	0.303438	1	0.503088	1.65082e-08	0.588893	0.000426469
ADA	1.00871	1.06013e-53	0.963885	4.15523e-39	1.19338	7.45371e-13	0.933427	3.21503e-96	0.693138	9.11347e-16	0.550223	7.93913e-07	1.2419	3.6032e-49	-0.243514	1
SULF2	1.63032	0	0.349366	1	-0.586052	4.63371e-23	0.589439	2.27127e-116	0.875777	3.09151e-52	0.121206	1	1.26623	1.25682e-106	0.609706	6.31563e-26
TSHZ2	0.371726	1	0.750742	3.96031e-70	-0.399916	1	1.12044	6.34891e-250	0.648874	1.53854e-22	-0.20619	1	0.570262	9.61043e-27	2.8101	2.37323e-180
DOK5	1.17264	1.03556e-43	1.45228	2.37414e-34	1.5545	0.000113114	0.990451	6.18117e-47	0.969696	1.0511e-21	0.988855	2.00638e-08	0.332706	1	1.37229	1.20111e-09
PMEPA1	-0.559242	4.24824e-52	1.29645	4.39585e-125	0.594193	4.3442e-05	1.48888	0	1.23097	2.00063e-48	0.23208	1	2.55295	0	-0.969477	6.61241e-84
LAMA5	2.18112	0	0.435162	1	-0.250475	1	0.350623	1	0.640215	4.99677e-17	0.090629	1	0.720821	2.68503e-42	0.949905	1.77608e-33
C20orf204	2.4223	3.25397e-112	0.481833	1	-0.317485	1	0.448344	1	1.2063	3.5514e-14	0.491099	1	0.632524	2.25083e-10	0.951329	0.000243073
SOX18	1.39127	1.49175e-288	-0.0845903	1	-1.00511	3.84052e-176	0.313089	1	0.362527	1	0.852067	7.62238e-105	0.933757	1.09005e-116	0.639004	7.56501e-34
CYYR1	2.42122	0	-0.0563451	1	-0.998446	1.17946e-64	0.62141	2.47074e-282	0.509462	2.34392e-38	0.648993	1.35053e-56	-0.0813908	1	0.939655	3.79932e-81
ADAMTS5	1.91374	6.34818e-92	3.13281	1.78605e-134	2.08783	5.86836e-10	2.00234	1.0216e-258	1.42631	4.62077e-32	0.813134	2.8319e-06	0.358977	1	-0.637844	1.44025e-05
RCAN1	-0.727118	1.27439e-223	0.832685	1.10191e-69	0.716618	2.13536e-14	0.527324	8.35131e-54	-0.548431	5.68925e-20	-0.551819	6.45089e-20	1.08241	4.06705e-73	0.889162	1.54566e-29
CLDN14	-1.37235	2.72209e-47	1.85109	3.20419e-25	1.82713	0.000170528	0.416871	1	0.917608	4.18395e-07	1.06125	7.8399e-07	3.78788	9.93005e-215	-0.454701	1
ABCG1	0.756794	6.55454e-71	-0.334958	1	-0.39736	1	0.752194	8.22453e-152	0.0120842	1	0.0308559	1	1.61407	1.26437e-182	0.543503	4.17213e-14
AP001627.1	1.41807	2.10437e-33	0.0169244	1	-1.0741	1.49969e-08	1.01898	6.08111e-32	1.51342	5.29085e-16	0.295295	1	0.709537	3.09007e-09	-0.931349	7.30088e-05
ADARB1	2.26809	2.72721e-175	0.326264	1	-0.768401	2.2952e-11	0.787109	1.4267e-92	0.741844	9.88206e-16	0.0340061	1	0.661522	2.96106e-21	-0.00961356	1
COL18A1	0.833095	3.39463e-188	1.09164	1.98027e-237	-0.196009	1	1.23206	0	1.04757	5.76579e-131	0.558432	4.72839e-31	1.87217	0	0.374621	1
SPATC1L	1.43801	1.1268e-74	0.28433	1	0.924644	1.26956e-06	0.414732	1	0.91325	4.67775e-17	0.662287	5.15673e-08	0.413901	1	0.864082	2.83217e-08
BCR	0.849703	7.09624e-73	0.628833	1.27405e-27	-0.330743	1	0.649049	3.02597e-62	-0.385241	1	-0.142398	1	1.42547	1.06931e-136	1.24215	2.34387e-37
TTC28	2.12057	2.71045e-278	-0.193115	1	-0.940833	2.03852e-21	0.492945	1	0.506856	4.25736e-13	-0.37971	1	0.549293	1.15161e-20	1.22247	2.34252e-33
YWHAH	0.0561627	1	0.285744	1	0.484278	1	0.611114	0	0.563456	1.67881e-54	0.612295	5.23413e-69	1.10433	8.85145e-307	-0.494261	1
APOL4	2.68717	9.652e-140	1.47351	5.15084e-44	-0.318267	1	0.0907034	1	0.280294	1	0.597539	0.000121679	0.28041	1	0.708228	0.000111812
MYH9	1.26177	0	0.116246	1	-0.544655	4.47034e-47	0.168043	1	0.567113	6.6394e-80	0.0431335	1	0.717078	4.19451e-163	0.537778	2.47545e-78
CSF2RB	1.56139	1.13923e-144	0.802266	6.3871e-31	-0.246198	1	1.10553	1.17747e-67	0.560752	1.44831e-05	-0.45302	1	0.680184	3.01425e-13	0.219008	1
TMEM184B	1.07836	4.05821e-136	0.535592	1.82184e-23	0.185649	1	0.594582	6.39208e-97	0.51649	2.48708e-12	0.093921	1	0.964754	2.06925e-74	0.334195	1
PDGFB	-0.0974563	1	1.09182	5.02353e-85	-0.0285886	1	0.0613445	1	1.52562	1.0129e-66	0.716428	6.39578e-31	1.63112	3.13777e-241	-0.566155	7.12804e-17
SGSM3	2.54172	3.99353e-161	0.500079	3.73194e-09	0.801826	6.01108e-05	0.198839	1	0.58897	1.59674e-11	0.495423	1	-0.00120928	1	0.624126	8.19148e-07
FAM118A	1.01492	1.23094e-61	1.01434	7.06772e-43	0.920132	7.89863e-15	1.3114	6.65122e-282	1.14978	9.43671e-53	-0.093918	1	2.09641	1.3899e-216	0.620903	1.33496e-07
TAFA5	1.01397	6.02729e-14	1.56373	1.35377e-21	1.34673	0.00393711	1.46403	2.71922e-75	1.00381	1.16938e-07	-0.0685344	1	1.17965	4.86601e-24	-0.353537	1
MOV10L1	1.10367	1.15245e-16	0.966321	2.43258e-08	-0.500211	0.0761651	1.10011	6.40104e-37	0.811825	4.47971e-06	0.194204	1	0.583747	1.8803e-05	-0.00190934	1
IL3RA	0.609443	5.71174e-101	0.361138	1	0.0847934	1	0.573393	8.78461e-111	0.851884	4.16649e-55	0.0336167	1	1.1545	2.16361e-146	0.283377	1
ARHGAP6	1.54078	1.97693e-51	1.39966	9.65437e-25	0.399509	1	1.23025	4.6318e-113	1.37414	2.24012e-29	-0.656716	5.86412e-08	1.71004	6.86864e-55	-1.15673	6.70374e-16
PRRG1	0.41222	1	0.733662	3.68148e-17	-0.268854	1	0.712605	1.39562e-47	0.618923	7.17668e-10	-0.117646	1	0.383034	1	0.842629	3.8152e-09
DIPK2B	2.73934	0	0.691341	2.10263e-95	0.0340859	1	1.18299	0	1.9919	6.51652e-214	0.712263	7.12839e-54	0.226372	1	0.820903	1.00089e-40
SHROOM4	1.16674	2.58293e-163	1.07755	1.79756e-80	-0.740632	3.50715e-13	-0.260863	1	0.346956	1	-0.644049	5.98393e-32	1.12475	3.4142e-102	1.27512	3.60562e-36
XIST	0.51556	1.05777e-219	0.970007	1.59482e-104	-1.49178	7.70895e-138	0.867472	9.26548e-128	1.48307	1.62141e-108	-0.0501711	1	0.387035	1	-0.0015675	1
CYSLTR1	2.46507	2.67995e-222	-0.0145131	1	-1.06545	8.70444e-17	0.64891	1.00974e-39	1.71198	7.43924e-49	0.777776	3.93783e-12	0.658718	2.39317e-12	0.418555	1
DIAPH2	1.3312	1.44905e-166	0.285576	1	-1.56057	4.57268e-100	1.20116	2.09372e-178	0.949564	3.83373e-29	0.184529	1	1.79484	9.57814e-188	-0.323936	1
RPA4	-0.238392	1	0.673601	5.93584e-05	-0.257259	1	0.74456	2.04364e-19	0.854238	4.33057e-07	-0.0885177	1	0.946621	1.58016e-15	0.786547	0.00916819
APLN	2.84591	6.04918e-80	1.90121	8.93408e-69	2.57899	8.36578e-12	0.382415	1	3.3091	2.88572e-58	-0.147624	1	0.885262	8.76332e-35	-2.65219	2.46869e-65
MIR503HG	2.07956	1.9423e-55	-0.623299	5.57518e-06	0.905076	0.0487471	0.691245	3.43274e-29	-0.210404	1	0.206618	1	0.442724	1	0.736535	0.0120126
FATE1	0.837707	3.31672e-14	0.744383	1.01652e-05	0.334107	1	1.37826	5.67366e-84	1.55323	8.22135e-18	1.06312	2.45273e-07	-0.0846015	1	-1.46841	1.22801e-14
GABRE	1.08382	4.03463e-27	0.667006	5.89155e-09	-0.242959	1	1.15548	1.42078e-138	0.594427	2.12355e-06	-0.0851085	1	-0.0261222	1	-0.701797	3.88679e-06
BGN	3.10305	0	1.19316	2.17292e-93	1.47524	2.12927e-28	1.4924	0	0.944535	2.10111e-77	0.975536	3.69192e-40	2.2986	0	0.929689	9.51796e-19
AVPR2	3.60699	5.58331e-295	-0.39239	1	-1.0049	6.77171e-17	0.334559	1	1.25129	2.33639e-13	0.522819	6.2463e-05	0.847319	2.8428e-16	1.58647	5.47271e-14
FLNA	1.1983	0	0.6218	2.96103e-81	-0.341373	1	0.502585	3.16388e-121	1.0314	6.39249e-92	0.247674	1	0.770603	2.06294e-108	0.752036	6.88e-35

## Sheet: Endothelial_normal
Gene	Breast Endothelial Foldchange	Breast Endothelial adjusted p-value	Colon Endothelial Foldchange	Colon Endothelial adjusted p-value	Head and Neck Endothelial Foldchange	Head and Neck Endothelial adjusted p-value	Kidney Endothelial Foldchange	Kidney Endothelial adjusted p-value	Liver Endothelial Foldchange	Liver Endothelial adjusted p-value	Lung Endothelial Foldchange	Lung Endothelial adjusted p-value	Ovary Endothelial Foldchange	Ovary Endothelial adjusted p-value	Pancreas Endothelial Foldchange	Pancreas Endothelial adjusted p-value
LEPR	1.65993	5.76354e-142	-0.805899	2.74414e-29	-0.705049	6.23234e-13	-0.361483	1	-0.0718999	1	-0.930487	6.71396e-91	-1.05977	1.13752e-99	1.59578	1.71952e-30
AC118549.1	-2.55424	7.29585e-255	-1.95768	6.15946e-48	-1.48795	3.16058e-33	-0.0161078	1	0	1	-0.708401	8.33705e-07	2.97243	1.09725e-149	2.40085	2.63168e-09
GBP7	1.09488	7.73434e-21	0.674076	2.56427e-05	-0.939975	6.2079e-06	-0.557548	6.95131e-17	0.180077	1	-1.04641	1.30677e-14	0.451559	1	-1.69682	7.80542e-21
AL109741.1	-2.61865	9.43546e-214	-1.06097	2.43928e-10	-0.996516	2.29533e-07	-0.457837	1	0	1	-1.60738	3.14035e-22	1.73556	5.50744e-49	1.20885	0.00117558
CSF1	-0.721965	2.77017e-51	-0.495385	1	-1.22193	4.41472e-24	-1.01179	5.01643e-110	-1.27948	3.9623e-76	-1.27512	3.00516e-48	-0.628206	2.31573e-13	1.87757	5.73559e-22
PROX1	0.436015	1	-1.57671	9.37853e-47	-1.29042	1.77835e-85	1.27658	1.89023e-51	0.604854	5.06492e-07	-0.995349	1.08888e-19	-1.10466	2.14831e-28	0.264477	1
TGFB2	0.00671458	1	-1.24603	2.19394e-12	-0.808873	3.3993e-06	-0.920941	4.28002e-45	0.427452	1	-1.03422	1.11359e-14	1.05868	2.8263e-22	-0.532812	0.0702844
AL390728.6	-1.46453	1.07812e-62	-1.20436	8.2366e-19	-0.928628	4.05834e-12	0.355369	1	0	1	-1.493	1.04416e-31	0.511941	1.03897e-08	1.73025	2.76941e-05
RSAD2	0.715291	1.98671e-23	-1.06532	3.78783e-19	0.672867	0.0116417	-0.23496	1	-0.842712	1.21413e-24	-1.11232	5.83072e-28	-1.58415	3.6869e-84	0.624336	0.0121606
AC104794.2	-1.02804	3.00816e-24	-0.905622	7.05475e-08	-0.727192	0.00275257	-0.378194	1	0	1	-1.25122	3.22877e-12	0.703741	4.35756e-10	0.014225	1
RN7SL832P	0.322904	1	-0.217285	1	-1.47524	7.09831e-16	-0.936224	1.95693e-60	-0.20669	1	-0.966492	1.22878e-11	-1.43662	1.7703e-30	-0.439959	1
AL121658.1	-0.756772	1.49407e-16	-0.880063	1.68262e-06	-0.256203	1	-0.725223	2.52182e-19	0	1	-0.524451	0.00376514	0.327099	1	0.622111	0.272044
CYP1B1	-2.01571	0	-1.55215	7.67256e-106	0.24103	1	2.1599	2.03221e-189	-0.647884	9.94958e-15	-1.26797	9.35059e-65	0.485415	1	-0.362802	1
EFEMP1	0.21504	1	-1.31739	9.95718e-56	0.0291296	1	0.161001	1	-0.552005	0.000326582	-0.511272	3.03831e-10	-1.02476	1.29371e-39	2.55647	5.54436e-09
CYP26B1	-0.463735	1	-2.65146	4.40997e-64	-0.236412	1	-2.84599	0	-2.11433	3.13886e-78	-0.923065	1.4482e-09	0.731074	2.21007e-08	-2.80741	1.66129e-77
REEP1	1.30755	2.53835e-28	-0.90395	1.48529e-09	-1.50254	1.67301e-34	-0.0183234	1	-0.701957	5.95853e-09	-0.612264	0.000107524	-0.202078	1	-0.0826888	1
TBC1D8	-0.273504	1	-2.14295	4.78974e-67	-0.720173	0.000168229	-0.812789	1.67248e-96	0.273696	1	-0.515044	0.000995898	1.23344	1.80173e-39	-2.49213	1.52932e-140
IL1R1	-0.888475	1.70792e-197	-0.640068	4.14657e-25	-1.4891	2.66394e-78	-0.413087	1	-2.02865	0	-1.02923	3.87409e-63	0.602643	9.65182e-32	0.512684	6.15395e-09
IL1RL1	-4.61316	0	-3.28451	2.03512e-47	0.297193	1	-2.35509	5.43375e-306	-2.80278	3.0924e-124	-2.04652	5.09726e-79	1.03577	9.31611e-21	-2.1306	3.85796e-44
IL18R1	-0.87301	7.28619e-27	-2.00033	5.72046e-39	-0.512349	0.161796	-1.94612	1.30969e-149	-1.47854	3.89088e-36	-1.6629	5.21103e-51	0.924051	2.17811e-14	-0.695576	0.000245283
TFPI	-1.04157	0	-1.13899	1.31547e-122	-0.478824	1	-0.70274	5.35135e-201	-1.011	0	-0.728875	1.84126e-169	-0.711188	2.02886e-98	0.376138	1
CAVIN2	1.8753	0	-1.01333	0	-0.998835	2.40338e-95	-0.0723147	1	-1.0357	0	-0.39289	1	-0.665279	1.14009e-93	1.01412	1.77151e-83
RAPH1	-0.848375	9.5253e-111	-0.329886	1	-1.29776	3.78383e-27	0.447328	1	-0.704619	4.05331e-33	-0.534593	1.65442e-10	0.485557	1	1.19914	1.06839e-16
HTR2B	0.660511	1.83818e-07	-1.07372	1.51793e-09	0.283467	1	0.626488	1.62011e-13	-1.5487	4.62491e-42	-0.544742	0.0196417	0.868116	2.97343e-13	-2.63719	7.28382e-58
LINC01985	-0.70389	2.23087e-12	-1.15554	2.04822e-10	-1.8015	5.70162e-32	-0.617365	5.71898e-12	0	1	-0.213786	1	-0.306049	1	1.94429	1.46515e-05
MYRIP	2.76707	1.16987e-168	-1.45754	6.45921e-62	-2.17693	1.62906e-88	0.779351	1.30726e-33	-1.17964	7.00754e-43	-0.0906657	1	-0.652346	1.09959e-11	1.49139	9.43504e-12
ACKR2	0.21774	1	-1.1518	1.2236e-12	0.380566	1	-0.60397	3.98681e-16	-0.740862	1.14757e-08	-1.16684	5.82244e-15	0.0709572	1	0.239563	1
DNASE1L3	0.678015	6.71607e-23	0.479433	1	-1.14652	1.39812e-32	-1.41927	0	-1.11516	0	-0.699916	2.8353e-23	-0.0667581	1	0.670496	0.00373414
ARL13B	-0.0939532	1	-0.599815	1.97268e-14	-1.2178	3.69921e-33	-0.169789	1	-0.502083	2.05421e-14	-0.645722	8.22875e-14	0.207883	1	0.116494	1
ABI3BP	0.0377687	1	-3.14727	4.42271e-134	-2.82446	4.30881e-216	-1.45745	2.47859e-98	-1.30017	2.78091e-34	-1.55068	3.25978e-86	-0.800109	1.44182e-18	0.371228	1
LINC00636	0.0717479	1	-0.625161	0.000866815	-2.18723	5.66214e-143	-0.061744	1	0.0515102	1	-1.6139	1.17403e-19	-0.743391	1.96848e-06	-0.0176405	1
PLSCR4	1.43986	8.75333e-137	-1.27991	1.73055e-73	-1.27975	1.05218e-66	-0.2011	1	-1.11609	3.53487e-78	-1.06801	3.5132e-76	-0.91771	2.43528e-52	0.736696	3.28643e-07
MMRN1	1.61857	4.94647e-112	-1.53089	1.26758e-124	-1.05674	7.81842e-89	1.57662	5.11577e-123	-1.07019	4.46348e-69	-0.319349	1	-0.772748	2.25064e-37	2.20168	4.92645e-21
NDNF	1.17162	1.38019e-28	-0.815036	5.1716e-06	-2.22186	1.84971e-61	-1.39348	1.38109e-60	-0.619193	2.16091e-08	-1.27854	2.34462e-32	-0.557824	0.00041426	-0.670122	0.0151502
FGF2	-0.424338	1	-1.15748	1.79306e-20	-1.55644	4.93772e-30	1.01685	3.98352e-99	-0.308784	1	-0.86347	8.17439e-10	1.90708	1.69981e-109	-0.809212	4.01909e-08
RXFP1	0.234006	1	-0.962498	3.00763e-08	0.0353784	1	-1.81034	1.68359e-160	0.256418	1	-0.830969	6.95593e-14	-1.33249	2.27916e-26	0.887469	0.00304074
AC097534.2	-1.44485	1.86064e-46	-2.03854	5.31544e-40	-1.21464	1.37546e-20	-0.407604	1	0	1	-0.501242	0.0135007	1.73234	4.33379e-47	1.8823	2.5672e-05
GPM6A	1.7092	2.96595e-40	-2.47494	1.87718e-82	-3.15682	2.60036e-203	-0.843	4.6544e-86	-2.18058	6.37858e-259	-0.85406	2.28753e-14	-1.55089	3.03177e-72	0.885577	0.00838444
AHRR	-0.815507	5.45186e-15	-1.14537	5.45103e-13	-0.586558	0.0551704	0.0179732	1	0.247943	1	-0.856516	1.59003e-05	0.734493	1.15541e-09	-2.14898	6.64008e-50
LIFR	0.990652	1.21068e-187	-1.37881	1.08158e-194	-2.87687	0	-0.251152	1	-2.24412	0	-0.891876	1.50502e-118	-0.7366	4.00843e-86	0.685479	1.92364e-22
OSMR	0.415625	1	-0.52851	9.0775e-13	-0.845397	6.07772e-13	0.0417761	1	-0.772906	5.64259e-33	-0.944925	2.29796e-50	0.179752	1	0.555325	4.84128e-11
DAB2	-0.692578	4.34152e-195	0.202634	1	-0.526103	1.2187e-17	0.0378326	1	-0.567795	8.36151e-68	-0.233679	1	0.237405	1	-1.00392	1.23054e-110
SMN2	-1.99358	7.54041e-112	-0.523979	0.00350523	0.483721	1	-0.45723	1	-0.216171	1	-0.895284	5.0728e-06	-1.15109	1.14472e-13	0.31715	1
CRHBP	2.27212	3.00284e-64	-0.264916	1	-1.48614	1.47167e-18	-3.15111	0	-3.09583	0	-0.406524	1	-3.5888	1.14717e-233	2.62655	2.87155e-05
BHMT2	0.0750004	1	-0.797364	1.11888e-05	-1.5458	2.70438e-24	-0.292412	1	1.82959	1.52318e-28	-0.538864	0.00210224	0.184161	1	-0.641881	0.00270876
SSBP2	0.818094	1.98586e-42	-1.59448	3.35194e-71	-0.793111	4.44479e-10	-0.741426	2.89983e-63	-0.426726	1	-0.672323	3.09321e-13	-0.553478	5.98178e-10	0.100746	1
NR2F1-AS1	0.610249	2.56223e-09	-1.26498	1.24317e-15	-0.232876	1	-0.550393	2.84538e-27	-0.876812	7.99471e-27	-0.630922	8.9619e-05	-0.154004	1	-0.679776	0.0106941
NR2F1	-0.254036	1	-2.05984	2.16124e-63	-0.608338	1.02364e-06	-0.40178	1	-1.15534	7.77835e-118	-0.980425	2.76103e-19	-0.81914	2.23896e-23	0.168453	1
FER	0.679223	4.18542e-26	-0.533156	1.5388e-07	-1.6938	1.35341e-51	-0.238568	1	0.0271614	1	-0.502612	2.65071e-05	0.649591	1.39495e-14	-0.697828	2.13131e-09
TSLP	-1.05075	4.01284e-38	0.298135	1	-0.777691	0.0012049	-0.611432	5.80556e-14	-0.504637	0.00101091	-0.474912	1	-0.0266078	1	-1.17457	1.02465e-10
SEMA6A	2.21486	0	-0.579428	6.52862e-23	-1.09289	1.10254e-51	-0.495544	1	-0.971111	1.84427e-80	-0.907593	3.03399e-62	-0.633453	5.4152e-25	1.67748	8.24298e-45
PCDHGA12	0.935786	4.62263e-16	-0.705566	0.000270034	-0.694516	0.00736403	-0.534202	3.08341e-11	0.0890323	1	-0.747022	0.00021518	-0.0516996	1	-2.20406	1.17334e-47
GPX3	-0.595875	3.67381e-62	-0.97402	9.2981e-30	0.46549	1	-0.831221	0	-0.686055	9.77557e-95	-0.610366	1.14765e-100	1.06012	4.57483e-78	-0.732568	8.50133e-24
FAXDC2	1.57343	8.65814e-56	-0.658954	4.15513e-08	-1.26842	1.74483e-16	-0.537963	2.92517e-27	-0.322206	1	-1.24315	5.24342e-41	-0.785199	2.77946e-12	0.50991	0.041451
C6orf141	-0.768147	3.5331e-32	-0.565722	4.93378e-05	-1.73555	2.7083e-70	-0.0897431	1	0.855365	2.92942e-06	-0.476639	1	-1.52112	1.2201e-42	1.39172	0.000227991
LINC00472	1.3096	2.06204e-43	-1.46974	7.58768e-20	-1.02752	4.86662e-06	-0.565152	8.24589e-14	0.338936	1	-0.588385	7.38601e-05	0.431711	1	0.864633	0.00878886
EPB41L2	0.560898	4.63891e-25	-0.817347	3.27985e-45	-1.56624	3.35781e-123	-0.435328	1	0.167268	1	-0.987329	1.36664e-71	0.271793	1	-0.535923	1.08101e-11
ADGRG6	1.97652	1.40974e-92	-1.23919	4.76186e-55	-0.620106	0.0155712	1.38626	6.69951e-120	-0.946588	1.19291e-19	-0.8467	1.77139e-30	-1.24834	2.4021e-53	1.96608	5.06705e-15
AKAP12	-3.46078	0	-1.58133	3.34703e-133	1.2003	8.1466e-18	-0.980234	0	-1.53891	0	-1.72723	2.65352e-180	1.13315	7.93998e-164	-0.295145	1
SYNE1	0.98278	1.94314e-79	-0.918113	8.82801e-47	-1.62779	7.08152e-119	-1.60335	0	-0.558103	6.08553e-25	-1.41725	2.9699e-114	-0.291246	1	-0.277792	1
PDE1C	1.09032	1.96516e-15	-0.830796	1.14894e-14	-0.88653	8.58457e-06	1.55503	6.4801e-84	1.11182	6.20186e-10	-0.947146	1.783e-12	1.39462	1.14181e-31	-0.576564	5.39937e-06
SEMA3D	-0.614553	7.47008e-08	-2.15823	1.29059e-41	-2.47878	5.29056e-194	-0.799075	8.9575e-34	0.462615	1	-1.69026	5.28467e-38	-0.302069	1	0.481524	1
TFPI2	-3.33702	0	-0.984889	1.79472e-11	0.133239	1	-1.28605	9.62662e-163	-2.13545	0	-1.53798	1.15907e-38	0.6768	2.56547e-17	0.265728	1
SGCE	0.516738	4.42249e-09	-1.70931	2.57389e-72	-0.734231	5.31615e-10	-1.59002	1.84464e-256	-0.646601	3.93491e-22	-1.08447	2.85983e-17	0.474857	1	-0.00437242	1
AGFG2	2.04253	3.55917e-97	-0.502756	1.9916e-06	-0.537702	0.00189158	0.485127	1	-0.631761	3.3743e-16	0.664676	4.49318e-09	-0.569795	2.17117e-07	0.986874	1.54255e-08
RELN	0.555503	5.27724e-05	-2.06366	5.74175e-54	-0.574221	8.64938e-07	-0.829926	8.81449e-21	-2.94734	0	-0.830203	3.25083e-08	-0.242197	1	1.3623	0.0314017
PUS7	-0.769632	1.80523e-33	-0.675926	3.52107e-08	-0.894997	1.90433e-07	-0.0149595	1	0.149668	1	-0.514704	0.000599866	0.468435	1	-0.508373	0.00627036
FLNC	0.0140816	1	-0.530029	1.70272e-06	-1.8892	6.22643e-109	-0.513347	1.92395e-11	-0.0987992	1	-1.05641	1.01554e-13	-0.236182	1	1.51879	2.73774e-06
HIPK2	-0.834772	5.31018e-108	-0.655988	1.26975e-19	-0.382539	1	0.0128174	1	-0.791991	4.42397e-66	-0.484796	1	1.73198	1.14446e-246	-1.45735	2.0658e-131
LONRF1	-0.669323	1.59301e-24	-0.826347	9.87885e-13	-0.946868	4.22214e-08	-0.385066	1	-0.257401	1	-0.885525	1.77458e-17	0.437657	1	0.244745	1
CLU	0.555543	5.0581e-102	-1.46345	1.15581e-251	-1.69224	0	0.114874	1	-0.396859	1	-0.617244	2.86727e-51	-1.39798	0	-0.457703	1
SCARA3	1.63358	1.96205e-47	-1.10113	6.65919e-15	-1.95938	3.83594e-71	0.404802	1	-0.507837	0.000422088	-0.623903	3.97643e-05	-1.05118	1.45067e-20	1.23854	0.000609251
SFRP1	0.0775731	1	0.0606413	1	0.196628	1	-1.26782	2.06336e-154	-0.61429	1.6301e-06	-1.14702	3.03123e-14	-1.04451	1.51073e-24	-1.13103	1.83142e-13
CA8	-2.49396	0	-0.925979	2.31005e-18	-0.673554	0.00158353	-0.171919	1	0.616778	0.00072308	-0.282951	1	1.36446	7.87068e-33	-0.944065	2.87366e-10
PKHD1L1	-0.00388199	1	-3.53959	3.72766e-99	-3.68717	0	-1.10285	3.60477e-34	-1.54688	1.06488e-42	-1.79971	4.6483e-45	-0.349426	1	0.108366	1
TRIB1	-1.60869	0	-0.193909	1	1.5624	2.53094e-23	1.05436	3.83327e-214	-0.884008	1.20204e-61	-0.674152	1.63105e-23	-0.585516	3.61686e-29	0.400249	1
TEK	1.73114	0	-0.206496	1	-0.548072	3.23422e-09	-0.887284	0	-0.692535	1.99574e-55	-0.755733	4.11303e-57	0.289995	1	0.739268	6.60586e-24
NPR2	-1.08014	1.04082e-33	-0.952336	9.75857e-08	-1.16277	1.34079e-10	-0.51497	3.09989e-11	-0.735694	2.6355e-08	-0.664609	0.000253086	-0.0413252	1	0.0218351	1
FAM189A2	0.338925	1	-1.6247	4.72934e-36	-2.69296	2.69717e-169	0.51601	1.37851e-12	-0.520733	0.000219092	-0.821006	5.43762e-07	-0.675993	3.43973e-10	0.503	0.195863
TMOD1	-0.69952	9.39625e-14	-2.44923	1.2094e-61	-2.61984	1.47093e-100	-1.25588	6.76657e-140	-1.03275	6.35131e-20	-1.35504	7.24361e-34	0.827858	1.37908e-11	-1.31096	2.17138e-20
CTNNAL1	0.353355	1	-0.650918	2.79304e-46	-1.75669	6.38533e-172	-0.26088	1	-0.78665	8.10558e-60	-0.277515	1	-1.01997	5.16703e-159	1.14226	2.55022e-30
TLR4	0.0573288	1	-0.305483	1	-1.47407	4.93368e-39	-1.10699	2.36335e-197	-0.664775	3.8824e-24	-1.10137	3.48712e-31	-0.351769	1	1.10075	3.60031e-08
SLC25A25	0.880559	3.48293e-78	-0.560967	9.20923e-15	0.517587	0.00182209	0.581824	2.38072e-50	-0.863302	1.57865e-51	-0.528416	2.03011e-15	-1.43381	1.29427e-146	1.22255	1.01928e-16
AL590226.1	-0.112019	1	-1.91909	4.64737e-30	-0.928929	1.06085e-06	-1.98598	2.58328e-245	0	1	-1.46559	1.00389e-21	1.33835	3.29265e-27	1.75397	5.20557e-05
MRC1	1.10459	2.7575e-18	-1.69098	4.25975e-40	-1.07833	3.34194e-35	0.507042	1.81475e-22	-2.53166	0	-1.34866	8.59091e-50	-1.06735	4.2606e-32	0.788629	0.161373
ZNF438	1.89742	6.14342e-65	-0.54222	0.000339381	-1.35176	1.29771e-15	-0.782361	1.16877e-39	-0.0923258	1	-0.501353	0.00194064	0.535022	9.54211e-06	0.413111	1
VSTM4	0.0383331	1	-0.575252	0.000150349	-1.78704	3.89567e-37	0.0738315	1	1.08886	8.98875e-14	-0.675483	3.74258e-05	0.423855	1	-0.964057	1.25369e-08
AL135925.1	-2.45157	4.43025e-179	-1.27885	5.19572e-18	-0.700992	0.000191298	-0.713767	2.44186e-31	0	1	-0.94888	7.23884e-09	1.1728	5.29215e-38	1.81935	2.14145e-05
NRG3	3.34979	6.57441e-62	-0.74114	1.54291e-05	-0.62148	0.0134761	-0.702737	3.57678e-18	-1.36275	4.27298e-34	-0.754767	1.86622e-05	0.265732	1	0.287627	1
ADIRF	0.159348	1	-0.646203	4.79351e-89	-1.10198	1.22529e-202	-0.0698525	1	-0.792898	2.93232e-154	-0.569153	5.38584e-95	-0.619358	5.27951e-75	0.711547	3.10643e-31
IFIT2	1.16234	1.41518e-52	-0.994002	1.15581e-20	-1.02393	1.76033e-15	-0.568915	2.38028e-35	-0.74496	5.05958e-20	-1.02939	2.45567e-27	-1.58867	1.36998e-84	1.14928	1.82655e-06
IFIT3	0.931454	1.81381e-88	-0.972163	1.21501e-38	-0.101387	1	0.10539	1	-0.755098	7.48981e-40	-0.862688	5.3047e-42	-1.18404	1.20104e-133	0.621836	1.39909e-05
ADRB1	-0.0415747	1	-1.71291	4.67296e-24	0.0613169	1	-1.2166	1.34112e-46	0.387532	1	-2.40508	1.32316e-110	0.273104	1	-0.591359	0.0335783
CRACR2B	2.36612	1.34827e-219	-1.13813	2.30023e-56	-1.04434	3.05781e-28	-0.0447394	1	-0.549845	9.12685e-18	-0.128476	1	-0.976274	4.6485e-40	1.37069	6.85429e-16
RAB3IL1	-0.37417	1	-1.00685	4.61077e-12	-1.16442	1.07117e-16	-0.0828523	1	-1.43213	3.42355e-38	-0.707653	1.81636e-05	-1.04876	1.49716e-16	1.11137	0.000848415
ASRGL1	-0.99144	6.40461e-183	-0.623908	3.11657e-21	0.239882	1	-0.766082	9.38948e-99	-0.662233	3.03972e-29	-0.322555	1	1.52611	9.7857e-98	0.886121	3.20419e-19
FOSL1	-3.15814	0	-0.76544	2.76359e-11	1.37393	2.26373e-06	0.680339	7.10761e-24	-1.26973	2.74529e-59	-1.23712	1.22124e-24	0.817255	4.26792e-28	-0.00573332	1
CWF19L2	-0.269778	1	-0.46838	1	-1.52751	5.93783e-95	-0.5589	7.39878e-75	0.232473	1	-0.675567	1.29726e-22	-0.591321	1.41179e-19	-0.141439	1
ZC3H12C	-1.40113	5.91061e-117	-0.118191	1	-1.06279	2.25786e-09	0.631476	2.76048e-27	-0.310916	1	-0.660456	1.00697e-06	1.91591	6.06647e-142	-0.759953	1.35817e-08
ROBO3	1.11822	8.6974e-47	-0.852619	2.92993e-20	-0.870157	7.31968e-17	-0.0820119	1	0.161494	1	-0.542576	1.71951e-06	-0.587133	1.9343e-09	0.791341	2.41476e-05
AC125807.2	-1.27877	7.09607e-37	-0.748936	4.12361e-05	-1.15434	2.35137e-08	-0.100534	1	0	1	-0.64871	0.000264889	0.560219	4.80275e-07	0.990383	0.0090085
ART4	0.860756	2.51113e-11	-1.21614	1.98927e-13	-1.71675	3.92102e-48	-2.04715	7.08755e-120	-2.47518	6.78525e-209	-1.11451	5.60177e-24	-0.317286	1	1.2443	0.0105265
RASSF8	-1.42204	1.01281e-137	-0.189433	1	-2.01363	1.19906e-113	-0.0687457	1	-0.215471	1	-0.664297	1.06675e-10	1.68656	3.36444e-155	-0.705654	2.70738e-10
REP15	-0.585212	1.58304e-09	-0.414892	1	-1.31166	7.68594e-13	-0.203825	1	-0.316156	1	-0.785114	3.25693e-06	-0.726792	9.33225e-07	-0.519551	0.0893928
RND1	-1.37832	0	0.202116	1	2.79079	2.02513e-30	0.996365	1.43163e-251	-0.662776	1.44659e-30	-0.907768	1.48448e-27	-1.00611	2.17464e-42	0.314656	1
GPR182	1.08871	1.14168e-14	-1.46121	1.08831e-16	-1.66004	3.98529e-26	-1.97559	7.57992e-142	-2.16156	3.73068e-185	-1.20758	3.33555e-14	-0.118032	1	0.901218	0.198977
AC048341.1	-2.1979	2.01593e-115	-0.813593	1.82587e-05	-1.02474	5.70899e-07	-0.0506155	1	0	1	-0.538305	0.00637249	2.11644	9.19112e-81	1.07151	0.00614386
IRAK3	-0.143421	1	-0.614174	5.47966e-17	-1.68381	3.48138e-70	-0.000898013	1	-0.719858	3.15153e-25	-0.766198	1.82016e-28	0.604272	8.02623e-23	0.440934	1
KCNMB4	0.491068	1	-1.48514	5.83421e-21	-0.860018	6.84951e-05	-1.48507	3.36625e-238	-1.15388	2.41641e-35	-0.238412	1	0.538512	5.39614e-05	0.0700914	1
TBC1D15	-0.502559	2.77046e-53	-0.0650669	1	-0.929086	3.34429e-38	0.0144395	1	-0.539807	8.76593e-31	-0.626435	2.28422e-27	0.0290745	1	-0.199263	1
SYT1	0.580542	1.34798e-07	-1.29153	5.48516e-25	-2.99418	5.68083e-193	-1.19781	9.94914e-52	-0.876177	2.31864e-13	-0.883327	7.35003e-07	0.209891	1	0.989733	0.0166094
NTN4	1.76365	3.83501e-112	-1.30122	1.08227e-55	-0.519792	3.83409e-05	-0.52764	1.00473e-88	-1.82416	0	-0.648993	7.48164e-12	0.109357	1	0.263145	1
STAB2	1.47969	2.60068e-19	-1.96487	1.94865e-27	-1.71858	1.56365e-36	-0.120652	1	-3.08764	0	-0.513302	0.0122998	-0.802866	4.88131e-06	1.52116	0.0341108
DTX1	-0.586155	4.44056e-09	-1.06567	2.68107e-09	-1.34437	3.86292e-20	-0.131259	1	0.175229	1	-1.05539	5.83751e-10	1.05007	1.20047e-19	0.611094	0.0861815
FZD10	-0.826551	5.79221e-20	-0.725257	8.28943e-05	-1.04549	4.81101e-16	-0.357896	1	0.228296	1	-0.864329	4.19703e-06	1.42674	2.90146e-36	-0.267888	1
SMAD9	0.202762	1	0.0838033	1	-0.754342	3.18781e-14	-0.717413	1.10143e-68	-0.654793	1.04149e-16	-0.61483	1.63551e-12	0.811259	4.57968e-31	0.494968	1
EDNRB	-1.77968	0	-0.101523	1	-0.920679	8.98493e-32	1.19552	0	0.169499	1	-0.692908	1.54219e-29	1.04101	1.18455e-69	-0.833411	1.27561e-19
NPAS3	1.67783	3.67677e-34	-0.68535	9.64927e-05	-1.33157	1.61686e-12	-0.879027	5.95308e-26	-0.597599	1.07158e-05	-0.238338	1	0.0400913	1	-0.548	0.034117
EGLN3	1.53003	8.0389e-86	-1.08988	3.50064e-44	-1.46526	1.05094e-45	0.06127	1	-0.72535	4.6993e-14	0.218839	1	-1.21687	4.47696e-24	0.639628	9.78723e-05
SLC25A21-AS1	0.875451	7.21207e-16	-0.572834	0.000958404	-1.31167	3.42301e-13	-0.742865	1.4549e-20	0.340205	1	-0.366844	1	-0.540144	0.0033866	0.1716	1
AL359220.1	-0.640704	1.78359e-09	-3.04692	3.10957e-63	-2.53286	2.0209e-169	0.22665	1	0	1	-0.540075	0.00486859	2.75686	6.23085e-114	1.70154	0.000104496
STON2	0.242922	1	-1.69451	1.24932e-34	-1.37853	5.38716e-38	-0.896951	7.19481e-35	-0.639774	6.76234e-06	-0.95003	2.92094e-10	-0.0430413	1	0.486504	1
FLRT2	1.00008	7.41515e-42	-0.549651	8.67236e-09	-1.66353	3.89418e-95	-0.643167	2.13856e-29	-0.57395	2.70749e-10	-0.488204	1	0.0854675	1	2.868	4.09451e-19
MEG3	-0.274555	1	-2.92865	1.21453e-195	2.39598	1.40795e-08	-2.69714	0	-1.49591	1.98453e-206	-0.994506	2.0396e-08	1.05438	1.75811e-45	-0.93997	6.28969e-12
GOLGA8N	0.925163	4.57903e-15	-0.567319	0.00895239	-1.7748	5.36314e-24	-0.215384	1	-0.516212	0.00013047	-0.636062	0.00276727	-0.15426	1	0.295176	1
MEIS2	0.972402	2.35094e-25	-1.2469	5.12209e-89	-0.593477	0.000576737	-1.47488	0	-1.2539	4.33589e-180	-0.643243	3.90582e-37	-0.925849	2.58804e-61	-0.443622	1
TYRO3	-0.492313	1	-0.458594	1	-0.290789	1	-0.727661	6.40864e-32	-0.603583	6.2613e-06	-0.72735	0.000257951	0.745446	4.59198e-10	-0.568242	0.0357056
TNFAIP8L3	-0.700359	5.64576e-13	-0.95575	3.51643e-10	-1.76068	1.1737e-59	0.0305945	1	0.0763893	1	-0.826921	1.98816e-07	0.41755	1	1.12699	0.00249308
MYZAP	-0.561708	1.54853e-09	-0.827507	4.90232e-09	-0.622041	2.52807e-05	-0.147078	1	-0.807457	1.78262e-10	-0.568121	1.32504e-12	0.0398677	1	0.101592	1
ALDH1A2	-1.23817	7.19684e-61	-1.61175	6.99303e-21	-1.57589	1.22256e-20	0.203501	1	-1.23203	2.36543e-25	-1.60169	2.15059e-19	1.02227	3.45602e-13	0.700042	0.0947079
THSD4	1.37544	6.10584e-32	-0.884484	4.04614e-10	-0.692249	9.53445e-06	-0.766323	2.16004e-38	-0.807804	3.08272e-11	-1.1521	1.29324e-22	1.05228	8.50764e-23	-0.140933	1
HDGFL3	-2.95508	0	-2.62433	7.67456e-157	-1.70667	5.90615e-148	0.00383422	1	0	1	-1.20746	2.88312e-39	1.50988	1.5732e-178	4.94017	6.62721e-76
IGF1R	0.737399	4.88875e-34	-0.657117	1.05263e-19	-1.79749	9.06537e-88	-0.14612	1	-0.947685	2.63862e-37	-0.830682	1.5876e-23	0.672889	2.17019e-19	0.276717	1
SYNM	0.526627	9.02656e-10	-0.669368	1.24846e-10	-1.06497	8.3176e-27	0.858445	7.31191e-93	1.62381	2.92916e-34	-0.887803	6.40102e-16	1.09222	9.6418e-40	-1.94463	5.93496e-75
AC108134.2	-3.02562	1.7122e-196	0.0232504	1	-2.02925	2.44077e-35	-1.45077	3.54958e-62	0	1	-0.70727	0.000128019	1.20881	1.02965e-26	1.05347	0.0269351
LINC02185	-0.771181	1.7846e-12	-1.0779	1.91315e-08	-1.86594	1.85905e-39	0.307555	1	0	1	-0.879328	2.39503e-06	0.525141	4.25084e-08	1.34391	0.0039857
SCNN1B	0.620558	1.4691e-08	-2.82388	6.26008e-74	-2.40531	1.3894e-98	0.0652542	1	-0.942912	1.6852e-16	-1.01617	1.45706e-11	0.212181	1	0.149095	1
MT2A	-1.94941	0	-0.506969	2.39354e-67	1.5246	1.41113e-97	-0.358028	1	-0.881865	0	-0.507961	2.32371e-109	0.773276	0	0.873369	8.48073e-107
MT1M	-0.548768	3.70436e-30	-2.39717	1.93337e-78	0.436506	1	-1.78757	0	-2.56952	0	-0.905366	2.57966e-79	0.788326	1.21563e-32	0.201498	1
MT1A	-3.52666	0	-2.351	1.03483e-27	0.265287	1	-0.554937	6.59979e-22	-2.68316	3.06296e-284	-1.70289	5.1778e-71	1.57987	7.29309e-56	-0.610954	3.9626e-05
NDRG4	0.904137	1.77997e-18	-1.21414	1.42636e-22	-1.45811	3.37787e-18	-1.20837	3.45185e-68	-1.11916	5.43581e-32	-1.73606	2.08356e-85	0.683455	1.18307e-07	-0.0181286	1
FOXC2	-1.91215	6.48943e-79	-1.60649	2.18838e-20	-1.63352	7.18435e-40	0.714382	3.49169e-19	0.0515016	1	-1.34752	1.60912e-14	1.36566	2.11476e-31	-0.407348	1
AC092384.1	-0.252348	1	-0.892725	1.1579e-06	-0.759563	0.00132587	-0.581928	8.76719e-12	0	1	-0.5045	0.0055126	0.298528	1	0.943745	0.0275441
PITPNM3	1.19601	1.98534e-25	-1.19443	2.31452e-10	-1.55169	3.66683e-20	-0.71391	1.69187e-18	-2.13543	9.09291e-87	-1.22564	1.10427e-14	-0.234856	1	0.754757	0.0474247
SLC16A11	0.328211	1	-0.84871	2.83823e-07	-0.737317	2.43237e-05	-0.694474	5.87083e-19	0.386699	1	-0.786102	3.06649e-06	-0.703412	6.84432e-06	-0.0549074	1
CCL2	-2.11409	0	0.042363	1	1.37408	3.55487e-34	0.0958234	1	-0.889803	2.44901e-82	-1.09473	1.9901e-100	-1.03579	1.33583e-118	1.97368	2.10773e-35
CCL23	1.30036	8.2116e-66	-0.315332	1	-0.921123	9.7304e-13	-2.08091	9.44647e-306	-2.31797	4.69847e-269	-0.328728	1	-1.30387	2.31028e-43	2.27376	8.91478e-13
PNMT	0.504678	2.26894e-05	-1.54398	1.36591e-15	-1.66226	5.88598e-22	-1.9924	4.97016e-135	-1.62347	3.47341e-46	-1.00553	6.7596e-12	-0.131576	1	0.425698	1
CD300LG	1.03009	1.64741e-51	-0.462903	1	-2.12596	7.22982e-39	-0.699445	6.45292e-34	0.301668	1	-0.761989	7.23613e-10	-1.01057	7.07489e-20	0.153579	1
HOXB6	-1.44929	2.53426e-161	-0.58676	8.82821e-09	-0.168406	1	-0.566482	4.95681e-41	1.01404	1.2746e-11	0.865066	4.32206e-05	1.95707	1.73111e-66	-1.97624	5.14464e-110
CA4	0.163667	1	-3.35532	1.60576e-99	-4.00661	2.43324e-203	-0.358816	1	1.91878	4.83262e-25	-0.710454	1.51917e-49	-1.9106	3.92065e-53	-1.58875	1.64671e-48
CCDC47	-1.22606	0	-0.779217	1.90406e-59	-1.0721	5.00319e-63	-0.353471	1	-0.209824	1	-0.520715	1.38127e-23	0.193423	1	-0.609734	6.58758e-30
AC005332.7	-0.778458	3.45135e-15	-1.0193	8.91399e-14	-1.95912	1.8637e-49	0.279551	1	0	1	-1.09429	1.35282e-12	1.61441	1.51075e-61	0.206079	1
HID1-AS1	1.64599	4.41394e-45	-0.324509	1	-1.07033	5.3956e-08	-0.128369	1	-0.625919	1.00987e-07	-0.557332	0.00412205	0.196526	1	-0.887805	0.000173738
GATA6	0.325098	1	-1.27206	1.16777e-23	-0.565756	0.0338163	-0.866257	4.19349e-46	-1.1254	1.41167e-30	-0.907284	5.42931e-23	0.0518965	1	1.01204	0.000101815
SLC14A1	1.85258	4.10723e-59	-1.34235	1.65241e-50	-1.2626	1.29711e-10	-1.94613	0	-1.08849	2.85903e-59	-0.506863	1.94425e-06	0.0634119	1	-0.424161	1
CCDC68	1.88715	3.96053e-106	-1.57832	8.29603e-76	-2.44378	7.92674e-132	-0.691678	2.50822e-32	-1.65372	7.18319e-110	-0.787581	4.70791e-32	-0.821275	1.32934e-22	0.290137	1
PARD6G	0.0442952	1	-1.22934	2.0476e-21	-1.37286	2.1368e-58	0.128589	1	-0.525738	0.000131612	-1.30413	1.41626e-23	-0.278459	1	0.866746	0.0325801
PLIN5	0.0948876	1	-1.64129	3.31541e-30	-0.526413	0.0397365	-0.692012	3.11869e-21	-0.256626	1	-0.989068	2.84055e-11	-0.867066	1.62643e-08	0.298164	1
LRG1	0.129253	1	-1.49773	6.90986e-31	-0.0091367	1	-0.628318	4.59927e-26	-1.1445	1.03052e-58	-0.787873	2.24774e-10	-2.70358	8.72401e-158	1.29482	4.03192e-08
MLLT1	-0.292475	1	-0.209607	1	-1.01329	4.90368e-18	0.144726	1	-0.785441	2.49568e-19	-0.500251	4.69085e-09	0.758477	1.74792e-28	-0.555222	0.00369399
RGL3	0.847822	1.3201e-12	-0.791888	1.79575e-05	-0.612574	0.0333658	-0.784429	1.65237e-45	-0.839575	2.50251e-17	-0.228758	1	0.985142	2.44176e-17	0.19537	1
ZNF844	0.302482	1	-0.0425345	1	-1.40479	2.399e-18	-0.563799	2.49637e-29	0.202195	1	-0.509043	0.000762832	-0.834353	8.53397e-13	0.655216	0.0126348
NFIX	0.923579	4.69267e-31	-1.27169	4.93609e-30	-2.41998	3.64471e-176	-0.716191	1.34581e-36	0.050834	1	-0.530566	1.62101e-09	-0.734483	2.55995e-17	1.11331	1.34995e-08
CPAMD8	0.954183	5.01387e-23	-1.04266	1.67571e-15	-0.643097	0.00287744	-0.934528	2.02255e-68	-0.350976	1	-0.939933	1.08756e-18	0.703008	2.12257e-08	0.10753	1
ZNF676	0.132393	1	-0.193371	1	-1.87315	3.31743e-34	-0.538378	1.61027e-10	-0.739034	2.71439e-09	-0.52281	0.0108965	0.482667	1	0.334383	1
MAG	0.738076	2.25531e-12	-0.601031	0.0086495	-0.373341	1	-0.686494	8.77619e-19	-1.40216	7.92112e-32	0.50922	0.0587042	-0.012248	1	-1.12127	1.36233e-07
AC020928.1	-1.41596	7.57274e-45	-0.926112	9.22966e-09	-1.16689	9.81946e-09	0.120903	1	0	1	-0.662713	4.6535e-05	1.05916	2.52717e-24	0.11851	1
PRX	0.223137	1	-1.05168	5.21805e-14	-1.57135	5.72882e-19	-1.38741	1.54638e-273	-0.373884	1	-0.496338	1	-1.52965	6.44769e-22	-0.516929	0.000678724
LTBP4	1.6223	3.87372e-137	-1.32534	4.71337e-81	-1.38772	5.44533e-67	-0.594196	1.53578e-37	-0.130722	1	-0.804029	3.32274e-24	0.354997	1	1.11907	8.5244e-13
HIF3A	1.68998	7.29477e-53	-2.19779	9.36831e-167	-3.01233	2.15793e-161	-1.31668	0	-0.968956	4.62394e-42	-0.733381	2.53534e-33	-0.363539	1	0.294825	1
AC005261.3	-1.54206	6.58234e-57	-0.726517	4.10548e-05	-0.605618	0.0247504	0.138939	1	0	1	-0.948712	4.12851e-08	1.99925	1.2003e-73	0	1
AC005261.1	-2.37622	3.10163e-278	-0.84591	1.56868e-11	-1.67067	1.27679e-51	0.175515	1	0	1	-1.15533	4.70515e-25	3.59087	1.16576e-240	3.2272	1.28196e-15
PTGIS	1.38529	7.76465e-20	-3.04206	7.3759e-69	-1.12649	3.70834e-07	-1.08824	2.53363e-92	-2.39558	1.56832e-164	-1.91668	6.54045e-100	-0.698696	1.0864e-12	1.07505	0.0100604
B4GALT5	-0.814551	8.76422e-98	0.235543	1	-0.684364	4.23344e-10	0.342959	1	-0.70004	1.27801e-37	-0.682164	3.43048e-25	0.847411	3.76429e-62	0.595725	1.3443e-09
SLCO4A1	-1.12186	2.79766e-129	-1.4973	2.10766e-43	-0.134869	1	-0.753594	3.14078e-42	-2.64813	3.54795e-303	-1.40799	1.43141e-83	1.26589	6.08488e-41	0.102143	1
U2AF1L5	-1.34602	7.57521e-43	-1.77689	2.94513e-26	0.223658	1	-0.62961	9.48949e-16	-0.701845	4.81529e-09	-0.745224	0.000138193	-0.34747	1	-1.09137	1.78811e-08
NRIP1	-0.966849	3.34028e-139	-0.236691	1	-0.956277	8.43329e-23	0.240858	1	0.0809966	1	-0.612164	1.8175e-13	1.64315	2.00709e-269	-1.0548	1.22964e-70
MIR99AHG	2.32691	2.13134e-56	-1.57191	4.57018e-26	-0.770777	9.75922e-10	-0.794804	4.29302e-82	-1.42191	2.0406e-82	-0.328911	1	-0.783168	1.28024e-16	0.788267	0.0644824
MX1	1.21525	1.55599e-202	-0.844828	3.85226e-34	0.570932	2.23813e-07	-0.138768	1	-0.687502	2.12698e-39	-0.712968	2.62689e-27	-1.57684	2.61312e-299	1.51116	2.46274e-31
AL022323.4	-1.9573	1.13788e-91	-1.04932	4.48913e-10	-1.12689	3.0615e-16	-0.104816	1	0	1	-0.902972	1.78436e-08	1.59932	7.77981e-40	1.21404	0.00511072
BMX	0.132336	1	-1.30323	2.4502e-65	-1.91692	1.144e-123	1.54712	1.10705e-89	-0.669192	3.35439e-19	-0.907509	1.13857e-17	1.22567	4.16517e-41	-0.402582	1
SRPX	-0.562134	8.43667e-20	-2.084	1.03019e-139	-0.396673	1	-0.340122	1	-2.99685	0	-0.718362	7.5793e-38	-0.130805	1	0.200022	1
MIR222HG	-0.728159	6.77184e-61	-0.164413	1	0.723928	0.00236238	0.861301	1.88568e-84	-1.57812	8.33631e-114	-1.03381	1.14353e-26	-1.53913	7.02841e-122	1.83102	1.56402e-10
KLHL4	1.7259	2.04811e-33	-1.56737	5.98912e-43	-2.04692	1.1142e-86	-0.309855	1	-0.525295	6.85134e-06	-1.24328	2.14708e-20	-0.431499	1	-0.196704	1
TCEAL2	0.410278	1	-1.44184	6.37991e-13	-2.01437	2.85911e-43	-2.39415	0	-1.70912	9.15929e-60	-1.00424	2.86158e-13	-0.137775	1	-1.78309	7.69963e-33
CHRDL1	-0.727601	3.98946e-12	-2.10847	3.38171e-41	-4.09326	0	0.13043	1	0.106342	1	-1.94073	2.98932e-37	-0.791484	5.13236e-06	0.528256	0.30459
LONRF3	-0.937187	3.57496e-20	-0.601625	0.00128525	-1.58548	1.18982e-21	-0.390586	1	-0.51857	0.000463224	-0.619371	0.0013236	-0.710556	3.34677e-05	0.247461	1

## Sheet: Fibroblast_tumor
Gene	Breast Fibroblast Foldchange	Breast Fibroblast adjusted p-value	Colon Fibroblast Foldchange	Colon Fibroblast adjusted p-value	Head and Neck Fibroblast Foldchange	Head and Neck Fibroblast adjusted p-value	Kidney Fibroblast Foldchange	Kidney Fibroblast adjusted p-value	Liver Fibroblast Foldchange	Liver Fibroblast adjusted p-value	Lung Fibroblast Foldchange	Lung Fibroblast adjusted p-value	Ovary Fibroblast Foldchange	Ovary Fibroblast adjusted p-value	Pancreas Fibroblast Foldchange	Pancreas Fibroblast adjusted p-value
SAMD11	1.53441	4.03021e-102	1.05323	9.99809e-220	0.096286	1	-0.770346	6.17454e-39	0.0850648	1	0.438298	1	1.43936	6.20275e-218	0.591622	1.40363e-18
HES4	-0.0068968	1	0.683314	2.76625e-143	1.50071	1.22164e-67	1.41679	9.36685e-292	0.777264	8.82631e-07	0.672168	2.81219e-22	0.736366	2.43937e-303	-0.646455	4.48557e-138
ISG15	1.73499	0	1.52544	0	2.76532	2.95462e-175	1.09198	3.07668e-251	0.85948	3.40415e-14	0.715228	5.53376e-36	1.13353	0	0.936454	3.83401e-138
MXRA8	2.30153	0	0.883599	0	0.072645	1	1.39255	0	1.54507	4.22317e-09	0.367668	1	0.720508	0	1.41888	0
ANKRD65	2.43629	0	0.633714	2.42412e-38	-1.12553	4.63356e-20	0.517162	1.03623e-07	0.28648	1	0.742451	9.39098e-13	0.0628385	1	1.94467	4.33378e-81
FNDC10	1.69867	3.13101e-103	1.32811	6.63585e-126	1.09465	0.00296834	1.96574	4.00081e-79	0.467883	1	-0.052693	1	0.0436785	1	1.89265	2.13926e-39
MMP23B	1.38195	4.12671e-290	0.677354	1.13002e-151	0.416279	1	0.927983	8.55639e-108	0.381707	1	-0.0865325	1	-0.316581	1	3.01248	0
MEGF6	1.79404	1.96733e-208	0.60912	1.24666e-30	1.17907	2.68341e-07	0.540659	4.1986e-09	-0.419054	1	-0.616408	4.31026e-16	0.696051	1.62872e-52	3.2261	7.77779e-103
ICMT	2.19148	0	0.871348	5.44373e-144	0.294562	1	0.801789	3.80452e-40	1.05078	0.00972545	-0.101586	1	0.581541	1.1852e-95	-0.0387052	1
PLOD1	3.04103	0	0.161105	1	1.67501	8.19211e-38	-0.470472	1	0.667848	0.00830869	0.45392	1	0.579627	1.26812e-213	0.0783876	1
VPS13D	0.705391	2.30514e-53	0.483806	1	-1.00121	1.14788e-13	0.634246	6.4099e-18	1.48052	8.62258e-06	-0.764374	1.98724e-16	0.944657	7.8815e-220	0.678206	4.10945e-17
PDPN	-0.77178	7.42946e-278	2.00217	0	2.3379	7.65226e-88	0.592094	4.21375e-16	-0.803139	0.044785	-0.29932	1	1.93611	0	1.03398	1.64959e-113
FBLIM1	2.16613	0	0.306104	1	1.03	4.71745e-12	-0.203273	1	0.725138	0.000315823	0.78734	3.87253e-37	0.00848988	1	0.50019	3.52854e-30
ARHGEF19	1.2369	9.75274e-80	0.565738	1.86316e-25	1.34886	3.20692e-08	-0.453761	1	0.0750379	1	0.480573	1	1.04759	2.8798e-190	0.893319	2.44762e-17
MFAP2	4.38507	0	-0.81698	0	2.25785	1.80067e-101	-2.27881	0	-0.839817	0.00230513	1.23304	6.63472e-117	1.63196	0	2.47326	0
CAPZB	1.04884	0	0.54408	0	0.51033	2.80942e-30	-0.0990783	1	0.279648	1	0.250227	1	0.593237	0	-0.548535	0
NBL1	0.821739	0	1.53193	0	0.771925	7.08861e-51	1.91414	0	0.738079	0.0384836	0.249016	1	0.63312	0	0.220639	1
PLA2G2A	1.66143	6.81761e-112	0.701517	3.78207e-61	-1.19975	2.52594e-36	2.21521	8.69228e-73	-0.930627	2.31509e-05	-1.80227	5.74046e-172	-1.52138	0	3.71555	9.98402e-61
PLA2G5	1.71827	1.8283e-109	1.11112	2.23157e-79	-2.3079	6.7779e-80	2.08943	5.20304e-69	0.38871	1	-0.374112	1	-1.58632	0	1.44707	1.09157e-21
HSPG2	1.85492	0	1.47516	0	-1.07845	1.13563e-99	1.83767	0	0.538805	0.0261965	-0.156959	1	0.85019	0	2.2957	0
MAN1C1	1.27747	1.36112e-105	0.985088	6.26958e-100	-2.1708	3.56906e-93	2.04241	3.12151e-141	0.111157	1	-0.4635	1	-0.494735	1	2.1488	7.27301e-92
PTPRU	0.986892	1.08165e-59	0.789011	6.52108e-40	0.329695	1	0.71001	2.27189e-09	0.225591	1	0.0229175	1	1.33976	5.76809e-183	1.3449	6.14588e-25
COL16A1	2.07544	0	0.960557	0	0.693548	4.4505e-11	0.978546	6.23539e-115	0.452497	1	0.0969187	1	0.446091	1	1.55334	5.1584e-203
SPOCD1	2.40816	1.34953e-198	2.67295	0	2.48872	5.9227e-10	2.50699	3.25008e-122	0.822312	0.680209	0.453358	1	1.09473	8.46983e-106	-1.65602	2.77915e-112
AZIN2	2.57268	0	0.973281	1.31497e-76	0.941007	0.000161385	0.932913	3.57514e-25	0.661704	0.935124	0.658757	5.95438e-07	0.553417	4.16699e-41	-0.326673	1
CSMD2	1.90304	3.44194e-113	1.2344	6.34757e-93	1.08418	0.00533739	0.564201	3.52923e-07	0.387096	1	0.609185	0.000552933	3.83145	0	1.11557	6.41834e-13
COL8A2	2.70593	0	2.27879	0	-0.0600157	1	1.3467	1.24637e-42	0.208435	1	0.348764	1	2.28041	0	3.62944	3.956e-193
EVA1B	0.263903	1	1.10101	0	-0.203887	1	0.670267	1.06468e-105	1.35578	0.000129122	0.488687	1	0.990289	0	-0.223699	1
HEYL	0.562433	9.52332e-27	0.847225	1.09713e-54	0.449209	1	0.88393	6.14462e-41	0.625066	0.000124573	0.761215	1.84168e-10	-1.49345	6.73355e-273	-0.48472	1
P3H1	1.59991	0	0.525961	1.47404e-87	1.8437	8.78357e-41	-0.540476	3.91662e-37	0.989661	0.0139212	0.390427	1	0.660845	6.91036e-253	-0.423337	1
B4GALT2	0.877001	3.20804e-84	1.07452	4.23301e-151	-0.239272	1	1.35213	1.48223e-97	0.550351	0.810886	0.0206481	1	0.707841	1.05706e-172	0.602084	4.67817e-18
AL139220.2	0.372149	1	-0.517696	8.47228e-09	0.675938	0.04965	1.67093	1.1895e-59	0	1	-0.0572362	1	0.635111	2.33379e-56	0.767987	4.07936e-07
BTBD19	1.21285	2.28455e-98	1.31105	6.59731e-139	0.612924	0.0344549	0.562368	3.28294e-08	0.620819	0.915811	-0.414855	1	0.899949	1.66859e-102	0.919104	1.52129e-17
LURAP1	0.904278	1.33762e-36	0.554605	6.31326e-16	-0.181772	1	0.556684	2.33057e-06	0.67075	0.685142	-0.538178	0.000382727	-0.0938598	1	0.523939	2.2697e-05
CDKN2C	0.726899	2.48783e-93	0.539346	5.66002e-40	-0.947836	2.42032e-14	2.29669	7.45286e-285	1.14935	2.72805e-05	-0.163417	1	-1.14314	0	0.306423	1
GPX7	2.44118	0	-0.479274	1	1.10263	2.1691e-17	-1.23625	1.8294e-202	-0.73507	0.000896612	0.635538	1.1108e-19	1.17128	0	-0.0389538	1
PODN	2.07532	0	1.30357	0	-2.36079	0	3.2274	0	0.0512828	1	-0.769984	3.4126e-128	-0.379272	1	2.06729	5.02085e-273
GLIS1	0.435647	1	0.739944	8.43796e-27	0.87287	0.00815481	0.366722	1	0.0439274	1	0.279625	1	1.97254	8.78962e-217	0.599101	3.24763e-05
SGIP1	1.51335	7.25616e-276	2.23097	0	1.57848	1.65598e-25	1.22233	6.78931e-70	2.32906	2.21184e-05	1.10139	1.48976e-38	3.93501	0	0.633735	3.21547e-27
ST6GALNAC5	1.85381	1.44473e-112	1.20271	2.02014e-112	0.285931	1	-1.08122	2.88424e-15	0.130761	1	1.14923	1.7907e-13	1.88234	6.68579e-298	1.51851	9.09258e-26
PTGFR	1.17673	1.89466e-78	0.718113	1.1766e-59	-1.8431	7.87766e-104	2.64705	7.99519e-168	0.0551686	1	-1.80026	7.16801e-82	-0.715166	1.7914e-59	2.32736	4.39908e-41
DDAH1	1.23092	1.52801e-112	-0.437966	1	1.34109	3.13878e-06	0.118133	1	1.81591	0.000157111	0.262489	1	0.686192	3.89466e-90	1.70633	3.04361e-94
AC092807.3	0.532449	3.44766e-13	-2.33258	9.93783e-92	1.2923	0.000510295	2.71375	3.297e-154	0	1	-0.494637	1	0.39381	1	2.94176	1.92486e-46
COL24A1	1.60672	6.23928e-85	0.950222	1.7824e-55	0.979098	0.00263293	0.693502	8.37412e-10	0.530177	1	0.740374	2.99258e-05	2.35169	0	1.58297	2.04978e-23
GBP1	2.2568	0	0.706163	2.9678e-148	1.46119	1.57618e-37	1.89415	9.17008e-281	0.736859	0.020497	0.0984832	1	0.8095	0	0.992469	2.62132e-61
PLPPR4	0.976866	2.4646e-33	1.4404	1.31035e-129	0.781475	0.033516	1.69954	1.83453e-54	0.0552626	1	0.729769	6.60715e-06	1.86908	4.65253e-232	0.850398	7.90972e-10
VCAM1	1.77186	0	1.01476	3.77053e-295	-0.596107	3.37701e-17	0.223271	1	0.655041	0.0808998	0.937602	4.44406e-35	0.778908	0	3.58286	2.18811e-202
COL11A1	6.11348	0	2.78718	0	3.89063	4.12686e-48	0.786318	2.68553e-26	-0.400878	1	3.7868	1.51506e-77	3.12352	0	5.83162	0
KCND3	0.611649	9.16765e-17	0.0289474	1	-0.805197	0.000322882	0.93795	6.62087e-16	0.834702	0.582979	-0.43178	1	0.869042	6.32889e-65	1.25541	5.82819e-22
CASQ2	1.41048	1.26995e-86	1.10194	8.23524e-58	-1.23502	1.71484e-14	1.9078	2.23108e-73	0.885	0.000467479	-0.941312	2.05651e-10	-1.26953	8.75697e-113	-0.348794	1
PTGFRN	2.30221	0	0.917394	5.28334e-213	-0.578631	3.44388e-09	0.61954	5.2542e-22	0.428142	1	-0.263745	1	1.19423	0	0.822746	1.13931e-59
ITGA10	-0.0300063	1	0.754315	2.75351e-22	1.99482	3.85936e-11	0.698105	9.98897e-10	0.377301	1	1.23887	8.07317e-16	1.52434	0	0.129685	1
ECM1	0.987561	0	1.17991	0	0.736774	4.82409e-23	1.22644	1.65912e-166	-0.519026	0.0086441	0.0407532	1	3.04639	0	0.455509	1
CTSK	1.88248	0	1.78157	0	0.760829	2.25093e-65	2.10856	0	1.29715	4.99317e-06	-0.145748	1	1.63763	0	2.11659	0
S100A3	1.03004	7.10932e-53	1.7807	5.69396e-266	1.15402	7.33957e-08	2.03675	2.88523e-65	2.02351	3.32585e-06	-0.682971	2.28932e-09	1.05657	1.26248e-133	-0.305188	1
ATP8B2	1.06083	2.17697e-80	1.01897	2.23283e-87	-0.768466	1.86304e-06	1.40113	4.23541e-68	0.195621	1	-0.773605	3.89589e-15	0.0266481	1	0.684514	2.57968e-18
SHC1	0.834583	4.06993e-199	0.918154	8.39663e-248	0.846078	1.00874e-11	0.632946	2.24779e-46	0.371672	1	-0.0750005	1	0.969848	0	0.239287	1
THBS3	2.04991	0	1.0849	1.96166e-224	0.281224	1	0.590647	3.43434e-17	1.26542	0.0060356	-0.813088	3.54941e-35	0.70143	1.13206e-131	2.37702	3.66661e-135
KIRREL1	0.816672	2.76964e-83	0.801553	1.61773e-81	-0.755921	2.34322e-08	1.09287	4.5855e-65	1.03393	0.118604	-0.808992	1.10943e-17	0.79874	6.32326e-180	0.762426	4.17039e-30
OLFML2B	3.14404	0	0.73706	3.26599e-112	0.137919	1	3.09386	0	2.10346	6.77835e-10	-0.0806341	1	1.55947	0	1.19671	1.33518e-103
DDR2	0.438107	1	0.433055	1	-0.670988	2.25864e-29	0.551391	3.04791e-57	0.760396	0.000619131	-0.57747	3.82481e-58	0.877988	0	0.562567	1.56864e-61
RGS4	1.32819	3.02618e-103	1.36951	1.66067e-147	2.26528	8.58994e-21	2.49326	1.25307e-214	1.00486	0.0116143	-0.656181	2.01962e-09	-0.11724	1	-0.463613	1
FAM78B	0.786247	3.76166e-23	0.714548	7.52696e-24	-0.300644	1	1.19833	2.67646e-26	0.717505	0.85756	-0.28272	1	1.26561	1.05231e-101	1.15318	5.66503e-14
ILDR2	0.690292	2.50462e-21	1.0926	3.47821e-80	0.0361077	1	-0.179491	1	-0.579095	0.382158	0.0895763	1	1.24065	4.58104e-143	1.30743	4.93277e-17
PRRX1	-0.25929	1	2.70413	0	-0.586228	1.05993e-75	2.4036	0	1.6001	9.46561e-05	-0.556702	7.3151e-68	2.40275	0	-0.330737	1
FMO3	1.13448	1.24745e-42	1.24866	2.23632e-79	-1.60218	3.64153e-35	3.04205	1.23223e-194	2.2653	3.63236e-17	0.566676	1.02242e-12	0.319987	1	1.84292	1.30869e-52
DNM3	1.56979	1.99613e-80	-0.0421203	1	-0.245183	1	1.0155	1.69638e-22	0.213098	1	0.619121	0.000861601	1.65487	2.48093e-217	1.13694	1.96497e-16
TNFSF4	1.7433	2.5858e-112	2.12295	0	1.44484	0.000379008	1.6815	3.54343e-58	0.198724	1	0.453799	1	1.45671	1.46789e-223	1.58297	3.09192e-27
TNN	1.65704	2.56842e-180	-0.259142	1	0.745034	0.0856963	-0.303292	1	0.103131	1	0.577379	0.031548	0.646053	2.49344e-40	1.24233	5.88887e-13
SEC16B	1.66915	1.20627e-95	0.765268	9.55173e-31	0.0397578	1	0.839092	3.51611e-14	1.36953	0.163906	-0.257156	1	0.72598	5.22829e-47	1.20276	2.27345e-15
ABL2	-1.66201	0	1.7423	0	1.43386	1.32724e-34	1.48494	3.03369e-161	0.24728	1	-0.814848	1.02188e-46	1.94868	0	1.11365	5.9609e-103
RGS16	1.02691	1.18947e-288	2.05205	0	0.259871	1	0.77801	2.92591e-52	0.123697	1	0.260539	1	1.10121	0	1.41669	2.04686e-107
HMCN1	2.39242	0	0.951582	4.90748e-97	0.0540264	1	0.335363	1	0.219256	1	-0.122053	1	2.8926	0	2.28942	1.80192e-129
CFH	0.716262	2.02588e-225	1.17471	0	-1.27371	0	1.88469	0	0.667518	1.30174e-08	-0.203675	1	-0.372294	1	1.95893	0
PHLDA3	1.58034	0	1.85169	0	-0.577072	4.54953e-19	1.718	2.13707e-272	1.00787	0.000232953	0.599714	2.35756e-39	1.09092	0	0.412507	1
NAV1	1.19114	1.64958e-254	0.426222	1	-0.88939	3.27764e-23	1.21696	4.50614e-131	1.16725	0.0152675	-0.8387	1.78705e-42	1.86226	0	-1.74036	0
SHISA4	3.08795	0	0.956709	6.80818e-179	0.438144	1	0.253623	1	0.487639	1	0.295113	1	0.617402	4.96318e-112	0.99796	6.70029e-49
CHI3L1	1.92603	2.21856e-138	4.15499	0	2.65706	4.18703e-17	2.8785	4.15789e-136	3.54968	4.50608e-06	1.03393	2.47002e-15	3.24039	0	-0.753791	1.35245e-12
FMOD	1.52202	0	0.531987	3.90754e-108	0.995039	1.2511e-24	-0.179091	1	0.0299785	1	0.0263792	1	0.748475	0	-0.0848538	1
NFASC	1.08606	1.81438e-51	0.750681	1.18362e-43	-1.71057	1.63808e-28	0.831517	6.82098e-28	0.675504	0.00022491	-0.292223	1	-0.735756	8.02903e-204	-0.0794595	1
RAB7B	1.29577	1.92377e-90	0.537428	1.02734e-19	-0.954983	1.74079e-09	0.884131	6.82926e-22	0.759282	0.49527	-0.773392	1.02309e-13	0.716843	8.10763e-72	-0.897637	1.15232e-22
BATF3	0.0330675	1	1.95475	0	1.73342	9.74788e-11	1.54579	4.37439e-62	0.0244988	1	-0.540353	3.88942e-06	1.35952	5.92198e-244	0.494502	1
KCNK2	1.07813	4.67289e-38	0.347007	1	0.677272	0.140398	2.16751	3.85945e-84	0	1	-0.152758	1	2.22863	0	1.93422	1.67841e-27
LINC01705	1.15553	2.12353e-40	1.23806	2.42779e-108	3.13995	1.40066e-11	0.905565	6.80507e-22	0	1	0.614402	0.00266809	1.78486	2.13365e-223	1.44398	2.19346e-12
CNIH3	-1.08952	3.64096e-129	0.90111	3.61679e-74	-0.740354	7.30056e-05	-0.425595	1	0.483606	1	0.818925	1.1409e-07	1.54769	0	1.23488	1.67907e-22
LEFTY2	1.06198	2.87071e-33	0.506659	3.42187e-11	-0.364631	1	1.22668	2.21759e-22	-0.240419	1	1.82624	4.29442e-28	-1.71888	3.58177e-196	0.482525	1
GALNT2	0.677215	2.06779e-93	0.707341	5.029e-101	-0.264536	1	0.750615	1.94909e-44	1.14801	0.000120001	-0.540619	7.12306e-16	0.740656	1.67656e-307	-0.673609	2.0832e-65
DESI2	0.604331	6.55484e-105	0.501493	3.1766e-87	-0.227906	1	0.247689	1	0.829664	0.0134193	-0.309564	1	0.703805	0	-0.0318888	1
KIF26B	3.87862	0	-0.37825	1	2.59047	3.92833e-15	-0.523301	2.22957e-09	-0.118275	1	2.44844	3.09724e-60	5.19079	0	1.43729	3.98001e-59
SOX11	1.08266	6.0639e-37	-2.85865	0	3.14753	4.05168e-13	-3.05976	6.38177e-160	-1.14717	1	1.05924	1.6026e-07	2.86813	0	1.46613	9.53727e-17
SLC66A3	2.47117	0	0.895606	1.37176e-220	-0.624926	3.63402e-13	1.55931	6.18618e-221	0.899621	0.000693801	-0.284793	1	-0.218124	1	0.962358	9.95219e-86
KCNS3	1.69822	3.06485e-181	-0.0328119	1	0.870365	0.000104225	2.14116	9.83311e-91	2.07018	7.96725e-06	1.16876	2.28019e-43	0.564297	7.50666e-46	1.6898	6.23765e-75
MATN3	3.42301	0	2.05871	0	1.50233	2.05764e-06	0.409185	1	1.40285	0.15753	1.93692	1.29191e-31	1.24486	6.2906e-146	4.25054	1.44802e-230
SDC1	4.76735	0	1.24289	2.78099e-261	2.5583	2.25604e-48	-1.37203	1.0759e-38	3.43412	6.24009e-09	2.30968	8.53415e-57	4.24074	0	4.54704	1.21044e-205
ADCY3	0.506289	2.29451e-36	0.565778	5.15648e-33	-1.2321	8.45205e-39	1.05889	3.73696e-58	1.23075	1.98886e-06	-1.37523	8.01741e-76	-0.952366	3.7583e-273	0.067592	1
TMEM214	1.24555	1.66672e-224	0.661517	8.8167e-91	0.521765	0.000548514	0.196176	1	1.03827	0.00898114	-0.139913	1	0.713926	3.40791e-208	0.108291	1
EMILIN1	2.92328	0	0.627396	0	0.937286	1.24617e-34	-0.165813	1	0.49019	1	0.59684	2.59668e-75	0.356152	1	0.641679	9.26099e-132
EHD3	1.74876	7.30063e-114	1.20878	2.72811e-99	0.866258	0.00488068	0.0145228	1	0.663173	0.423923	0.647578	0.000161535	0.72192	3.41685e-65	-0.0475579	1
LTBP1	1.13174	2.42567e-263	1.19197	0	0.0219094	1	1.12526	4.77579e-202	0.768293	1.55996e-08	0.00234717	1	0.343634	1	-0.362691	1
CRIM1	0.611602	3.90852e-60	0.728205	6.05992e-121	-0.565115	8.43846e-07	0.966789	7.34741e-86	-0.0253481	1	-0.550224	3.72788e-20	-0.404988	1	1.14541	4.74739e-73
RHOQ	-0.654756	6.22135e-123	1.15489	0	-0.263642	1	1.61835	3.88807e-285	0.582126	0.0304483	-0.895972	5.18044e-58	1.00125	0	-0.294158	1
SOCS5	0.75721	3.16491e-77	0.610933	9.60711e-55	-0.218481	1	1.12995	4.18251e-85	0.540878	0.302987	-0.340413	1	0.84815	1.72327e-295	-0.0687682	1
ERLEC1	1.70636	0	0.597573	1.73282e-206	0.164211	1	0.452108	1	0.54675	0.000713964	-0.11612	1	0.754422	0	-0.54524	2.59837e-116
MEIS1	1.17588	7.2958e-111	-0.985768	1.26136e-269	0.571149	0.044924	-1.90908	0	-0.277896	1	-0.433551	1	0.915874	0	0.859763	9.22481e-39
ANTXR1	3.08244	0	1.78067	0	0.881348	3.6099e-28	0.938037	7.40012e-161	0.445963	1	0.317023	1	1.26711	0	1.49319	0
RAB11FIP5	-0.285705	1	1.14234	6.70002e-106	0.808735	0.00139197	1.36613	7.80524e-41	0.0530326	1	-0.214026	1	0.682173	4.83134e-105	1.02673	7.39951e-24
ACTG2	1.59513	6.25847e-177	-1.38338	0	-2.26653	5.13e-111	2.60146	1.80584e-154	0.483861	1	0.831768	4.20884e-21	0.0273611	1	1.815	2.4596e-55
EVA1A	-0.185575	1	1.17769	1.04079e-229	2.15534	2.15842e-33	0.877808	1.10143e-42	1.80285	0.00125024	1.21844	3.70597e-19	3.11514	0	0.312943	1
VAMP5	2.20261	0	1.34481	0	0.548481	4.09346e-18	1.29076	2.83563e-292	0.563413	3.87406e-05	-0.121328	1	0.645374	0	1.04584	2.0515e-147
RFX8	-0.824989	6.00218e-55	0.635835	1.12705e-27	-0.0400969	1	0.863687	2.44781e-15	0.45213	1	0.531725	0.00389834	3.02443	0	-0.647315	6.73232e-09
IL1R1	-1.80472	0	1.88418	0	0.160076	1	2.87452	0	0.210673	1	-0.384799	1	1.41304	0	0.53371	1.43915e-65
SH3RF3	0.692298	3.32219e-27	1.06781	5.89907e-94	0.235481	1	0.379167	1	0.844663	0.247722	0.28021	1	2.27009	0	0.636491	1.83775e-12
MIR4435-2HG	-0.941733	0	2.20564	0	2.7884	9.83044e-99	1.70222	0	0.577004	0.00684938	-0.251504	1	1.67002	0	-0.904165	5.82071e-180
FBLN7	1.03854	3.64824e-125	-0.247329	1	-0.213809	1	1.19368	5.16117e-63	0.165921	1	-0.263301	1	0.887301	1.62068e-96	0.621918	4.27578e-09
THSD7B	1.05095	6.02014e-39	-0.595567	2.34192e-11	0.0780663	1	0.176082	1	0.492119	1	0.872778	3.5617e-05	1.07069	1.13669e-72	1.30486	4.48739e-13
TNFAIP6	-2.27729	0	1.66321	0	1.3216	1.33189e-55	1.70668	6.43044e-189	1.4943	0.00362764	-0.310217	1	3.33082	0	-1.18395	0
GALNT5	2.94403	0	2.32609	0	0.191923	1	2.53563	5.67947e-154	0.203734	1	1.09841	3.25973e-14	2.69736	0	2.38389	1.48918e-40
ACVR1	1.09845	5.49236e-166	1.06892	2.08631e-195	0.19439	1	0.993238	9.63164e-56	0.805075	0.208302	0.186199	1	1.49273	0	-0.0285367	1
PLA2R1	2.10303	0	0.433883	1	-0.902065	4.79252e-09	0.802092	3.76863e-24	-0.1019	1	0.156423	1	0.788269	4.83826e-139	1.66391	3.30511e-53
FAP	2.42369	0	3.18868	0	0.775814	3.41554e-26	1.99953	0	1.808	1.43083e-06	1.51836	2.16416e-117	4.19184	0	-0.644152	5.07142e-195
CYBRD1	1.16429	0	0.863486	0	-0.849435	1.31778e-57	1.79585	0	0.320191	1	-0.677223	1.19245e-144	-0.247709	1	1.49049	0
CHRNA1	1.19259	5.32467e-50	1.04179	2.81246e-112	2.70682	1.22291e-07	-0.442528	1	0.110915	1	0.940625	1.62377e-07	2.53384	0	0.787294	1.8472e-07
CHN1	1.05845	1.53561e-156	1.33335	0	2.91705	1.7087e-82	0.994386	2.20331e-34	0.772785	0.267462	1.95095	1.53636e-87	2.82471	0	1.03102	6.88353e-47
PDE1A	0.900361	7.26388e-56	-1.40481	0	-0.702112	0.00130455	-0.330095	1	0.868487	1.53533e-06	0.337609	1	0.951052	1.41914e-230	0.574764	3.23936e-26
NCKAP1	0.138257	1	0.738546	5.56075e-202	-0.482862	1	0.90423	7.91115e-101	0.695495	0.00134753	-0.395474	1	0.616169	0	-0.129849	1
ITGAV	-0.0134904	1	1.63013	0	0.368216	1	2.00228	0	1.21037	3.26639e-10	-0.14254	1	1.29827	0	0.122999	1
DIRC1	1.09423	2.79546e-48	1.1996	8.36651e-156	1.2434	0.000943071	0.457804	1	0	1	0.107729	1	0.941956	3.13667e-93	0.511331	6.43264e-05
COL3A1	2.87228	0	0.334436	1	0.818916	1.10222e-137	0.659036	0	0.00202459	1	0.755649	1.51355e-203	1.26147	0	0.758751	0
COL5A2	3.1427	0	0.841607	0	1.54553	1.42889e-145	0.9238	0	0.522361	0.00935854	0.713311	2.6417e-69	2.03352	0	0.83956	3.1259e-268
SPATS2L	0.905353	0	0.49174	1	0.825806	4.73318e-44	1.12623	4.32759e-265	0.765777	2.46986e-07	0.46804	1	1.39326	0	-0.293647	1
NRP2	1.10046	5.2627e-287	0.0756843	1	1.53128	7.17636e-20	-0.00761573	1	0.141173	1	0.591742	2.70766e-14	1.06612	0	-0.158478	1
GPR1	1.55099	4.60205e-84	0.778466	2.51678e-37	1.35618	0.000104733	0.0674597	1	0.0895077	1	-0.523827	0.00121797	-0.00622818	1	1.7601	7.22182e-25
FN1	2.45409	0	0.931731	0	0.878374	2.61348e-85	1.46689	0	1.76698	3.37261e-63	0.33831	1	1.52126	0	1.29797	0
IGFBP2	1.30241	1.47828e-120	-1.01963	1.25442e-140	0.581436	1.82454e-07	0.14321	1	1.71526	8.07499e-07	0.859878	9.73589e-49	1.09284	0	1.76828	4.90552e-160
PTPRN	0.517937	2.25499e-11	2.28696	0	1.81271	1.0651e-05	1.18597	5.00517e-30	-0.0879134	1	0.906449	7.12919e-07	1.11245	3.90007e-128	-3.38443	0
GMPPA	2.03904	0	0.57713	2.8893e-56	0.644423	4.81214e-05	0.341832	1	0.731509	0.0913421	-0.328304	1	0.962	5.41998e-302	-0.828467	1.47962e-69
CHPF	2.96582	0	1.90809	0	1.59505	1.17242e-43	0.666937	5.52146e-71	1.27123	2.21463e-05	0.27297	1	0.971495	0	1.15345	5.67726e-198
KCNE4	-1.24642	0	0.707639	1.8899e-85	-0.201395	1	0.691036	2.98948e-74	2.00734	1.83833e-13	-0.220605	1	1.05712	1.39413e-280	-1.1535	0
SCG2	-0.128597	1	2.07143	1.12189e-272	2.43956	4.52753e-08	1.88795	1.02457e-50	1.02246	0.459037	0.582847	0.00165243	1.75587	0	-2.99995	0
COL4A4	1.8401	2.79814e-106	1.19432	1.76818e-71	-1.55063	1.08776e-20	0.266969	1	1.21811	0.0221577	0.0120651	1	-0.0448134	1	1.52455	1.12612e-24
ITM2C	2.22195	0	-1.06873	0	-0.169922	1	-1.34794	0	0.1695	1	0.53524	2.21815e-29	1.075	0	0.585239	3.35167e-67
HTR2B	1.70671	5.95863e-92	0.709229	1.83737e-32	-1.05772	2.55442e-07	-1.21613	2.07015e-73	1.53172	0.0100414	1.06756	1.24375e-10	0.931789	6.5635e-80	0.625402	1.68466e-08
SH3BP4	-0.0236634	1	0.769631	1.26831e-63	-0.110745	1	1.31324	9.01388e-59	0.558686	0.925606	0.174932	1	1.0177	2.55665e-266	0.912014	1.11696e-30
COL6A3	1.5493	0	0.992832	0	0.436246	1	0.976494	0	0.474326	1	0.459849	1	0.772004	0	0.205403	1
GPC1	0.922847	1.63108e-164	0.860307	9.76877e-191	0.900133	2.10123e-10	0.932151	4.30579e-54	-0.106561	1	0.291594	1	0.957851	0	0.0297889	1
SNED1	1.96541	0	0.875807	1.27189e-69	-1.69938	5.74392e-61	1.12509	9.13125e-37	0.100266	1	-0.476806	1	1.64257	0	2.5675	6.36044e-126
HDLBP	0.819729	0	0.519985	1.12452e-234	0.127097	1	0.354628	1	0.525181	0.0014234	-0.157204	1	0.708597	0	-0.391598	1
LMCD1	-0.727533	1.10059e-276	1.83898	0	1.67958	1.05455e-40	1.00106	1.63106e-146	-0.0639905	1	0.575062	8.06063e-48	0.871249	0	0.491374	1
IQSEC1	1.04487	1.43824e-101	0.646864	1.0348e-55	-0.404649	1	0.632489	3.08138e-20	0.285189	1	-0.080751	1	-0.137721	1	0.832521	3.78022e-32
FBLN2	1.74623	0	0.809076	3.29418e-212	-0.254866	1	2.05786	0	0.662597	0.0301539	-0.717301	7.51515e-113	1.77687	0	3.2634	0
UBE2E2	1.05735	1.69849e-284	0.252054	1	1.05311	1.15143e-16	-0.406653	1	0.575259	0.00703846	-0.0548585	1	1.29065	0	0.346069	1
RBMS3-AS3	1.57976	3.60636e-49	-0.541434	1.75062e-09	0.353301	1	0.579801	5.0949e-06	-0.0619862	1	-0.171971	1	1.63705	9.68004e-146	0.736286	3.0962e-06
OSBPL10	1.37676	1.06127e-115	0.439764	1	0.175474	1	0.947829	6.66172e-33	1.3361	0.0430978	0.188238	1	1.65068	0	0.934537	2.00156e-26
XIRP1	-0.271524	1	0.822494	1.54032e-48	2.25469	7.1891e-06	0.366671	1	0.491354	1	0.192594	1	1.17609	1.60928e-104	0.918011	8.51004e-06
TMEM158	0.98893	3.6716e-97	3.01987	0	1.34194	1.25887e-15	1.25844	1.81859e-49	0.191802	1	1.33277	2.91226e-24	3.04003	0	1.58004	7.20479e-103
PTH1R	1.59526	4.41119e-100	-1.12067	3.07198e-56	0.676682	0.0200466	-1.04209	5.57468e-36	-0.389544	1	1.14721	9.33118e-21	0.270415	1	0.679837	1.02716e-08
COL7A1	2.22298	1.65793e-225	2.87809	0	2.64393	2.66433e-50	-0.482468	1	0.23881	1	0.986323	2.6649e-11	1.28084	1.38733e-224	-1.15707	6.04663e-68
LAMB2	1.73413	0	0.994316	0	-0.528154	1.25824e-16	1.02404	3.2522e-166	0.702942	3.74415e-05	-0.761138	9.8698e-71	-0.259662	1	1.8155	0
ITIH3	1.1101	1.41894e-38	0.757259	1.44062e-27	-0.534073	0.107302	-0.364248	1	2.09167	4.57545e-21	-0.410299	1	-0.831533	3.36184e-96	1.35707	3.95922e-27
WNT5A	2.27883	3.7797e-174	0.573851	2.10946e-81	3.13767	6.75622e-94	-1.49456	3.15153e-65	0.651554	1	1.13027	1.73544e-26	1.15518	0	-1.62718	0
AC092040.1	-2.34366	5.20096e-278	-0.80744	2.85729e-22	1.00751	0.0068949	2.20088	3.33595e-88	0	1	-0.787256	2.28095e-09	0.914796	1.10348e-90	2.03783	4.34611e-29
GXYLT2	2.58414	0	1.56746	2.11779e-279	-1.36951	9.48144e-46	2.50941	0	0.0328094	1	-0.105762	1	0.805088	3.29505e-251	1.89668	6.13937e-131
ROBO1	1.11116	1.49856e-162	-0.136982	1	0.103021	1	-0.0335583	1	0.756978	0.141934	0.71626	1.44482e-17	1.39486	0	0.609519	3.51996e-19
VGLL3	0.78737	2.2351e-96	1.06606	1.23414e-133	0.1264	1	3.18055	0	0.961824	0.169965	-0.556858	1.92514e-24	-0.274557	1	2.32134	2.78075e-161
EPHA3	1.76242	5.39036e-92	0.72924	7.60694e-42	-1.72254	6.6325e-55	0.215678	1	1.30068	0.000126499	-0.490454	1	0.908263	9.91905e-68	1.51451	8.26001e-81
PROS1	1.16303	3.22901e-201	0.550701	6.1625e-60	-1.55186	1.62067e-77	1.76502	2.15052e-208	0.581666	0.0438966	-0.903375	1.68891e-74	-0.493093	1	2.06253	1.40725e-197
MTRNR2L12	0.117645	1	-0.577352	1.16013e-51	-5.24642	0	0.589138	1.24795e-93	2.35313	3.6661e-28	-1.19952	1.70239e-123	3.1645	0	2.39167	3.06527e-152
DCBLD2	0.601301	4.17594e-76	0.510673	3.30094e-53	-0.0602854	1	1.19092	2.76137e-154	0.726679	0.123129	-0.367882	1	0.932991	0	-0.52756	3.41541e-39
COL8A1	4.41959	0	2.74592	0	1.38938	2.16238e-38	2.38406	0	1.63848	3.84942e-06	1.13298	1.74247e-131	2.96656	0	0.54391	7.11489e-65
FILIP1L	1.06789	0	1.24062	0	-0.00466744	1	0.962908	1.16092e-190	0.842375	1.48559e-11	0.0153338	1	-0.582346	0	1.33625	1.63817e-236
NFKBIZ	-0.247637	1	0.819895	0	0.833406	1.31187e-26	0.308221	1	-0.515439	0.000352017	-0.670625	1.77484e-80	0.918749	0	1.63278	1.98201e-162
LINC00882	1.43281	4.85989e-75	0.399424	1	-0.865931	4.60571e-05	0.53633	9.10948e-07	0.526797	1	-0.114306	1	0.624747	3.76242e-52	1.82381	1.4545e-46
PHLDB2	0.15997	1	-0.0915488	1	-0.0649876	1	1.02173	1.34289e-72	0.794053	0.0142621	-0.902705	1.39357e-41	1.44452	0	0.710149	1.92739e-30
CCDC80	0.877045	0	0.465547	1	-0.647613	1.83782e-71	1.06286	0	0.704354	3.33355e-06	-0.79738	7.2768e-272	0.456253	1	1.78903	0
PDIA5	1.69675	4.48645e-276	1.0254	8.76381e-158	0.639345	0.000371708	0.629545	2.4006e-28	1.41711	5.70487e-05	-0.056369	1	0.455806	1	-0.0680437	1
MYLK	2.22274	0	-0.318592	1	-1.37754	1.9238e-76	0.172321	1	0.719087	5.49689e-19	0.814123	3.0437e-98	-0.726784	0	0.98174	6.88042e-142
ITGB5	2.09153	0	1.82972	0	0.0503489	1	2.7286	0	0.949155	0.000120019	0.271891	1	2.52437	0	1.38555	2.95121e-221
HEG1	1.17942	1.60752e-293	1.3443	0	-0.00491375	1	1.2065	4.69605e-117	-0.507684	0.0959119	-0.65649	1.30504e-38	1.55173	0	1.31688	5.7955e-96
SLC12A8	0.332761	1	3.71732	0	1.20085	0.000479954	2.07115	2.50958e-86	2.31204	0.000789883	0.915775	1.91554e-15	3.79419	0	2.71267	1.35512e-115
PLXNA1	0.640892	5.42305e-60	0.797673	1.73938e-74	-0.665589	7.43434e-07	0.73163	1.00837e-20	0.0633063	1	-0.254378	1	1.05627	1.30153e-269	1.25127	1.528e-36
RAB6B	1.20955	7.07314e-59	0.359422	1	0.0125506	1	0.711672	1.50707e-13	1.70372	0.00132554	-0.0562338	1	1.37569	1.87074e-277	0.86189	3.05132e-13
MRAS	0.401235	1	1.08821	3.27424e-185	0.613831	0.000550723	0.530196	2.87052e-14	0.878773	0.0274338	-0.0765184	1	0.23965	1	-1.20801	3.38001e-183
TRPC1	1.26505	1.69798e-89	0.29944	1	-1.3962	1.74027e-19	0.504963	7.85121e-08	0.0804434	1	-0.550448	1.39126e-05	0.569112	1.87981e-53	0.797273	8.10607e-17
SLC9A9	1.0516	1.8815e-63	-0.368263	1	-2.2082	9.27567e-91	0.544805	2.68046e-09	-0.309848	1	-0.612246	2.83896e-10	0.811722	1.63534e-119	1.06593	1.38386e-24
PLOD2	1.46292	0	1.36059	0	2.28498	5.15553e-57	1.61483	9.10069e-296	0.734274	0.011824	0.187167	1	0.567088	2.25102e-285	-1.00542	0
PLSCR4	1.78376	0	0.712808	2.5336e-115	-1.42127	1.32766e-74	1.75955	2.1311e-258	0.122918	1	-0.367753	1	-0.276132	1	0.815322	4.96122e-76
MME	1.23518	4.60602e-163	2.14401	0	-0.58335	1.51239e-10	-0.899711	3.30882e-22	-0.140667	1	-0.361698	1	3.94991	0	1.10318	8.04242e-16
SLC66A1L	0.909094	1.54249e-51	-0.546634	2.38786e-11	-1.4218	3.35841e-21	1.4057	9.43847e-50	0.198003	1	-0.495124	1	1.12141	1.77422e-115	1.13422	1.57283e-14
SHOX2	0.917722	1.8131e-97	1.08055	9.82015e-83	-0.509326	7.27176e-05	1.67643	4.45813e-51	0.0418184	1	0.197828	1	2.40541	0	1.13404	4.11273e-12
LXN	2.79047	0	1.78393	0	0.818352	6.75355e-06	2.11006	0	0.999504	0.00514192	-0.271391	1	1.57177	0	0.349695	1
RARRES1	2.21324	0	1.94271	0	0.420838	1	1.52903	8.58667e-164	0.743949	0.326662	-0.881164	1.90811e-153	1.76797	0	1.16051	9.4542e-147
C3orf80	2.37295	5.53693e-186	1.27413	2.76851e-116	0.306723	1	2.91568	5.81128e-165	0.810222	0.535639	0.89387	1.1345e-07	2.50788	0	-1.99721	5.9838e-229
FNDC3B	0.517831	9.39549e-136	0.914848	0	0.113933	1	0.760892	4.55796e-91	1.18015	1.11361e-06	-0.495034	1	0.949456	0	-0.283608	1
LINC00578	2.01434	7.92825e-129	1.35847	1.31441e-113	-0.0582413	1	1.37531	6.1339e-35	0.144767	1	1.15013	3.11381e-10	1.99836	9.74262e-159	2.40867	1.27367e-53
ZMAT3	2.06935	0	1.6655	0	-0.0635825	1	2.07601	4.40896e-291	1.14156	8.42025e-05	0.0164403	1	1.66253	0	0.499243	1
CHRD	1.18703	3.28169e-123	1.22043	3.07041e-142	-0.289408	1	0.112712	1	1.35576	0.000595711	-0.521032	1.02445e-06	-0.486034	1	1.30405	3.99378e-45
LPP	1.32346	0	0.721488	0	-0.966717	2.36894e-70	1.07099	0	0.58364	2.83629e-09	0.0402542	1	0.485726	1	0.483055	1
LRRC15	2.06137	0	2.77465	0	2.60022	4.37195e-30	0.644638	3.31337e-08	0.357437	1	2.36	1.63843e-41	3.81276	0	3.70632	6.38584e-101
LMLN	1.05538	8.63133e-56	0.518203	4.5352e-15	-0.037333	1	0.660821	4.39521e-11	0.126651	1	-0.311025	1	0.649213	9.89948e-68	0.171945	1
IDUA	1.37041	9.77188e-117	0.592435	2.60521e-32	-0.0487205	1	0.788207	5.93597e-17	0.481743	1	-0.352471	1	0.154985	1	1.28827	3.42191e-39
SPON2	1.53248	0	1.37509	0	0.543986	8.87357e-19	2.14899	0	0.894685	0.000114966	-0.217235	1	1.33215	0	-0.108903	1
EVC	2.00152	2.58259e-161	0.273922	1	-0.199005	1	0.570218	2.34328e-06	0.710582	0.923868	-0.338906	1	0.892277	1.58373e-83	2.18352	9.41269e-66
MAN2B2	1.47798	7.29525e-184	0.800285	2.6536e-69	-0.468923	1	1.06868	4.49693e-46	0.806357	0.203126	-0.526112	1.31429e-09	-0.13706	1	1.39701	1.03347e-49
SORCS2	2.0888	4.72842e-151	0.830945	2.47359e-49	0.611331	0.158247	0.563096	2.02469e-07	-0.0236252	1	-0.334786	1	0.511715	2.47053e-46	2.41832	2.35841e-51
AFAP1	1.19286	5.24144e-221	0.629665	1.32839e-79	0.111991	1	0.877181	6.09579e-61	0.404019	1	0.0103982	1	1.66907	0	0.32813	1
HTRA3	2.26154	0	1.1233	0	0.188337	1	1.93029	4.00467e-211	1.93933	0.00059664	0.0265242	1	-0.181533	1	-0.072501	1
NKX3-2	1.4511	5.40971e-70	-2.01365	6.98858e-239	1.6701	9.21138e-05	0.0658353	1	0.0747204	1	0.957168	1.77161e-08	3.37319	0	1.51618	3.87231e-24
SOD3	0.375905	1	0.96671	0	-1.16731	4.54119e-195	1.95382	0	0.732551	1.78366e-11	-0.381717	1	-0.44636	1	0.68911	1.24697e-104
LGI2	1.27259	1.68968e-60	0.917074	2.39308e-53	0.627681	0.176864	-1.10482	3.63925e-23	1.55977	0.00131695	0.445992	1	2.21723	0	1.26621	5.10337e-15
PCDH7	3.23818	0	0.0284277	1	-0.668514	5.77992e-07	-0.296393	1	0.327772	1	0.826678	2.66942e-23	3.41686	0	2.72854	8.07417e-215
FAM114A1	2.77098	0	0.520872	4.12328e-160	0.158282	1	0.95835	1.58236e-205	0.616162	0.00473896	-0.13971	1	0.680992	0	-0.283709	1
UCHL1	1.42284	4.45473e-155	-0.462459	1	0.502917	0.0248236	0.938638	4.49926e-105	-0.5332	0.228109	-1.00834	3.52056e-54	0.620058	1.09673e-254	-1.45614	0
CORIN	2.45543	8.57691e-198	1.38413	7.29397e-134	0.468906	1	-1.3341	3.81782e-19	0.655003	0.845891	0.587127	0.00210234	1.19039	1.06358e-115	2.21304	2.2347e-44
SPATA18	1.598	2.50618e-97	1.59938	5.27264e-177	-0.0435432	1	2.01841	1.03296e-78	0.302156	1	-0.0596961	1	1.19302	9.93354e-144	0.734169	4.39369e-09
TMEM165	-0.729272	0	0.670804	3.82846e-266	0.722073	6.83277e-27	0.775809	1.54646e-138	0.646291	0.000653489	-0.0896787	1	0.622613	0	-1.23196	0
HOPX	3.00509	0	2.82254	0	1.63758	7.07589e-10	-0.936421	7.35522e-75	0.851577	0.022664	1.28145	1.58419e-60	2.75663	0	3.14295	0
IGFBP7	0.684157	0	1.44805	0	-0.188853	1	1.25569	0	0.842396	7.18635e-74	0.28685	1	0.0748837	1	0.31998	1
CXCL9	3.52746	9.57317e-272	2.02634	4.47321e-163	1.6739	1.31433e-08	1.95752	1.13508e-32	1.96154	0.115769	0.771513	8.44406e-05	1.00814	1.87511e-62	2.18484	8.93165e-14
SCARB2	1.20735	0	0.621541	7.16665e-237	0.198544	1	0.560741	2.09084e-65	0.941722	6.0955e-06	0.0568104	1	0.248715	1	-0.408379	1
LINC01088	1.5271	4.19011e-56	0.564579	2.3413e-13	-0.388365	1	0.708145	1.04361e-07	-1.03211	0.00566454	0.6704	0.000317873	1.19	1.6461e-86	2.49133	2.01445e-63
FGF5	1.68272	2.28119e-87	0.659652	2.25693e-38	1.00237	0.0128615	0.947398	2.30639e-27	0.0896681	1	0.189594	1	0.463103	1	-0.16094	1
SEC31A	1.07185	0	0.540958	1.73561e-209	-0.118596	1	0.557351	9.28981e-103	0.683664	4.44406e-05	-0.08179	1	0.375144	1	0.0847257	1
SPARCL1	1.16723	0	0.0759663	1	-1.38744	1.097e-223	1.52311	0	0.611149	2.82492e-19	-0.53205	1.46638e-257	-0.118513	1	0.949236	0
IBSP	1.01707	5.1572e-25	0.177837	1	3.1322	9.50212e-06	1.22844	1.74191e-09	0.061785	1	0.631101	0.0317575	1.56013	1.29715e-87	0.119877	1
PKD2	1.34603	1.89264e-267	0.630268	1.76761e-90	-0.566739	1.04136e-06	0.925256	6.23269e-70	0.366194	1	-0.706544	1.0168e-33	0.576924	8.63631e-144	0.835487	8.26712e-60
PDLIM5	0.912683	0	1.73326	0	-0.300018	1	1.92025	0	0.768514	2.89843e-09	-0.344997	1	1.09721	0	0.965968	1.11216e-188
DDIT4L	-0.535423	5.71556e-12	0.820773	1.41266e-32	-0.643682	0.0271034	0.573496	1.21376e-05	1.50705	0.0367526	0.50238	0.0378771	0.524565	2.42026e-30	0.867119	1.08027e-08
DKK2	1.02423	1.11829e-44	0.634625	3.9892e-19	-2.02992	1.00217e-38	-2.05574	2.12535e-68	0.698091	1	-0.952637	3.28048e-10	1.89388	0	1.60124	2.09012e-23
CYP2U1	1.52227	5.2211e-121	0.503189	8.28675e-19	-1.53383	1.03257e-29	1.62588	1.79201e-67	-0.110242	1	-0.837397	3.18965e-19	-0.230409	1	0.703006	6.38608e-14
CFI	2.45464	4.64739e-287	2.83883	0	0.0111103	1	0.140705	1	1.31475	1.90147e-07	-0.231582	1	0.902491	0	3.51467	0
PITX2	0.633336	1.93328e-18	-2.93449	7.22456e-141	-1.17009	5.59693e-10	0.541389	0.000505616	1.12849	0.179697	-0.124131	1	1.49659	2.98394e-222	0.752425	6.1195e-07
CAMK2D	0.705858	2.99378e-119	0.0335691	1	-0.887751	1.7526e-21	0.889555	8.72216e-76	0.645422	0.113861	-0.450088	1	1.4903	0	1.12901	5.30332e-80
SEC24D	1.29943	0	0.823333	6.66112e-203	0.511402	7.69595e-06	0.848146	1.42631e-101	0.495201	1	-0.330099	1	1.228	0	-0.352066	1
SYNPO2	1.03344	7.985e-175	-0.452308	1	-1.74516	4.25347e-79	0.81213	6.0249e-63	1.12201	7.92403e-14	-0.286076	1	-1.37925	0	1.6289	1.82753e-150
EDNRA	1.23955	2.16137e-283	-0.132565	1	-0.101306	1	-1.08525	1.93572e-168	1.40416	5.74544e-10	0.777009	1.61847e-25	1.00569	0	-0.562329	1.44789e-70
SH3D19	1.99278	0	0.665609	1.86267e-85	-0.98979	2.79758e-29	1.61712	5.17298e-254	0.133132	1	-0.737585	5.95338e-49	0.427308	1	1.50975	6.00609e-149
RNF175	0.773616	2.0387e-24	-1.91126	2.51533e-99	0.241225	1	-1.84488	1.2622e-44	0.0235258	1	0.574245	0.000693186	1.57631	2.83891e-186	0.575901	5.1589e-05
SFRP2	2.48005	0	1.49832	0	0.245913	1	1.92038	0	-0.483944	1	-0.780897	3.08364e-115	3.71113	0	0.374168	1
GUCY1A1	2.38131	0	0.75314	3.32041e-205	0.325019	1	-0.522271	3.3475e-48	1.3593	3.95554e-16	0.410398	1	0.679284	1.44198e-112	-0.463207	1
TDO2	2.16079	5.27057e-117	2.42452	0	4.27351	1.70153e-28	1.38314	3.2513e-37	2.35815	2.25328e-07	1.25402	3.55211e-25	2.96378	0	1.425	1.92943e-24
CTSO	2.4731	0	1.15045	0	-0.436655	1	0.89707	2.13474e-70	0.707605	0.0150519	-0.0669234	1	0.122315	1	1.81687	1.38102e-190
PDGFC	2.04253	0	0.873385	1.62268e-195	0.58345	0.000901641	0.306431	1	0.208401	1	1.12677	9.28123e-33	1.33764	0	2.32372	9.28811e-246
GLRB	1.5013	1.79929e-87	0.440534	1	1.54736	0.000157342	0.0880706	1	-0.144338	1	0.652333	3.56308e-06	0.894089	4.40936e-73	2.32344	1.29736e-72
GASK1B	1.85362	0	1.28797	0	0.0225115	1	1.13474	1.85787e-107	0.773332	0.285385	-0.350119	1	-1.15285	0	2.03252	1.16119e-236
APELA	2.03618	3.65279e-125	-0.636302	4.64747e-16	3.06517	2.38478e-12	-0.223669	1	0	1	1.23214	3.95015e-10	2.23605	5.39772e-260	0.931256	7.97121e-10
MFAP3L	1.24819	2.45433e-65	0.881055	2.52391e-35	-0.131705	1	1.05801	3.66724e-19	0.769893	0.899668	-0.056014	1	0.962725	8.85928e-73	0.620426	3.91461e-06
VEGFC	0.0485703	1	0.357032	1	0.680607	0.0265884	1.93183	5.18313e-137	-0.0893286	1	-0.0833655	1	0.88104	6.46362e-155	0.69984	1.6817e-10
TENM3	1.33668	1.03952e-121	-0.32561	1	1.12948	2.47688e-06	0.487749	1	-0.556269	1	-0.104622	1	3.59963	0	1.00967	1.23479e-34
PDLIM3	1.39955	0	1.79342	0	0.488823	1	2.91174	0	0.658663	2.2958e-12	-0.180477	1	0.412023	1	1.54314	0
FAT1	-0.564755	1.1084e-106	0.613833	3.54956e-114	-0.693528	2.83458e-14	0.734073	3.53348e-54	0.980911	0.000253003	-0.353541	1	1.4755	0	-0.117459	1
NKD2	2.03746	9.18986e-276	0.331321	1	1.59916	3.5513e-19	-1.99424	6.09942e-48	0.85947	0.588301	0.801924	4.27703e-34	3.64801	0	1.91223	8.00341e-80
ANKH	1.09361	3.15624e-277	2.70462	0	0.00451141	1	2.84038	0	1.38974	0.0027399	0.634881	7.7599e-20	1.83046	0	0.798387	4.13593e-73
BASP1	-0.3918	1	0.07289	1	2.30904	2.49077e-89	0.794947	3.84828e-142	0.12085	1	0.576826	1.04918e-21	1.62561	0	-0.334217	1
ADAMTS12	1.73112	0	1.21196	1.91801e-289	1.31502	1.4624e-14	-0.103804	1	-0.295921	1	1.29796	2.6632e-43	2.10698	0	-0.884825	2.27942e-115
C1QTNF3	3.06705	0	0.071864	1	0.817552	0.0010868	1.3794	7.55827e-96	-1.13272	0.00285878	-2.10686	1.96283e-263	2.14312	0	4.22021	1.23496e-214
RAI14	0.713751	1.35133e-150	1.28079	0	0.857141	5.55334e-16	-0.925834	1.57827e-121	0.819199	0.0469195	1.05127	2.84849e-35	2.13889	0	-0.846539	7.1384e-126
GDNF	-0.374754	1	-1.87917	1.18352e-200	1.32347	0.00281075	-2.04067	1.02874e-45	-0.621789	1	0.86686	1.54261e-05	2.01196	0	0.521771	0.0017887
OSMR	-0.0955558	1	1.66167	0	-0.16133	1	2.27301	0	0.800689	0.0204139	-0.431676	1	1.05874	0	0.871285	2.05645e-53
ITGA1	1.5784	0	1.047	0	1.22074	2.32871e-19	0.102315	1	1.10359	4.70895e-12	0.294601	1	1.92611	0	-0.518149	1.8485e-70
GPX8	3.18936	0	0.255098	1	0.675722	1.15355e-16	0.292403	1	0.946264	0.000990428	-0.0138371	1	0.750024	0	-0.2053	1
RNF180	1.64147	7.66587e-123	0.911363	2.35107e-59	-0.70238	0.000245882	1.29766	1.97036e-50	0.747692	0.0474527	0.245443	1	0.142411	1	-0.211105	1
ADAMTS6	2.70053	2.28723e-287	-0.241961	1	2.20485	4.43064e-15	0.257482	1	1.37393	0.0577917	0.720173	1.15105e-05	0.876744	3.93687e-92	-0.654989	1.08303e-22
ENC1	1.92092	0	1.34731	0	0.941276	1.45586e-06	-0.660961	6.88478e-34	0.608323	0.247677	0.858196	1.4252e-28	0.273803	1	-0.343729	1
F2RL2	1.89724	1.13521e-265	1.85063	1.23984e-239	0.970171	1.32447e-06	1.44064	2.93877e-31	0.770441	0.794277	1.24301	2.48507e-10	0.598827	8.46867e-53	0.403187	1
F2R	1.7202	0	0.991087	0	0.451039	1	1.03495	5.98139e-182	1.2303	5.20662e-08	1.49254	1.10003e-128	1.17955	0	-0.118794	1
THBS4	2.22241	2.92374e-207	0.97244	4.94135e-59	-0.894905	2.51586e-14	1.18434	2.15906e-21	1.28963	0.14371	-0.110309	1	-0.655084	1.57473e-50	0.664546	3.43406e-17
FAM151B	1.1755	9.96397e-51	0.720837	1.09514e-31	0.896969	0.0259802	0.818376	2.72798e-15	0.0314631	1	0.135041	1	0.976476	1.41885e-79	0.540503	0.000161342
RASGRF2	2.76901	1.91717e-244	1.77546	8.94105e-257	1.34094	0.000207196	0.585992	6.95664e-06	-0.149461	1	1.46131	2.09412e-16	2.11239	0	2.26195	1.3262e-54
ATP6AP1L	1.99816	6.74909e-164	0.359197	1	0.80291	0.00304886	0.254735	1	1.03182	0.27522	0.59112	0.000132111	1.52254	1.55109e-289	0.671286	3.81652e-08
TMEM167A	0.379786	1	0.816928	0	0.845123	5.07709e-30	0.503175	1.63662e-72	0.75715	1.17282e-05	-0.0199915	1	1.09982	0	-0.785318	2.35125e-289
VCAN	2.19219	0	0.486202	1	-0.12059	1	0.639596	9.98437e-210	1.70335	3.99101e-12	0.526805	3.37901e-50	3.5461	0	0.454192	1
EDIL3	3.1996	0	0.886952	2.22961e-206	-0.0348679	1	1.65686	2.50812e-187	1.05122	0.00069971	0.826725	5.78234e-30	0.483211	1	0.851794	3.84906e-88
TSLP	-0.543517	7.48163e-12	1.21402	1.50557e-86	-1.04965	1.50633e-06	0.89578	1.84638e-15	0.429247	1	1.20357	1.52764e-15	1.6912	1.41871e-227	-0.668619	9.05752e-15
NREP	4.02999	0	-1.66354	0	1.73866	1.48913e-56	-1.4439	0	-0.22782	1	1.54758	2.50382e-88	0.968584	0	-0.905554	3.00582e-216
PRR16	1.58596	2.81149e-142	1.47594	0	0.741161	5.21178e-05	0.47818	1	0.989962	0.0151361	1.37236	1.62582e-30	1.37355	7.90563e-227	0.00755845	1
LOX	2.23985	0	1.93253	0	1.41281	3.16456e-24	2.80397	0	0.828179	0.12864	-0.162035	1	2.20513	0	1.298	8.01667e-152
PPIC	2.96679	0	1.15529	0	1.08022	2.4536e-67	2.04206	0	0.548919	0.000125832	0.165759	1	0.715341	0	0.829892	1.33258e-277
MEGF10	1.5695	5.79216e-64	-0.000995556	1	1.25687	0.000254037	-0.349924	1	0.0549948	1	0.63052	9.6236e-05	2.61901	0	0.614584	4.08889e-05
CHSY3	1.28049	1.29418e-67	0.923993	3.0752e-53	1.51613	5.68017e-06	1.36154	5.23146e-39	0.919368	0.514944	0.0974734	1	3.42199	0	1.21589	5.8782e-21
P4HA2	1.64624	0	0.931308	0	0.866772	1.0592e-22	0.992825	2.37705e-125	-0.0159894	1	-0.264872	1	1.80562	0	-1.06069	1.05944e-256
SEPTIN8	2.12663	0	0.892931	1.22003e-157	0.116655	1	0.785162	1.6413e-45	0.851555	0.0061825	-0.0997084	1	0.613425	2.24937e-116	1.59231	6.50598e-121
CXCL14	1.49516	0	0.827466	1.4194e-262	-2.4028	0	3.53644	0	-0.999206	0.0218031	-0.324429	1	2.76382	0	4.84701	0
TGFBI	1.51424	0	1.11902	0	0.846577	4.01114e-23	-0.547897	1.35487e-78	0.815603	5.70487e-05	1.48686	1.10598e-99	2.74657	0	-1.0141	1.26379e-241
SPOCK1	1.97897	0	1.99987	0	-0.791055	1.40362e-12	2.72389	0	-0.0836603	1	-1.01633	6.67815e-44	2.89827	0	-1.1872	0
FGF1	2.49202	1.20274e-301	1.57244	3.90204e-175	0.24199	1	1.34491	2.7899e-32	1.61876	0.00140705	0.431368	1	1.7667	0	0.648093	9.73958e-11
DPYSL3	2.62324	0	1.90617	0	-0.0464173	1	1.54838	1.27888e-240	0.533024	0.252653	-0.375184	1	0.536798	0	2.23115	0
C5orf46	2.77585	1.17492e-284	3.53553	0	1.78215	9.84955e-09	4.05184	3.18514e-276	2.82018	0.00106719	0.974642	5.9913e-06	2.51276	0	3.09559	6.56776e-79
PDGFRB	0.730753	0	0.583931	8.51888e-198	-0.164767	1	0.572541	4.65132e-109	0.865382	2.60192e-17	0.355392	1	0.00281385	1	-0.33661	1
SYNPO	1.38868	3.10996e-156	1.34914	3.74669e-258	0.450472	1	1.28966	2.81098e-72	1.156	3.21753e-06	0.319832	1	0.252621	1	0.937785	1.55023e-48
SMIM3	-0.524583	1.06692e-144	0.649032	2.20227e-169	1.09209	1.39354e-20	0.198435	1	-0.120742	1	0.994028	6.21247e-74	2.70478	0	-1.55018	0
SPARC	1.9494	0	0.628547	0	0.991365	1.8497e-200	0.710667	0	0.245525	1	0.436639	1	0.790147	0	0.579537	0
SGCD	2.86536	0	0.270948	1	-0.279744	1	1.51807	2.96234e-102	0.433101	1	-0.162412	1	1.28422	0	0.561875	3.65254e-23
SLIT3	1.36392	0	-0.0696727	1	-2.00688	7.57163e-195	0.630949	7.989e-50	0.795573	1.85327e-05	-1.08477	6.7749e-153	0.7326	1.28817e-261	1.82295	1.58999e-138
SH3PXD2B	0.79118	3.87259e-189	0.559703	3.23904e-50	0.415125	1	1.23404	1.43633e-76	-0.236925	1	-0.179553	1	2.09189	0	0.248668	1
NEURL1B	1.69834	3.52408e-116	-0.539729	2.47413e-24	-0.952884	1.40206e-07	1.14252	3.34637e-44	1.01201	1.7597e-05	-0.144499	1	-0.914678	1.64696e-157	0.949474	5.03172e-22
MSX2	-0.392938	1	2.25832	0	1.5422	1.87058e-11	0.373544	1	0.288925	1	-0.291497	1	2.4487	0	1.08629	2.86277e-14
PDLIM7	1.89986	0	0.0992359	1	0.652397	2.10968e-17	-0.514827	4.15892e-102	0.974822	1.02671e-17	0.592423	4.30063e-48	0.542479	2.18519e-303	-0.01851	1
ADAMTS2	2.69129	0	1.75119	0	2.43417	1.43736e-80	2.23709	0	0.290924	1	0.0995183	1	0.888787	0	0.389048	1
FOXF2	0.438231	1	-1.08317	4.67151e-159	0.576823	0.00627109	1.01987	1.01582e-21	0.858146	0.769597	1.86898	2.09106e-79	1.37631	1.50869e-187	-1.06205	1.08367e-68
PXDC1	-1.24337	0	1.02136	2.88458e-170	-0.772984	2.12212e-18	2.36996	0	0.233019	1	-0.848444	6.90144e-46	0.882981	0	1.10066	1.0856e-68
RANBP9	0.46064	1	0.696345	8.52584e-71	-0.0198533	1	0.849185	5.77874e-33	0.0302567	1	0.0158654	1	1.24354	0	0.824517	1.25027e-33
KIF13A	0.879239	4.83838e-91	0.481037	1	-0.935227	1.19112e-18	0.83997	1.06401e-34	1.00471	0.00972265	-0.246357	1	1.52916	0	0.514289	9.61812e-15
BTN3A3	2.41214	1.00022e-303	0.630604	1.13887e-40	0.891769	2.84944e-05	1.0349	2.08979e-41	-0.108631	1	-0.118472	1	0.356742	1	1.15963	5.24092e-29
C2	1.68607	3.33342e-214	1.85606	0	0.644384	1.65369e-06	2.46658	8.36709e-122	2.58633	3.11306e-17	-0.782381	1.55594e-44	1.20433	0	1.93549	1.07615e-80
SLC39A7	0.983473	1.29679e-293	0.569268	1.19401e-144	0.275121	1	-0.144649	1	1.0713	2.72529e-06	-0.116482	1	0.994496	0	-1.00024	0
MDGA1	0.569339	4.65347e-19	0.866291	3.14014e-43	0.320525	1	1.01698	7.10612e-21	0.192459	1	0.430823	1	0.423574	1	0.731142	4.68237e-08
GUCA1A	0.729292	1.39073e-25	0.160542	1	1.86985	2.85092e-06	0.434523	1	0.0234805	1	1.13616	7.30539e-10	0.721215	5.5419e-78	0.332071	1
PTK7	2.68242	0	0.239502	1	2.09492	2.65214e-75	-1.61075	1.36053e-239	0.496268	1	0.920256	9.17785e-41	0.698936	0	0.386777	1
SRF	0.566842	1.71442e-35	0.692112	3.42552e-67	0.599183	0.00591828	0.174054	1	0.245137	1	-0.419139	1	-0.0425819	1	0.558016	8.4631e-16
RUNX2	3.50318	0	2.31158	0	2.01586	9.72224e-31	2.06591	1.17847e-126	0.816955	0.636499	1.82952	3.05086e-36	4.06081	0	1.4077	7.64217e-85
TNFRSF21	0.944887	1.05684e-82	-0.829811	2.68712e-69	2.22339	1.52424e-40	-1.93183	8.41849e-68	1.6658	0.000191041	0.570998	1.46707e-08	1.32586	0	-0.950299	3.17894e-52
TRAM2	1.44464	1.06182e-294	0.9929	5.13327e-178	-0.11629	1	1.23709	8.11939e-89	1.07178	0.0264348	-0.326553	1	0.463805	1	0.54282	2.61111e-21
BEND6	1.89266	8.62146e-165	1.40307	2.18199e-158	0.410169	1	1.34338	1.0582e-69	0.0436787	1	0.445675	1	1.07832	9.73811e-183	-0.487401	1
BAG2	1.32661	3.07362e-231	0.542879	4.95746e-78	1.37573	1.55029e-20	0.532823	1.68935e-28	1.17637	7.05269e-05	-0.262093	1	-0.684994	3.18045e-290	-0.501304	2.99963e-37
RAB23	1.89587	3.3326e-304	0.813709	5.74031e-152	1.44318	1.06961e-14	0.328605	1	1.48283	0.00218598	0.0782241	1	-0.166764	1	0.0213553	1
CD109	0.891041	1.31939e-89	1.21475	5.07775e-182	-0.970918	6.78381e-19	1.20402	6.56645e-91	0.795491	0.509532	-0.402617	1	2.52267	0	0.73619	8.97893e-22
COL12A1	2.53292	0	1.80227	0	1.46393	8.22917e-87	0.686692	9.6702e-108	1.87379	7.45236e-10	0.61561	7.82764e-19	0.756396	0	1.44204	8.01771e-276
TBX18	1.06674	9.27068e-91	1.00899	2.7015e-60	-1.37496	1.52179e-17	-0.181137	1	0.731195	0.710428	-0.246134	1	0.788549	2.57761e-63	1.22473	2.04214e-16
NT5E	1.71885	0	0.879077	3.98849e-121	0.0428259	1	3.00735	0	1.12992	0.0677417	-1.48027	2.58832e-96	1.2491	0	0.38038	1
POPDC3	0.761934	3.33671e-30	0.323636	1	2.1552	7.03673e-09	1.72385	6.61393e-77	0.0725593	1	0.111966	1	0.995194	2.1711e-126	-2.41399	9.11307e-149
COL10A1	6.11471	0	5.46479	0	4.19174	2.04482e-43	2.35806	1.69799e-86	2.83623	0.00147309	3.96641	5.56843e-180	4.59027	0	4.62208	0
CALHM5	2.17311	2.86263e-183	1.16767	6.86854e-93	0.287232	1	1.25089	3.47042e-42	0.905766	0.426719	-0.407721	1	0.567886	1.74549e-36	-0.00446944	1
DCBLD1	1.9724	7.10008e-230	1.70461	0	2.35758	3.0975e-25	0.316576	1	0.44049	1	1.39449	2.94953e-36	1.74771	0	-0.248664	1
PLN	1.01873	4.53771e-96	1.84789	0	-1.23496	4.26534e-18	1.44166	5.17056e-153	0.0796649	1	0.416087	1	-2.44665	0	0.646649	4.90571e-20
GJA1	0.66482	1.05383e-150	1.90559	0	0.709717	7.75263e-14	0.584533	4.5598e-29	-1.28434	9.53964e-09	-0.0102787	1	0.627904	0	0.934487	2.04895e-74
RNF217	0.0336751	1	0.579343	2.60026e-44	-0.702546	8.51089e-07	0.830185	7.647e-32	0.565444	0.752325	-0.664472	5.38411e-17	0.727632	1.9014e-153	0.999005	1.0638e-46
HEY2	0.562554	4.5641e-23	1.03124	1.79393e-60	0.697702	0.000348976	0.919846	1.04739e-22	0.779874	0.0113015	-0.308906	1	-0.944156	1.04122e-109	-0.533155	1.24768e-10
TMEM200A	2.21184	5.8644e-223	1.25022	4.29287e-150	0.115542	1	0.0840127	1	1.37303	0.132897	0.752467	6.57439e-11	0.958306	8.00472e-135	1.30657	1.18543e-46
ENPP1	2.09058	5.73111e-252	1.41313	7.63769e-153	0.784311	0.00013013	-1.42379	1.24584e-71	2.10717	0.00133795	0.82024	1.27675e-06	1.57392	0	1.08126	5.36146e-37
CCN2	1.18741	0	0.62935	0	1.28353	4.22021e-130	1.26754	0	0.317822	1	0.0541926	1	0.428092	1	1.67908	0
MOXD1	2.75141	0	1.43818	0	-0.798875	3.39024e-09	-2.65746	0	1.74236	0.000102525	0.908307	1.00766e-69	3.01005	0	3.57659	0
RAB32	0.410906	1	0.796819	7.54645e-237	0.728186	3.32653e-13	1.3176	1.70262e-229	0.410803	1	-0.433082	1	1.19223	0	0.00877515	1
STXBP5	1.63272	1.0279e-217	1.07301	2.41123e-139	-0.0858956	1	1.72501	1.3396e-89	1.14331	0.186161	-0.0186627	1	2.86606	0	0.904043	1.24652e-20
PLEKHG1	1.74643	9.87472e-195	1.06061	3.652e-97	0.682616	0.0110879	-0.469882	1	0.717406	0.739569	0.514871	0.0020174	2.34897	0	1.55478	2.99084e-49
MTHFD1L	-0.101511	1	0.65715	5.67755e-51	0.901846	6.51091e-05	0.937	1.69077e-45	1.4196	0.0203138	-0.528174	6.20111e-12	0.701365	1.00329e-178	0.18916	1
RGS17	0.126484	1	0.887343	4.48578e-73	-0.27452	1	0.934729	4.31357e-25	-0.208817	1	0.632168	8.65491e-05	1.56335	0	-0.577174	5.74188e-14
ARID1B	0.357595	1	-0.909787	6.72159e-172	-0.262848	1	1.14595	4.1538e-151	0.955287	0.0173225	-0.616304	3.16881e-26	0.644766	0	1.1065	2.03812e-85
SNX9	-0.805869	0	0.81632	1.25508e-247	-0.56165	2.38354e-17	1.38438	5.76313e-242	1.19556	5.22768e-05	-0.247525	1	1.4762	0	-0.878638	0
AL356417.2	0.809294	2.60201e-23	-0.51097	1.01763e-07	0.566877	0.219438	0.807302	1.08706e-18	0	1	-0.0305926	1	0.864115	5.3103e-88	1.11134	1.97653e-12
FNDC1	3.6568	0	0.900342	4.78318e-190	1.89974	1.26077e-29	1.53332	1.1038e-75	0.506274	0.805151	1.08907	9.64349e-20	2.4683	0	4.15982	5.61364e-286
SOD2	-1.7198	0	1.89464	0	0.670226	3.37807e-47	1.36067	3.73768e-253	0.0926015	1	-0.661302	1.16979e-112	1.15829	0	0.742188	1.36812e-107
IGF2R	0.517107	5.89739e-43	0.75727	3.46751e-107	-0.366657	1	0.986014	1.68935e-59	0.67614	0.100576	-0.657277	1.27084e-18	0.7457	2.82779e-270	0.459359	1
AL139393.2	-3.26743	0	-0.580507	9.80358e-11	1.49149	0.000302702	1.85141	1.00276e-62	0	1	-0.463748	1	3.52857	0	1.5842	1.61477e-15
SMOC2	1.71354	0	-0.0611675	1	-1.07174	2.02144e-29	1.34038	6.4793e-150	1.71629	1.25668e-20	-0.935365	4.58369e-80	-0.704038	0	2.42189	2.8972e-299
LINC01615	1.39741	1.80634e-99	2.45086	0	2.68996	4.57519e-20	3.13683	1.37253e-191	1.98816	0.00126676	0.536282	0.00129067	0.431731	1	-1.01372	2.1084e-22
LINC02544	2.25922	3.35418e-121	0.165367	1	0.990904	0.0272867	0.6637	2.54368e-12	0	1	0.247741	1	0.754523	1.62518e-67	1.03719	1.8921e-09
THBS2	0.8725	0	2.37963	0	1.55727	1.46815e-93	3.72038	0	1.28107	5.59052e-09	0.514139	2.51975e-35	2.02679	0	1.20935	0
FAM20C	1.39303	1.21408e-301	1.99873	0	0.366347	1	1.05734	4.20301e-66	1.04843	0.0121783	0.570428	5.2241e-18	1.67276	0	0.596771	1.01876e-33
MICALL2	1.09501	4.31929e-126	1.61753	0	0.864961	7.28078e-06	1.43743	8.48133e-63	0.727696	0.185905	0.436359	1	1.49787	3.1244e-298	0.255095	1
ELFN1	0.820446	1.0672e-28	-0.897919	4.99128e-27	1.23436	0.00227611	-1.41155	5.62206e-32	0.414621	1	0.11727	1	1.50488	1.19262e-230	0.789613	1.68963e-07
CYTH3	0.913272	1.79961e-131	0.563183	1.02763e-41	-0.444804	1	0.227346	1	1.34407	0.00262927	-0.255674	1	1.52724	0	0.327798	1
ETV1	2.78232	0	-0.14894	1	-0.132466	1	-1.43517	1.18832e-111	0.924102	0.141412	0.71703	3.47861e-28	3.38251	0	0.584312	2.84434e-24
TWIST1	-0.237961	1	2.06811	0	-0.752723	1.84468e-32	1.60085	6.39066e-197	0.621242	1	0.647948	9.84105e-09	2.21699	0	2.27583	7.86989e-164
IL6	-4.1819	0	1.97994	0	1.73912	1.48772e-23	2.48339	1.06489e-220	-1.3266	1.06412e-11	-2.00985	1.09053e-206	2.07765	0	-0.201043	1
GPNMB	0.746785	0	1.16984	0	-0.497482	1	3.12541	0	0.465285	1	-1.03421	5.37461e-202	0.811989	0	0.463381	1
FKBP14	1.37187	0	0.585972	1.1187e-83	0.267439	1	0.529691	8.02368e-33	0.0560817	1	-0.444725	1	0.531152	1.01438e-143	-0.624385	1.83232e-65
NOD1	1.91064	5.35006e-152	0.700425	3.09311e-25	0.0560112	1	0.740251	7.86306e-12	0.495589	1	-0.467342	1	0.952394	1.74109e-87	1.29634	6.86251e-19
INMT	1.17974	1.02892e-70	1.2366	5.17572e-148	-1.51163	1.55198e-35	2.40144	5.98082e-186	-0.654836	0.00176907	-0.189842	1	-0.83203	1.42883e-136	3.36675	5.57468e-174
FKBP9	2.0489	0	0.570681	1.06962e-139	0.119281	1	0.290732	1	0.738786	0.0292111	-0.390497	1	0.469942	1	1.44774	7.44297e-183
EPDR1	2.23087	1.36807e-284	2.16661	0	0.529295	0.000633922	0.910737	4.80433e-43	1.45984	0.00103493	0.338144	1	-0.100739	1	0.962819	1.632e-56
SFRP4	1.34887	0	3.6981	0	0.45354	1	3.87818	0	2.81002	1.31304e-05	-0.688027	1.68404e-65	0.586576	0	3.75548	0
SUGCT	3.42271	0	2.00224	0	1.84589	2.59335e-15	2.44367	2.27481e-195	0.786816	0.503908	2.7462	9.8939e-76	3.31942	0	2.44966	2.01268e-139
INHBA	0.150615	1	3.97953	0	2.03005	1.53401e-88	1.23361	1.63994e-132	2.37116	5.22816e-15	1.43943	9.33398e-93	3.7649	0	-0.384369	1
HECW1	1.22489	4.00368e-50	1.01188	2.43188e-68	0.345261	1	-0.587478	9.72079e-06	0.327901	1	0.783969	4.9426e-05	2.18227	7.48935e-214	0.649769	1.92541e-05
AEBP1	1.64569	0	1.73317	0	0.950953	1.44142e-136	1.5281	0	0.735359	1.14215e-08	0.184986	1	1.10882	0	1.01716	0
IGFBP3	0.790796	2.74331e-141	0.423459	1	0.955454	8.33484e-13	2.47123	0	-0.841414	1.1543e-05	1.06801	8.43432e-46	0.915942	0	0.168411	1
ELN	1.89855	0	-0.144862	1	-0.23441	1	0.579453	1.6229e-49	-0.450057	1	0.140762	1	0.879419	0	3.02446	0
CLIP2	0.668939	2.98615e-34	0.367695	1	1.23331	3.89394e-07	-0.298245	1	0.433436	1	0.509442	0.000522104	0.671292	2.63428e-104	-0.12818	1
HIP1	0.703887	8.33908e-63	0.536153	1.14177e-43	-0.280978	1	0.264434	1	0.634141	0.0361201	0.0493837	1	0.801371	8.47762e-205	0.502453	1.0984e-15
CCL26	-0.291257	1	2.11441	0	1.70356	9.64949e-05	2.48293	2.94706e-119	1.96619	0.0047051	-0.532018	8.75623e-05	-1.20641	2.54649e-216	-0.994245	3.87528e-53
SRRM3	1.13803	5.1521e-59	1.35832	1.54533e-129	0.09953	1	1.41807	1.35809e-36	0.502233	1	0.223022	1	0.299852	1	0.724411	6.03644e-12
CACNA2D1	1.84523	8.37903e-256	0.553763	6.25621e-32	-0.950068	5.5976e-12	1.09811	9.96091e-76	0.762675	0.177751	-0.421597	1	1.21567	0	-0.36104	1
STEAP1	1.18392	2.32592e-217	2.62637	0	2.77034	7.61511e-102	2.38079	1.04744e-193	2.44309	0.000179903	-0.479271	1	0.71287	4.18691e-195	-0.882961	1.88798e-166
STEAP2	1.56713	0	1.51396	0	1.38344	1.09821e-25	1.70437	3.89102e-67	0.651798	0.776957	-0.826624	3.20921e-62	0.632503	3.49319e-120	0.609904	1.14401e-29
CDK14	0.928397	1.7456e-101	0.424087	1	-0.535814	0.000358585	0.869615	3.50247e-38	0.349535	1	-0.0202413	1	2.04132	0	0.8984	3.5725e-44
COL1A2	2.15369	0	0.664696	0	0.651858	7.23821e-132	0.752575	0	0.237124	1	0.212068	1	0.810357	0	0.802146	0
DYNC1I1	0.936808	1.31223e-39	0.709787	4.27496e-22	0.0246142	1	0.755427	1.10996e-09	-0.378706	1	-0.108408	1	0.955082	9.95944e-124	-1.20782	1.53495e-61
DLX5	0.862917	1.07957e-28	2.1851	0	-0.611879	0.000251788	1.60013	3.07346e-40	0.0541516	1	1.15075	9.20946e-09	1.51876	1.79224e-233	1.75664	5.57931e-23
NPTX2	-1.05525	3.7052e-43	1.49723	3.6653e-127	2.50083	2.55092e-10	0.941674	4.02077e-14	0.170574	1	0.997119	6.87516e-08	1.70936	0	-0.776531	1.85326e-12
TMEM130	1.75398	9.26405e-110	-0.106262	1	0.154184	1	0.362009	1	-0.419136	1	0.642012	0.000882222	0.909728	1.82777e-75	2.5601	5.74677e-50
PCOLCE	1.37864	0	0.579706	0	0.510081	1.21847e-40	-0.0891627	1	0.343975	1	0.0822492	1	1.5131	0	0.583141	8.10102e-184
SERPINE1	-1.30226	0	3.01039	0	1.48726	1.48503e-28	3.06138	0	0.350816	1	-0.129583	1	2.24356	0	-0.172232	1
LAMB1	1.7037	0	-0.0292128	1	-0.792679	1.61933e-30	0.970798	2.0967e-148	0.659044	0.0646212	0.573564	1.19084e-25	0.816943	0	0.941027	3.10158e-134
WNT2	-0.19508	1	3.85003	0	2.07075	9.2798e-20	0.431942	1	0.800272	0.663208	0.815942	1.68793e-25	2.10561	0	3.43703	5.59376e-118
KCND2	2.08409	1.2044e-160	0.489349	1	-0.737234	0.00106073	1.14675	1.60106e-24	0.250759	1	0.000921211	1	3.26223	0	0.772712	1.75145e-13
CADPS2	1.38828	5.48881e-131	0.571812	2.72441e-31	-0.189684	1	0.544813	8.48198e-11	-0.505451	0.718485	-0.455692	1	1.2125	2.55988e-308	0.846289	1.78851e-24
FAM180A	-2.17472	0	0.899702	3.35416e-65	-0.361653	1	2.2751	5.9593e-91	0.148773	1	-1.15745	5.66562e-33	1.14919	1.01148e-188	0.559508	8.11398e-09
PTN	1.6712	0	-1.84219	0	-0.486161	1	-1.48127	0	-0.548835	7.33079e-09	0.687437	1.47843e-16	0.602881	2.41681e-178	1.18803	7.89906e-78
DGKI	1.68685	4.10968e-81	1.03955	3.49702e-63	1.84016	1.48059e-05	1.21349	1.68709e-30	0.210481	1	0.0652319	1	2.55687	0	-0.837415	4.30947e-17
RARRES2	1.72439	0	1.25604	0	0.319535	1	1.03796	0	0.0696143	1	0.202086	1	0.337707	1	2.46616	0
CHPF2	1.16765	5.00311e-160	1.39715	0	1.20746	1.74584e-13	0.722519	5.81751e-25	0.530719	0.716915	0.187225	1	1.02234	0	-0.106825	1
WDR86	2.03982	5.47718e-253	-0.133284	1	1.95088	7.5154e-11	-2.49344	1.12704e-108	0.176512	1	0.0894183	1	2.01914	0	1.85064	2.52865e-39
ESYT2	0.619074	3.50558e-77	1.2406	0	-0.769979	7.77243e-16	1.45736	9.51377e-149	0.383598	1	-0.61945	1.57144e-27	0.660869	2.70461e-248	0.81645	6.97255e-71
PDGFRL	1.30036	0	1.24866	6.6788e-255	-0.76433	7.05647e-31	2.05601	0	-1.39999	1.97008e-10	-1.43558	9.75386e-198	0.0899745	1	2.75618	3.69684e-281
LZTS1	2.17452	2.48711e-180	1.18371	1.15375e-91	0.352986	1	1.21935	1.95517e-45	1.3603	0.00120597	0.921241	1.9027e-08	0.853862	1.25035e-85	-0.377294	1
BMP1	2.47994	0	1.16027	0	2.06835	7.3703e-66	0.75077	7.08963e-65	1.31783	0.000190191	0.0217921	1	1.06702	0	-0.0340081	1
PHYHIP	1.88414	4.37695e-156	1.02287	4.55073e-67	-1.32405	8.23596e-13	0.832097	2.74216e-15	-0.490023	1	-1.7109	2.55702e-56	-0.52604	3.72115e-34	2.70756	2.92644e-107
PDLIM2	2.14696	0	0.968643	0	0.165161	1	0.640844	6.48849e-149	0.748606	2.17872e-08	0.0796314	1	0.630695	0	0.512684	3.17025e-88
LOXL2	1.96641	0	-0.0821852	1	2.5975	1.11748e-67	0.603839	2.2319e-50	1.05435	0.00199623	1.82101	1.14229e-53	2.15285	0	-0.696212	8.41951e-70
TCIM	-0.143873	1	0.806053	6.44988e-175	1.71583	1.67636e-27	1.17504	2.16948e-95	0.0660763	1	0.414066	1	-0.37486	1	1.98296	1.87066e-148
PLAT	1.08476	1.84156e-299	-0.370659	1	0.620431	2.59205e-06	-1.32669	2.36653e-267	0.596092	0.0165304	-0.535876	1.26296e-33	1.00954	0	0.561645	1.05277e-57
BHLHE22	-0.654585	3.18407e-28	2.23889	0	-0.387026	1	0.628275	1.65434e-07	1.42368	0.0645959	0.789575	6.06833e-09	1.35874	9.72678e-170	1.31114	1.05125e-25
CYP7B1	0.502076	1.03987e-36	1.02274	7.41041e-104	-0.477855	1	0.671048	4.90171e-17	1.24996	0.0186627	0.41611	1	2.06237	0	0.878618	8.55786e-31
SULF1	4.49785	0	2.2913	0	1.99269	4.96532e-67	2.73632	0	1.07114	0.00104974	0.916175	1.38341e-50	2.83784	0	0.813595	1.81056e-138
MSC-AS1	1.82374	5.69355e-247	1.86489	0	0.827732	3.23879e-05	2.50453	2.35879e-185	0.554671	0.182651	-0.173547	1	1.84591	0	-1.9412	1.32371e-262
MSC	-0.288299	1	2.28937	0	0.87161	4.86214e-10	2.6893	2.12946e-217	2.01587	4.04794e-07	-0.149218	1	1.45174	0	-1.13019	8.45843e-179
GEM	-1.48839	0	1.23865	0	0.716415	3.21917e-16	1.08638	1.12879e-174	0.1892	1	-0.291162	1	0.687155	0	0.626434	1.43247e-89
CTHRC1	2.92688	0	2.49156	0	3.01669	3.23546e-263	3.02248	0	2.10477	1.73687e-10	2.06105	7.95235e-279	4.31347	0	0.699593	1.44274e-202
ZFPM2	1.27447	3.63111e-93	0.852074	1.63484e-52	-1.86112	2.37712e-39	1.0967	5.75291e-49	-0.5096	0.593927	-1.22309	9.20193e-56	1.54493	0	1.53369	9.62228e-50
COL14A1	1.17285	0	0.501681	1.17325e-125	-1.77116	3.70872e-198	2.02544	0	0.841454	8.04911e-12	-0.796503	1.71182e-85	-0.440279	1	1.28101	1.40374e-219
FBXO32	1.50875	0	1.25994	0	-0.220982	1	1.87729	1.35206e-165	1.30741	1.3442e-06	1.59034	8.65915e-87	1.33813	0	1.59448	5.71916e-258
CCN4	3.20224	0	0.667654	4.05952e-66	3.19701	3.41542e-39	-0.142674	1	0.188402	1	0.686645	2.01962e-09	2.16316	0	0.197179	1
GPR20	1.40858	1.49474e-57	-1.87478	2.67811e-197	-1.0103	6.04855e-06	1.04396	1.06577e-26	1.46354	9.37131e-07	0.51278	0.0325454	1.01827	2.65863e-114	-0.49142	1
PLEC	2.55458	0	1.77078	0	-0.0294656	1	1.18407	1.32588e-109	0.915527	0.000143739	-0.0965113	1	0.84431	0	1.82199	1.53018e-306
JAK2	1.61982	9.97666e-144	0.852822	1.5376e-61	0.200453	1	0.731005	2.30403e-18	-0.256926	1	-0.741784	6.22759e-14	0.872175	1.45619e-125	1.13795	2.86544e-30
BNC2	2.60022	0	0.515502	4.34533e-80	0.177447	1	0.874831	9.8349e-51	-1.61373	1.31082e-12	-0.708289	2.78884e-43	0.503005	6.5492e-181	0.813015	2.36781e-46
ADAMTSL1	1.77835	2.99296e-137	-1.11842	9.84203e-54	-1.33623	5.00993e-11	1.47173	1.58098e-94	0.191784	1	-1.92639	1.77243e-56	2.14372	0	1.36066	1.39007e-16
SLC24A2	2.44653	5.54278e-177	0.692573	1.27305e-55	1.98022	2.83922e-06	-0.294195	1	0.0356054	1	0.986748	2.62775e-07	2.22211	3.38722e-224	1.63455	1.94806e-20
CDKN2B	0.560243	1.26264e-39	2.04747	0	0.166557	1	2.36937	3.21313e-105	2.10725	0.00157245	-0.368482	1	2.56824	0	1.66247	5.5008e-69
B4GALT1	-0.477222	1	1.23436	0	0.976778	2.7868e-26	0.903248	7.41963e-103	-0.424936	1	-0.502584	1.73142e-24	0.650664	0	0.936009	2.75754e-113
CCL19	2.6152	2.66217e-152	1.2828	8.24555e-46	0.812216	0.00808677	-0.0194389	1	0.547616	0.965172	1.91201	5.86742e-34	2.3482	1.50171e-168	4.27316	3.18553e-63
RUSC2	0.6801	2.71536e-43	0.556998	1.87275e-25	-0.0416823	1	0.263909	1	0.766989	0.506951	-0.268868	1	1.09322	1.18935e-181	0.886418	4.249e-21
PCSK5	0.748188	1.01496e-60	0.200969	1	0.930214	2.94254e-08	0.839928	1.10628e-32	0.0577437	1	-0.844472	1.18892e-39	1.28449	0	1.35568	4.98402e-61
GAS1	2.2406	0	0.567214	9.01621e-113	-0.0678005	1	2.30897	0	-0.655061	0.121431	-1.43048	5.86687e-237	0.779447	0	3.30217	2.11995e-260
ROR2	2.27582	0	-0.466573	1	1.93127	3.68199e-14	-0.32014	1	0.94895	0.264473	-0.233322	1	2.23638	0	1.81221	1.1963e-82
CENPP	2.11014	4.89253e-201	0.889123	1.19524e-72	1.55781	9.67883e-10	-0.251863	1	1.54537	0.00616531	0.560469	0.000126684	1.42512	1.07804e-242	-0.8012	8.46118e-35
OMD	1.14641	1.28073e-193	0.726252	3.55937e-62	0.671145	3.58847e-08	2.74099	0	0.430759	1	-1.2907	6.72144e-117	-0.719212	9.00181e-189	4.20363	1.32799e-278
ASPN	3.13009	0	0.464248	1	2.1574	7.91673e-74	0.875311	5.45053e-80	0.590448	0.000502163	0.966061	2.41308e-54	-0.370717	1	2.19925	0
ECM2	1.12329	2.26643e-272	1.26093	2.61158e-249	-0.569232	2.8019e-11	1.40434	1.23765e-172	0.475287	1	-0.872201	8.22429e-78	-1.20718	0	2.03203	1.35481e-177
AOPEP	1.81988	0	0.961689	0	0.246092	1	0.960906	1.50353e-90	0.866169	9.79555e-07	0.325057	1	0.8681	0	0.59542	2.75591e-72
CDC14B	1.14222	9.66827e-100	0.276957	1	-1.25148	3.4182e-20	1.35735	1.26387e-64	1.14815	0.00973472	-0.559104	1.67191e-07	0.892666	3.7445e-130	0.696881	1.08082e-13
COL15A1	1.82603	0	2.02177	0	-1.74289	2.70254e-173	2.8786	0	2.20666	1.40844e-06	0.33698	1	-1.19796	0	-1.03	1.4656e-254
TGFBR1	0.464421	1	0.966694	8.45265e-192	0.408722	1	1.63874	4.7569e-156	1.08081	0.0505655	-0.398066	1	1.35092	0	0.641487	1.53348e-26
MSANTD3	-0.835847	9.0987e-124	0.745052	7.19697e-83	0.779647	3.05455e-08	1.16497	9.52661e-83	0.167115	1	-0.254875	1	1.85269	0	-0.896384	4.47355e-78
ABCA1	0.196093	1	0.819558	6.09706e-144	-0.626423	1.87003e-10	1.73205	3.10386e-188	0.633254	0.175402	-0.439857	1	1.88714	0	0.730364	1.60475e-39
SLC44A1	1.94417	0	1.12232	0	-0.0415007	1	1.15818	8.76761e-130	0.60083	0.067819	-0.162741	1	0.997567	0	0.789664	1.03603e-111
SVEP1	1.34647	4.44733e-238	-0.906939	5.36014e-133	-1.3837	5.56492e-37	0.673594	6.55989e-25	0.438768	1	-1.20696	6.94447e-123	0.824225	3.45002e-178	2.58859	4.79267e-149
UGCG	-1.10258	0	1.29911	0	0.22613	1	1.36071	8.26562e-200	1.34314	2.18692e-13	-0.438906	1	1.22031	0	0.596552	4.3065e-46
RGS3	1.81566	0	0.68211	8.077e-130	2.67809	4.09899e-78	-0.163326	1	0.256042	1	0.768971	3.45029e-32	1.36217	0	0.279348	1
TNC	-0.3223	1	2.27021	0	2.58174	4.16303e-87	-0.776227	1.90542e-86	1.34921	0.00587711	0.0508361	1	3.08362	0	-1.45827	1.45523e-127
PAPPA	-2.30185	0	1.66638	0	1.71949	7.48798e-28	0.985595	2.90253e-26	-1.19953	1.05491e-05	-0.749389	1.14527e-27	2.49942	0	-1.02045	5.2624e-99
NEK6	2.03633	0	0.809569	1.17135e-98	1.04841	1.83036e-07	0.855437	6.2226e-49	1.01409	0.0463115	0.559821	1.13478e-12	2.08401	0	0.818412	5.66326e-32
ANGPTL2	1.57883	0	1.00553	0	0.783331	3.1691e-22	0.819345	1.21492e-48	0.54763	0.151906	0.390277	1	0.186679	1	0.425953	1
DNM1	2.26328	0	0.102722	1	-0.0913074	1	0.565654	8.43197e-13	0.0609218	1	-0.590379	4.09404e-11	2.15544	0	0.882896	2.96599e-27
CERCAM	3.19246	0	1.12275	0	1.24974	3.23587e-40	1.04978	2.11633e-197	0.936515	0.00413554	0.304565	1	1.36868	0	0.85816	1.43486e-116
PRRX2	0.260444	1	2.42998	0	-0.492577	1	3.16641	0	0.190601	1	-1.04519	8.6644e-50	3.25135	0	0.645327	7.66586e-22
HMCN2	0.66659	1.05417e-18	-0.323743	1	-1.15191	1.87658e-09	0.942913	5.0771e-14	0.237468	1	-1.03043	1.22586e-13	0.76762	8.33768e-53	0.897475	1.95628e-07
NTNG2	0.725696	2.23395e-21	0.996811	7.96778e-58	-0.119415	1	1.02157	4.39225e-20	0.678742	1	0.173645	1	2.23006	0	0.754909	3.0365e-07
ADAMTSL2	1.89512	1.19943e-125	1.33033	3.49806e-100	-0.1425	1	0.886165	5.44223e-13	0.249332	1	1.11066	5.07883e-41	0.904575	1.19059e-72	1.39227	1.15565e-54
COL5A1	3.29761	0	1.04984	0	1.88845	1.7802e-119	1.37079	0	0.52142	0.056996	0.697228	9.20536e-62	1.31629	0	1.10591	4.54034e-297
PTGDS	1.34909	0	2.3484	0	-0.654159	2.62811e-11	2.59627	2.96804e-165	1.11127	0.0043568	-0.0525575	1	2.42624	0	0.609417	4.90037e-60
AL137186.2	0.764477	7.23669e-20	0.100493	1	1.41955	0.000500792	1.55403	5.87441e-50	0	1	-0.0515951	1	0.781541	4.94643e-76	1.32162	2.82272e-15
IL15RA	0.718137	4.26074e-75	1.14294	5.92774e-178	0.115537	1	2.73515	1.652e-160	2.09618	4.44406e-05	0.143233	1	1.4583	0	-0.303648	1
ITIH5	0.991803	6.09915e-122	0.602405	2.31966e-82	-3.08085	0	0.686622	2.14968e-18	0.114692	1	-0.724434	1.44568e-39	-0.545228	5.85258e-74	1.32982	5.60968e-71
SFTA1P	0.933028	4.02996e-31	0.227657	1	1.0051	0.00609265	2.56506	1.48848e-96	2.50104	0.00144027	0.73257	4.03646e-17	0.805448	6.2484e-67	0.495608	1
PLXDC2	2.90245	0	0.962871	0	-0.177524	1	1.45903	1.19945e-293	0.3178	1	0.321591	1	1.57956	0	1.33168	8.89839e-291
KIAA1217	0.944748	4.97105e-302	1.8501	0	-0.0225616	1	-0.796331	8.80474e-46	0.22995	1	1.63451	1.19071e-42	2.85541	0	2.27727	4.14433e-271
ARHGAP21	0.607708	2.42395e-100	0.542921	1.14845e-60	-1.5013	6.07804e-99	1.13432	2.3461e-134	-0.0734006	1	-0.862665	1.41306e-60	0.466554	1	1.06171	1.95871e-86
SVIL	1.00263	0	0.232427	1	-1.0919	1.62427e-66	0.871264	1.98428e-91	0.547074	0.00573109	-0.367358	1	-0.0440616	1	0.895179	3.98181e-115
JCAD	2.53123	0	0.919198	4.06096e-99	1.39682	1.11013e-07	0.983723	1.58306e-47	0.959702	0.172983	0.197194	1	1.76005	0	1.22337	2.05646e-41
LINC00839	1.09413	3.26958e-58	1.41942	4.41581e-140	0.945322	0.00258863	1.11923	3.14271e-23	0.370739	1	0.563797	0.00543613	1.40133	1.35868e-249	-0.267425	1
CSGALNACT2	-0.44931	1	1.9221	0	0.504234	0.000475491	0.68783	1.97779e-36	0.534401	0.472407	0.322861	1	1.39335	0	-0.39517	1
DEPP1	2.17154	0	1.5329	0	0.431225	1	0.384091	1	0.475999	1	0.863984	8.83365e-75	-0.826725	3.55644e-291	1.96356	3.37245e-195
PRKG1	0.858501	1.74509e-137	-0.566443	1.0983e-62	-0.747272	1.26613e-16	0.920393	1.86947e-75	0.394269	1	-0.218009	1	2.57635	0	0.507396	5.06515e-24
CISD1	0.953474	4.15708e-295	1.17647	0	0.584163	5.2236e-11	1.34024	2.73991e-264	0.818254	6.35233e-06	-0.13561	1	0.685875	0	-0.449671	1
BICC1	0.800628	1.89603e-194	1.40447	0	0.172849	1	1.17467	4.57527e-143	0.111627	1	-0.544089	1.33606e-36	0.762412	0	0.750766	2.74327e-78
FAM13C	1.70159	1.37521e-104	0.112206	1	-0.918193	2.71436e-09	0.98259	1.1966e-21	2.12748	6.92962e-11	-0.34635	1	-0.828488	4.0954e-118	0.774023	1.96128e-16
EGR2	0.579028	5.33673e-59	1.41121	9.4579e-256	0.821539	1.52014e-05	-0.210863	1	0.266968	1	0.256188	1	-0.625448	6.40453e-107	2.36799	2.08307e-159
REEP3	0.426965	1	1.16156	0	0.581526	2.51198e-12	1.37004	8.43617e-222	1.3211	1.51018e-11	0.078854	1	1.00851	0	-0.0427596	1
ADAMTS14	2.56862	2.10479e-188	1.1829	4.05406e-104	2.55326	9.75646e-11	1.22983	3.97064e-29	0.605179	0.923868	0.891001	1.4308e-06	1.78929	0	-0.0713508	1
UNC5B	2.42854	0	1.32394	0	1.39689	5.64501e-18	-0.481379	1	0.698301	0.206396	2.04981	6.40094e-83	3.36089	0	-1.08683	6.43552e-229
CDH23	0.837777	5.18577e-28	0.630732	8.96236e-22	0.607373	0.105915	-0.996332	9.87411e-14	0.530483	1	-0.979562	2.92696e-17	0.860778	1.9856e-118	0.846289	5.45144e-08
PLAU	0.774027	7.44988e-198	2.56459	0	0.648215	5.38905e-12	3.13325	0	0.959962	0.0330324	0.446123	1	3.94614	0	-0.464567	1
ZCCHC24	2.13521	0	0.809502	1.763e-190	-1.00854	2.70854e-31	1.3749	1.53511e-173	0.462274	1	-0.256291	1	0.424476	1	0.895452	5.79207e-82
CCSER2	0.220745	1	0.589727	1.2024e-96	-0.640822	5.12244e-13	0.627694	1.23974e-48	0.612207	0.00750345	-0.197738	1	0.512098	3.94655e-200	0.0818495	1
PTEN	0.700941	3.16627e-140	0.795506	4.68722e-233	-0.193333	1	0.914624	7.31468e-141	0.141126	1	-0.00472978	1	0.625415	0	0.33457	1
ACTA2	2.59515	0	0.301546	1	-0.766532	8.63868e-28	0.664432	3.73167e-160	0.771782	1.04748e-49	1.00001	4.92859e-158	0.178855	1	0.79963	1.07253e-195
CH25H	0.169433	1	1.6943	0	1.55113	7.46449e-11	0.972709	2.60315e-19	-0.895908	0.00211468	0.243425	1	1.51389	5.10733e-197	0.886757	1.07762e-18
CYP26A1	1.27196	2.02094e-44	-0.17736	1	0.319264	1	0.497782	1	0.3346	1	0.648563	0.0090105	1.67339	2.2742e-162	2.81702	1.39028e-32
MYOF	1.83284	0	0.993433	1.43261e-284	-0.463994	1	1.77126	4.44609e-275	1.72027	4.18994e-07	-0.452877	1	1.961	0	-0.0843356	1
ENTPD1	2.79394	0	0.879446	7.24121e-116	0.882588	9.4773e-08	0.777562	6.11864e-24	1.39853	4.00443e-13	1.22211	4.65842e-38	1.87561	0	1.97474	4.31325e-124
UBTD1	1.22704	1.00988e-185	2.25612	0	1.52955	8.38512e-17	0.614125	4.67538e-14	0.622751	0.572593	-0.0339114	1	1.97352	0	-0.518608	8.87868e-18
MARVELD1	3.04821	0	0.818486	3.89812e-183	-0.195711	1	0.898986	1.00663e-79	0.965811	0.0221303	0.589055	6.14001e-22	1.10614	0	1.70995	2.1255e-181
SFXN3	2.55334	0	1.3151	0	0.439646	1	1.57147	1.78316e-102	0.859908	0.0314926	-0.102116	1	0.794051	4.67877e-175	1.00466	2.67525e-44
PSD	0.681355	1.56618e-18	-1.24638	1.42006e-94	-0.102927	1	0.0521715	1	0.480044	1	0.868563	6.64741e-08	1.28924	1.44098e-285	1.10834	2.32486e-22
WBP1L	0.927291	1.44156e-155	0.634924	3.27451e-84	0.35341	1	0.516532	4.813e-17	-0.311284	1	-0.0150402	1	1.12886	0	1.15361	6.75103e-97
ITPRIP	-1.98564	0	0.598903	4.29776e-50	1.60357	5.53953e-15	0.574679	5.23919e-20	-0.430325	1	-0.102437	1	1.51645	0	0.853755	6.10265e-35
PLPP4	4.30245	0	2.91656	0	3.69868	3.33126e-29	1.26906	1.3264e-33	-0.678798	0.201336	2.38632	1.63843e-41	4.15572	0	1.69547	1.39585e-98
HTRA1	2.52358	0	1.66238	0	-0.101857	1	2.78801	0	0.496976	1	0.133706	1	0.836293	0	1.18549	0
CPXM2	1.30811	9.18149e-181	0.603975	2.86546e-25	-0.740233	2.32028e-14	3.39153	2.97304e-283	0.23097	1	-1.57896	1.51e-128	-0.418786	1	2.24327	7.72907e-95
ADAM12	2.18034	0	3.32495	0	3.04075	2.24878e-58	1.38953	4.62517e-198	1.6498	0.044529	1.84007	4.31574e-50	1.60402	0	-0.1464	1
SCT	2.94214	5.77548e-217	0.934418	3.5162e-56	2.56987	1.7244e-07	-0.29472	1	0.242901	1	1.07291	1.73397e-08	1.26494	5.11295e-147	3.24101	3.00723e-61
DRD4	1.19753	3.61931e-51	0.172111	1	1.27216	0.00362926	0.178806	1	0.228382	1	0.130247	1	0.790581	1.25317e-67	1.11506	7.36731e-11
CD151	1.59149	0	0.957575	0	0.104575	1	0.99378	0	0.584247	4.3213e-16	-0.2257	1	0.296435	1	0.00824177	1
TSPAN4	2.09613	0	0.522437	1.88916e-208	-0.127076	1	0.555162	5.12245e-79	0.0980417	1	-0.197232	1	0.169565	1	1.6123	0
CD81	1.18235	0	0.589839	0	-1.25037	0	1.45128	0	0.475918	1	0.102253	1	0.394279	1	1.14853	0
OR51E1	1.75883	4.49113e-82	1.31406	1.39779e-83	-0.605622	0.0310372	1.5729	4.21243e-45	2.14971	1.60983e-09	-0.175179	1	-0.892816	6.79641e-71	0.307481	1
CAVIN3	2.24002	0	1.20704	0	0.285844	1	1.0514	0	0.873539	2.17092e-13	-0.0903369	1	0.518472	0	-0.452978	1
SMPD1	1.72602	0	0.928338	3.61107e-172	1.16859	5.25919e-15	-0.259927	1	0.399272	1	-0.0656135	1	1.24119	0	0.0666705	1
DKK3	3.02928	0	1.83167	0	0.120739	1	1.26781	1.25961e-240	1.03998	9.80643e-09	0.923012	8.88785e-142	0.793868	0	0.903238	2.25452e-177
MICAL2	0.776147	1.41141e-130	2.72233	0	1.83833	8.47931e-18	2.89951	0	0.630463	0.187512	0.454966	1	2.77149	0	-0.36085	1
TEAD1	1.49284	0	0.404624	1	-0.46031	1	1.03252	7.06591e-99	1.02705	0.00919309	-0.316469	1	0.788759	0	0.707723	1.07022e-46
SPON1	2.1462	0	1.54422	0	0.763809	1.76464e-07	0.73561	1.05824e-35	-0.592801	0.348854	-0.133039	1	1.06818	0	-0.686497	2.74306e-47
LUZP2	1.16166	9.63646e-36	0.116689	1	0.13784	1	0.577536	3.46893e-07	0.193816	1	1.46297	1.00036e-14	0.536157	3.66069e-28	1.82925	1.38035e-24
DEPDC7	1.00486	1.95937e-39	0.52675	2.08403e-13	0.925363	0.00372676	-0.087726	1	0.498891	1	0.721563	4.75375e-05	0.996464	1.28801e-97	0.418509	1
KIAA1549L	0.21863	1	0.625088	4.05952e-21	0.696845	0.0448514	0.895456	3.05486e-18	-0.318299	1	0.539301	0.000162027	1.75297	1.04582e-261	-0.895291	3.03304e-22
CHST1	0.72174	9.23274e-22	-1.10014	1.05349e-43	1.01807	0.0112793	0.97306	5.67352e-17	0.792038	0.510021	0.735193	0.000196823	0.253768	1	1.44888	2.31997e-24
CREB3L1	1.03151	1.01151e-261	0.278618	1	1.246	5.42018e-19	0.719785	3.50794e-57	0.779844	0.202391	0.0797586	1	1.05924	0	-0.316601	1
MDK	2.30304	0	-1.24793	0	1.05152	1.23398e-41	-2.08623	0	-0.816824	7.57689e-14	1.01421	4.81461e-181	-0.0618788	1	2.08666	0
ARHGAP1	2.04295	0	1.00038	1.63601e-305	0.202262	1	0.898317	3.74912e-80	0.874494	8.76265e-05	0.07077	1	0.477546	1	0.243282	1
SLC39A13	1.71246	0	0.734616	6.59297e-146	0.487287	1	0.630712	1.21186e-42	0.841769	0.00528181	0.0964786	1	0.928609	0	0.121582	1
TNKS1BP1	1.12609	3.35436e-224	0.690412	1.20075e-82	-0.14419	1	0.958154	4.75252e-43	0.239674	1	-0.714086	4.41851e-25	0.432681	1	0.744652	1.87887e-30
RTN4RL2	0.262112	1	0.610241	1.22361e-18	-0.612552	0.0151857	1.44411	3.63138e-34	0.316577	1	-0.0558523	1	1.46365	1.06741e-210	0.846382	1.49102e-10
SERPING1	0.944812	0	0.957503	0	-0.0165351	1	1.12641	0	0.470996	1	-0.148227	1	0.0416315	1	1.508	0
YPEL4	0.724642	4.13339e-23	0.768923	1.43197e-30	-0.604506	0.0194487	0.937443	4.76491e-13	0.706673	0.632211	-0.29467	1	-0.967449	1.47615e-102	1.14031	3.80371e-14
TMEM132A	1.26206	3.41644e-107	0.955687	1.36205e-126	2.72197	3.08995e-25	-0.559062	1.9042e-09	-0.248306	1	1.35849	7.53145e-21	1.17004	0	-0.648025	6.82527e-28
RAB3IL1	0.731525	2.78891e-60	0.894754	4.57202e-95	-1.44889	2.56197e-46	0.615825	5.75466e-14	0.128044	1	-0.279138	1	0.151712	1	1.70103	6.55476e-70
AHNAK	1.57883	0	0.343892	1	-1.3377	0	1.28191	0	0.552675	1.17703e-05	-0.79144	3.55992e-238	0.21978	1	1.39013	0
ATL3	1.20589	5.46744e-306	1.31103	0	-0.759868	7.43229e-21	1.04738	8.45614e-112	0.612175	0.022701	-0.766085	4.53097e-50	0.381288	1	0.383346	1
VEGFB	2.15358	0	1.57025	0	-1.39905	7.3996e-100	3.04695	0	-0.0906303	1	-0.320185	1	0.495181	1	1.74925	2.21565e-300
LTBP3	1.46118	0	0.918167	0	-1.17911	2.1458e-79	1.15942	7.45881e-202	0.249769	1	-0.358627	1	0.0760531	1	1.89443	0
C11orf68	0.189401	1	0.607104	2.84605e-50	-0.965633	9.09788e-18	1.08382	1.24236e-58	-0.189616	1	-0.182347	1	0.754386	1.64314e-214	0.629714	3.52352e-19
YIF1A	0.747435	0	0.835913	0	0.754738	1.39044e-29	0.626732	4.7626e-95	0.591983	7.51077e-05	0.100732	1	0.818776	0	-0.829614	0
CD248	3.44347	0	-0.321051	1	-0.265209	1	-0.293644	1	1.33506	0.00016297	-1.13094	2.09829e-145	0.854467	4.12474e-219	0.704026	6.20931e-51
RIN1	1.3882	5.14541e-102	0.714856	9.95457e-37	0.708628	0.00536577	0.070929	1	0.307178	1	-0.34613	1	1.17746	1.58993e-210	0.0148051	1
CTSF	1.35997	0	0.542645	5.43432e-140	-0.897034	1.85751e-56	1.51853	4.93884e-297	0.521052	0.0896826	-0.547091	1.62623e-66	-0.656267	0	1.58963	4.61361e-241
C11orf24	1.70327	0	0.999883	3.30321e-190	0.579037	0.000133226	0.934619	4.39424e-57	1.02792	0.0103142	-0.351259	1	1.33056	0	-0.657491	1.6777e-51
MRGPRF	2.23279	0	0.638166	2.39096e-110	-0.768108	1.28449e-18	0.77287	2.82736e-24	1.44859	4.68477e-09	-0.834563	1.34499e-52	-0.643486	3.51643e-160	0.417425	1
FAM168A	2.35159	0	0.588376	6.97222e-36	-0.403085	1	0.487829	1	0.357406	1	-0.399475	1	0.957467	1.13383e-176	1.04982	4.47134e-50
P4HA3	2.38061	0	2.34659	0	2.03594	1.40346e-14	1.81447	1.19059e-94	1.12038	0.173446	1.45548	1.89615e-30	1.73025	0	-0.809416	2.15664e-55
LRRC32	0.966374	2.99398e-143	1.53749	0	0.388141	1	1.05149	8.2434e-90	1.00529	4.18262e-09	0.296948	1	0.47111	1	0.627141	4.13064e-37
TSKU	1.42454	6.38799e-302	0.0777113	1	0.600774	6.68862e-06	-0.285394	1	0.854571	0.112931	-1.02427	1.757e-53	0.544574	3.88329e-118	0.555602	4.6921e-19
TENM4	3.04225	0	-0.904103	1.5635e-47	0.593989	0.0873526	-0.651122	6.44032e-10	0.115418	1	0.916525	7.56436e-10	1.89059	0	0.543204	5.86577e-07
SYTL2	2.42948	0	1.40767	1.70142e-210	0.13311	1	0.957568	1.47911e-68	1.0715	3.60237e-05	0.200821	1	1.56069	0	2.27236	4.11018e-176
PRSS23	2.11971	0	1.4865	0	0.44826	1	0.650504	4.20452e-167	1.08623	3.3613e-11	-0.132992	1	1.29798	0	0.525512	1.61594e-71
NOX4	3.33433	0	1.70978	2.77144e-304	0.85722	9.03532e-07	1.66572	8.45226e-86	1.25139	0.138925	0.300253	1	2.41326	0	1.61932	1.67364e-77
ARHGAP42	0.386834	1	0.554373	3.73336e-26	-0.778154	1.02862e-07	0.837637	3.55434e-36	1.6184	0.00701216	-0.107552	1	1.86414	0	-0.0547153	1
MMP1	-1.97682	1.34312e-280	4.07446	0	6.67991	1.32327e-77	0.255876	1	0.148976	1	2.74773	3.18933e-22	4.468	0	-3.93386	0
MMP3	-3.5192	0	3.54626	0	2.61684	1.16886e-36	0.0938376	1	0.0619744	1	2.09996	4.0915e-10	2.59672	1.43335e-221	-2.08107	4.03873e-115
MMP13	2.89	6.39033e-206	2.88086	8.00845e-294	3.66654	7.03195e-14	0.461475	1	0	1	2.11737	3.39459e-14	3.29557	0	1.31674	4.75927e-07
GUCY1A2	0.620862	1.91418e-18	-0.147501	1	0.659659	0.0177354	0.721292	2.33323e-18	1.15108	0.000313878	-0.0902859	1	0.515757	1.7665e-39	0.0589445	1
LAYN	1.27266	3.101e-185	1.214	3.3822e-237	-0.0861643	1	0.90621	7.88945e-25	0.445043	1	0.569673	3.63928e-09	0.51571	8.84469e-101	0.752463	1.25201e-36
NNMT	0.311337	1	2.15101	0	0.93474	5.21654e-143	3.41249	0	0.974809	2.96752e-15	0.118957	1	1.67495	0	1.04067	0
TAGLN	1.79392	0	1.0389	0	0.251222	1	0.895221	0	0.438007	1	0.824023	1.74484e-183	-0.0607148	1	0.798073	0
PHLDB1	1.17541	0	0.71275	1.08093e-141	-0.401523	1	1.04681	1.04348e-110	0.68128	0.00333909	-0.139508	1	0.0503172	1	0.350228	1
THY1	3.24636	0	1.19529	0	0.922635	9.21234e-48	1.15039	0	1.17549	9.8412e-11	-0.0845335	1	1.57281	0	1.08221	0
MIR100HG	2.02705	9.11754e-80	0.643671	1.23255e-38	-2.02998	5.0694e-36	-1.14788	4.09794e-14	0.237833	1	-0.0323708	1	2.70605	0	2.39288	6.90874e-54
SNX19	1.04793	2.2909e-98	0.584868	6.5439e-33	-0.0929008	1	0.905234	2.09871e-32	0.419497	1	-0.479379	1	0.784418	2.02456e-135	0.0817781	1
NTM	3.68233	0	-0.0175304	1	0.644276	7.92723e-09	0.0987337	1	0.09034	1	0.0716585	1	3.96304	0	1.12478	7.69981e-110
CACNA1C	1.4283	1.74268e-138	0.141053	1	0.764743	0.00107777	0.668708	1.04118e-17	0.421003	1	0.435547	1	3.23264	0	0.723112	2.65032e-15
TSPAN9	1.71724	0	1.01754	1.57609e-207	1.51315	7.98567e-25	-0.196803	1	0.302497	1	0.675618	1.57745e-19	1.14562	0	0.337264	1
IFFO1	2.20498	0	0.508463	9.14834e-31	-0.214441	1	0.92543	7.40676e-31	0.660723	0.530195	-0.0324667	1	0.886037	1.3974e-170	0.784829	8.66755e-26
P3H3	2.72254	0	1.04565	4.58464e-285	0.971119	7.41604e-14	0.152224	1	1.09589	0.0174458	-0.0990761	1	1.05402	0	-0.490963	1
C1S	1.39453	0	1.16882	0	0.121058	1	1.75758	0	0.838551	8.89695e-13	-0.0454606	1	0.145362	1	1.17545	0
C1R	0.79839	0	1.37377	0	0.166805	1	1.55149	0	0.49488	1	-0.127634	1	0.239872	1	1.4263	0
RBP5	2.27812	8.87136e-227	1.7131	3.74623e-206	-1.03202	1.13172e-08	0.386269	1	1.32033	0.00623645	1.54859	3.50942e-31	1.1548	2.45875e-111	1.58348	1.03057e-18
CLSTN3	1.85577	5.94068e-290	0.955412	3.28092e-104	-0.0512796	1	0.33997	1	0.220195	1	0.726226	8.09499e-14	0.657217	2.24829e-92	2.08121	7.50038e-76
MFAP5	1.22448	0	0.00768894	1	-0.672508	2.17559e-15	2.20431	0	-0.852684	0.250066	-2.6188	0	1.93225	0	4.71974	2.366e-292
A2M	1.59579	0	1.50478	0	-0.878049	6.70426e-41	0.313997	1	1.12405	1.04865e-37	0.487345	1	-0.223765	1	1.22462	3.4481e-239
EMP1	-0.814432	0	1.81621	0	0.367108	1	1.77067	0	-0.623285	1.76474e-05	-0.831272	1.08921e-191	0.760519	0	0.685045	1.94496e-116
RECQL	0.738126	1.26119e-125	0.917194	1.34464e-214	-0.167265	1	1.12085	2.27884e-146	0.82191	0.00622769	-0.498959	1	0.938839	0	-0.680336	1.65583e-100
GOLT1B	-0.475334	1	1.04034	1.21014e-290	1.2422	2.98814e-26	0.51738	8.79781e-32	0.368106	1	0.0380973	1	1.26711	0	-1.06678	3.21967e-238
BCAT1	2.6024	0	0.122156	1	2.6887	1.56977e-21	0.631191	1.24952e-31	0.185518	1	-0.108058	1	1.05211	0	0.894145	8.32521e-31
RASSF8	-0.911923	2.22733e-137	1.16831	4.95544e-190	-0.890763	1.75581e-23	1.1968	3.77141e-90	-0.15938	1	-0.752729	3.4321e-26	1.66869	0	0.689525	1.46819e-41
SSPN	1.69554	0	0.61592	3.50287e-181	-1.78084	0	0.808232	2.51289e-136	0.158471	1	-0.432579	1	-0.205658	1	1.68969	0
STK38L	0.79298	1.05493e-74	1.02252	7.47194e-188	0.960761	3.44599e-08	1.46971	7.15134e-151	1.08164	0.000313846	0.022458	1	0.855744	4.70108e-163	-0.532061	3.70665e-41
SMCO2	0.99876	9.24127e-38	1.09858	1.01458e-136	0.684844	0.0830906	0.207443	1	0.1389	1	0.193527	1	1.88381	6.23445e-218	0.840074	4.25035e-08
PTHLH	0.199603	1	0.988991	9.47094e-75	0.218883	1	1.55684	1.29592e-46	0.421998	1	-0.992837	2.3886e-19	2.41294	0	1.16333	3.84315e-24
TSPAN11	1.92798	1.20943e-132	1.24923	3.85532e-123	0.540897	0.00221869	0.33235	1	0.383792	1	0.977241	2.0939e-09	1.63855	2.00569e-210	0.752203	1.38892e-07
VDR	1.08018	2.06645e-111	2.43197	0	0.847612	0.000947737	2.03336	3.55311e-83	1.18259	0.222762	0.761842	1.55387e-10	2.76768	0	0.509133	1.50551e-10
POU6F1	0.695534	6.71757e-21	0.736806	2.82074e-27	-0.972219	3.00317e-06	0.694085	7.3671e-09	0.214736	1	-0.291263	1	0.112121	1	0.673424	3.35628e-06
ITGA5	-0.531199	2.85341e-99	1.02245	0	1.3174	4.36771e-24	0.657126	2.91397e-40	0.91795	0.0251265	-0.558753	3.07313e-15	1.30394	0	0.18614	1
ITGA7	0.565095	3.29367e-18	1.11077	3.05772e-73	-0.802227	1.28669e-06	0.624122	2.55519e-14	0.764333	0.000230441	-0.806719	3.72262e-09	-0.714138	1.96361e-58	-0.518409	1.31087e-10
MMP19	-0.327833	1	1.54184	0	0.915309	9.59857e-09	2.6628	1.841e-279	0.0283499	1	-0.606037	7.64982e-21	0.743187	1.27895e-230	2.37097	8.46205e-152
STAT2	2.75204	0	1.414	0	1.16055	9.00977e-24	1.00091	1.08714e-91	0.636847	0.143178	0.534747	9.32399e-17	1.19963	0	1.33646	1.98256e-125
HSD17B6	3.08896	2.94114e-304	2.04334	0	1.21446	0.00158807	0.206392	1	2.30618	1.16659e-07	-0.239316	1	0.914078	1.82945e-112	3.16064	9.81555e-81
LRP1	1.4976	0	0.781833	0	-1.03759	1.97248e-147	1.35179	0	0.35054	1	-0.30975	1	0.332065	1	0.735758	5.01117e-189
NDUFA4L2	1.66761	5.512e-183	0.700509	3.64012e-61	0.239907	1	1.83312	0	1.24076	1.00161e-35	0.647766	1.10954e-10	1.11122	1.4742e-256	-0.762327	7.77786e-55
B4GALNT1	1.80103	6.10619e-131	0.726487	7.59631e-22	0.120876	1	1.04648	2.08818e-19	0.760495	0.6344	-0.164298	1	0.754237	2.83121e-59	-0.49208	1
AGAP2-AS1	1.78859	0	1.81146	0	1.10288	5.64748e-09	1.66295	3.55967e-99	0.868082	0.025683	0.639078	1.80531e-07	1.56784	0	0.0314986	1
MSRB3	1.91557	0	0.24067	1	-0.297041	1	0.957512	4.55351e-162	0.875973	1.30124e-12	-0.00628663	1	0.690782	1.38678e-300	0.305374	1
PHLDA1	-1.1327	0	1.32626	0	1.98712	7.95575e-114	1.55573	0	0.532459	0.000166093	0.0310159	1	0.493051	1	0.169694	1
PPFIA2	1.37951	4.16657e-69	0.399152	1	-0.63891	0.0107052	-0.136137	1	0.324876	1	0.69834	3.48747e-05	1.9032	1.28227e-269	1.48023	3.15755e-40
EPYC	2.69069	4.67902e-131	3.91053	0	1.47022	0.00890629	1.42315	6.32397e-23	0.0333297	1	0.478482	1	4.01058	0	3.5367	2.55018e-42
KERA	1.11356	1.31501e-43	0.655685	1.99232e-22	0.416177	1	0.10893	1	0	1	0.27707	1	0.687107	1.53414e-46	1.67456	8.83301e-21
LUM	1.04917	0	1.08036	0	0.946004	3.00144e-208	1.97397	0	0.240081	1	0.141179	1	0.523722	0	0.928017	0
PLXNC1	2.68679	0	1.4091	1.41049e-179	-0.0947464	1	1.86397	6.2021e-119	0.362261	1	0.517223	2.54481e-06	1.06581	1.01024e-229	2.2364	8.90601e-79
IKBIP	1.02206	1.24626e-274	0.553614	2.31567e-104	0.363695	1	1.04632	5.84907e-193	0.599514	0.0282165	0.178094	1	1.28597	0	-0.63663	4.50508e-87
DRAM1	-0.671242	5.31936e-115	1.35418	0	0.846525	5.88677e-10	2.04765	2.63141e-208	0.14166	1	-0.431431	1	1.67189	0	0.59562	3.44836e-16
IGF1	1.3357	0	1.82467	0	-2.22623	5.40125e-259	0.849434	2.34993e-65	-1.00144	0.000157216	-0.563516	7.88146e-39	-0.159893	1	3.0626	2.7311e-198
GLT8D2	1.88748	0	0.736149	3.55902e-246	-0.395279	1	0.83701	1.07943e-88	-0.143028	1	-0.243669	1	0.207318	1	2.49717	0
ALDH1L2	2.59598	0	1.67548	3.49744e-258	0.102334	1	3.3407	0	0.834602	0.58768	-0.348882	1	1.33403	5.72984e-203	-0.700449	2.81039e-37
NUAK1	1.53299	5.27737e-277	1.89402	0	0.446387	1	1.16008	2.73568e-57	0.433476	1	0.70332	7.06801e-13	2.22435	0	0.912452	4.25975e-44
CKAP4	0.531863	2.03165e-135	0.197663	1	0.721466	8.77511e-16	0.259918	1	0.879801	0.00165969	-0.384262	1	1.15966	0	-0.382695	1
TMEM119	3.05722	0	0.632488	2.62412e-112	1.01082	1.13073e-11	0.832994	5.2237e-67	1.26351	0.0251896	0.535082	1.19768e-20	1.909	0	1.4858	2.91145e-136
KCTD10	0.888604	1.03727e-108	0.656881	4.93222e-79	0.322266	1	0.0122056	1	0.722349	0.0496409	0.0711882	1	0.952951	5.77312e-306	-0.573024	4.71697e-33
ATP2A2	-0.567564	4.38236e-152	0.999439	0	-0.324468	1	0.894869	8.89685e-100	0.804636	1.22592e-05	-0.531672	2.3173e-25	0.812565	0	0.235134	1
CDK2AP1	2.14651	0	-0.695356	2.75243e-51	1.49915	9.54621e-25	1.27502	9.72435e-74	-0.233316	1	0.681914	1.8982e-11	-1.22936	0	0.75496	6.01671e-52
RILPL1	0.506135	8.04028e-18	0.467656	1	-1.25616	3.49472e-21	1.03324	1.08073e-38	-0.478175	1	-0.0858729	1	0.89888	2.50424e-205	0.795902	3.15886e-17
NCOR2	1.27888	0	0.787352	1.076e-172	-0.257142	1	0.721301	4.27013e-40	0.288366	1	-0.178828	1	0.57282	2.67782e-212	0.73539	4.13147e-52
GJB2	3.40528	0	4.50839	0	3.06433	2.19609e-16	1.17098	1.63249e-26	0.572946	1	1.64858	4.33764e-26	4.66837	0	4.53399	1.31473e-228
TNFRSF19	2.93698	2.71728e-305	0.0378439	1	1.19653	3.4638e-08	-0.4369	1	0.787993	0.488751	1.22738	1.01903e-26	2.28529	0	1.20951	1.80176e-22
SHISA2	1.68869	5.01102e-95	0.2565	1	1.97185	9.07142e-08	-2.85943	7.6396e-94	0.0481757	1	1.54225	5.59016e-18	1.47527	1.57936e-219	3.17403	6.08766e-85
FRY	2.21212	3.94151e-236	1.43096	1.10679e-230	-1.12439	1.15464e-11	0.686711	7.14482e-22	0.562085	0.0704346	0.171481	1	0.515748	5.47174e-41	0.929837	7.03395e-32
POSTN	2.81426	0	0.972965	0	3.35409	1.14689e-141	0.644685	1.65101e-123	2.65875	6.66313e-10	2.67987	3.17178e-182	4.14573	0	2.05233	0
LHFPL6	0.36949	1	0.581898	2.95697e-196	-0.668598	2.65232e-49	1.10223	0	0.883126	5.84667e-20	-0.793046	1.46474e-153	-0.358845	1	1.04507	1.11149e-242
TNFSF11	1.16147	1.01386e-49	2.78782	0	1.95084	1.05652e-06	0.314446	1	0.278683	1	0.520372	0.0106041	0.599661	8.84381e-36	1.89703	6.39418e-27
LMO7-AS1	1.44494	3.87952e-79	1.94726	0	0.0875596	1	0.737874	5.56329e-09	-0.117987	1	1.36629	1.21037e-13	1.85789	4.73619e-260	1.20504	7.33129e-17
NALCN	1.89726	6.84985e-84	1.16221	6.19796e-121	-0.312084	1	0.718079	1.40821e-11	0.743287	0.73857	1.28141	4.81934e-13	1.78485	1.04524e-168	1.32611	1.09918e-28
ITGBL1	2.62399	0	2.78629	0	-0.903699	3.03653e-33	4.26225	0	1.86525	1.71091e-06	1.1181	8.68938e-111	2.92311	0	2.81813	0
TEX29	0.504476	7.43683e-11	1.23332	2.76493e-134	1.93119	1.97069e-06	0.467765	1	-0.0595754	1	0.87775	5.07654e-06	1.83801	0	0.341523	1
GAS6	2.22943	0	1.34656	0	-0.857879	7.87888e-50	2.39342	0	0.888537	3.92642e-05	-0.0586513	1	0.483324	1	2.03342	0
AL589743.1	2.59163	1.05043e-197	1.68169	4.50125e-235	1.67112	0.000298209	0.395455	1	1.57878	0.0453146	-0.0761146	1	1.03689	3.77376e-81	0.225384	1
MMP14	2.02409	0	1.38207	0	2.31792	3.24569e-129	0.291521	1	0.780476	0.00225267	0.610858	8.77339e-42	1.64206	0	0.0663295	1
LRP10	1.50551	0	0.98354	0	-0.311283	1	1.08539	1.72323e-175	0.647023	0.00030513	-0.0809171	1	0.249656	1	0.499683	1
FRMD6	0.508353	1.84576e-107	1.44832	0	-0.167582	1	1.54188	9.42954e-195	1.1187	0.037303	-0.205188	1	2.29076	0	0.685841	1.84002e-51
ACTN1	1.2106	0	0.638781	0	0.38418	1	0.572255	1.98028e-111	0.566705	8.92412e-08	0.775521	2.00188e-99	0.627546	0	-0.0047578	1
PAPLN	1.69769	1.22927e-150	1.27201	7.26837e-134	-0.439163	1	2.08301	1.05018e-98	0.78649	0.584926	0.0940141	1	0.868397	9.35889e-84	2.80696	1.95148e-69
LTBP2	2.50986	0	2.27376	0	-0.112467	1	4.09378	0	1.1857	0.000265048	0.875242	1.872e-119	1.05282	0	0.531751	3.79861e-38
PGF	0.744508	3.26642e-72	0.712823	5.26253e-74	-1.14488	1.99335e-43	1.42319	1.59825e-172	1.48527	1.96916e-27	-0.0584841	1	-0.614962	3.60436e-71	-0.59583	3.51953e-35
JDP2	0.793929	3.97742e-59	0.974634	5.99064e-116	-0.416882	1	2.0129	4.30315e-248	-0.322642	1	-0.971746	4.18538e-35	0.0195206	1	1.69408	4.1225e-88
TGFB3	1.72051	0	1.71092	0	0.842142	2.94232e-11	1.27296	8.65728e-98	0.60393	0.0562312	-0.354493	1	1.41668	0	-1.00401	3.59137e-194
DIO2	2.57103	0	3.67331	0	-0.383006	1	1.328	7.10392e-26	1.0712	0.432594	0.902389	4.61695e-17	3.66362	0	1.77766	3.29335e-108
PTPN21	0.694312	4.98707e-35	0.553733	6.69271e-24	-0.314801	1	0.68256	1.06034e-15	0.467322	1	-0.50449	5.60727e-06	-0.0919388	1	0.523324	2.46348e-08
GPR68	2.5176	4.56464e-205	2.3399	0	1.47169	7.52526e-07	1.59406	6.79624e-50	1.15303	0.236509	1.51292	1.99944e-24	2.9982	0	-0.696289	2.00281e-25
IFI27	1.23546	0	2.22631	0	1.81084	1.27657e-206	3.98888	0	1.14161	6.0453e-19	-0.354851	1	0.645537	0	3.68515	0
IFI27L2	1.97267	0	0.831602	0	0.540759	1.15866e-17	0.58312	2.73777e-118	0.625856	2.45381e-05	0.095817	1	-0.13645	1	0.524365	1.28704e-73
GSC	1.07696	2.44741e-70	1.22478	4.7808e-103	0.0582657	1	1.85011	5.01296e-65	0.119181	1	-0.00946761	1	0.524038	7.63665e-28	0.675251	2.73028e-06
BDKRB1	-3.4062	0	1.25449	2.66876e-126	0.706144	0.0358318	0.42767	1	-2.04447	7.97199e-19	-1.45821	2.28842e-30	2.92172	0	1.04501	1.25053e-17
HHIPL1	1.79304	1.47031e-119	0.910899	4.73242e-46	0.213738	1	0.738571	1.54537e-11	0.144184	1	0.217357	1	0.497969	1	1.22069	9.23522e-17
DIO3OS	1.53461	8.1475e-148	0.626421	1.39993e-41	-1.59865	6.34624e-41	1.46022	1.60698e-31	-0.498575	1	-0.66294	1.15111e-20	-0.894302	1.38776e-197	3.91902	2.23703e-183
TMEM121	0.835572	1.02697e-35	0.586929	1.60214e-24	0.000614631	1	1.17076	8.34176e-34	0.643761	1	0.560124	1.7537e-05	0.901666	6.84243e-126	0.166789	1
ATP10A	1.136	3.17289e-83	1.99725	0	-0.0107616	1	1.33762	1.11849e-42	0.158005	1	-0.168366	1	1.64565	6.03642e-288	0.47492	1
APBA2	2.20114	2.38493e-167	-0.195895	1	3.39879	1.48201e-28	-1.54751	6.58239e-42	-0.397107	1	1.19377	1.65161e-15	1.9122	0	2.02098	5.40877e-44
SCG5	1.68266	1.36657e-269	1.09729	5.81169e-159	3.93709	8.56992e-27	0.837752	4.60484e-55	-0.213021	1	0.936059	2.57092e-16	1.14809	0	-1.96406	0
GREM1	1.95978	0	2.52597	0	4.31219	3.65081e-95	0.236901	1	1.53371	0.067362	1.97453	2.02583e-42	3.58924	0	-0.189373	1
AVEN	0.814054	7.43369e-43	0.931695	2.33026e-77	-0.213586	1	2.37237	2.55951e-245	0.535843	1	-0.0419722	1	0.81217	1.72118e-170	0.229835	1
ACTC1	0.684774	2.50028e-11	-1.78795	9.35515e-91	1.74885	0.0031076	0.814293	1.37075e-08	2.00042	0.0972063	-0.28269	1	-0.537651	7.68142e-23	0.590991	0.00301013
GPR176	0.462384	1	2.28901	0	1.85933	9.48657e-15	2.4143	7.25714e-133	1.44283	0.0202046	0.890616	9.26633e-12	1.93425	0	0.899324	6.62871e-17
MAP1A	1.05483	3.44587e-274	0.297087	1	-1.16052	4.56787e-50	0.671755	2.34069e-47	1.1943	9.18986e-06	-0.405049	1	0.517334	9.06122e-110	-0.517951	1.99708e-45
FBN1	2.33192	0	0.5676	4.442e-199	0.218442	1	1.33766	0	0.422037	1	-0.510843	3.7064e-53	0.527938	1.61227e-305	1.18631	0
CCPG1	2.09989	0	1.03145	0	-0.84252	1.89766e-45	1.14948	1.48722e-230	0.878711	5.17944e-07	-0.447817	1	0.376034	1	0.609174	2.59448e-77
MYO1E	0.184038	1	1.5176	0	0.0571812	1	1.31608	5.2666e-104	0.989372	0.0129716	0.231299	1	2.07792	0	0.66282	3.24198e-34
RPS27L	1.21145	0	0.85741	0	3.92349	0	1.00607	0	0.525854	1.30246e-18	0.198416	1	0.386832	1	-0.00105565	1
FBXL22	1.5468	1.08387e-79	-0.575842	5.00297e-15	-1.7035	1.4848e-28	1.08853	2.1844e-22	0.560931	1	0.554955	0.00154412	-0.190101	1	1.21243	4.05872e-15
CILP	2.02819	0	0.221822	1	-2.73319	2.58938e-193	2.18556	1.40836e-106	-0.286076	1	-0.886777	3.21145e-26	0.643618	1.67416e-104	1.01461	8.08676e-25
ITGA11	3.86262	0	1.86838	0	0.212727	1	1.77244	2.49393e-173	0.201873	1	0.66298	1.98249e-13	1.29544	0	0.134059	1
UACA	2.44103	0	0.926413	4.1944e-238	-1.11581	5.27776e-49	1.30289	0	1.20856	2.23284e-11	-0.268483	1	0.109775	1	0.301427	1
NPTN	0.962544	1.97891e-197	0.996985	3.75116e-302	-1.04796	2.36379e-54	1.21858	3.73247e-176	0.945402	0.00359513	-0.6921	3.02296e-31	0.190642	1	0.268256	1
LOXL1	3.12374	0	0.877814	0	1.26402	5.82702e-49	1.17749	3.20405e-171	0.495806	1	0.552243	1.2435e-40	2.13817	0	1.63432	7.52237e-254
PML	2.03982	0	0.605275	1.68123e-73	0.590115	4.02427e-05	0.659668	3.2342e-30	0.73999	0.0959119	0.292626	1	1.03866	0	1.1929	2.71155e-75
ISLR	3.97807	0	0.565872	1.84361e-229	0.379809	1	0.150693	1	1.17924	2.26211e-05	0.0352292	1	1.11657	0	2.66537	0
STRA6	2.04417	2.38e-259	0.217831	1	1.67442	1.89634e-08	-2.57932	6.36748e-125	1.42582	0.0895187	1.56628	9.72519e-20	2.34246	0	1.27568	4.22072e-38
SNX33	1.44011	6.04463e-125	0.611174	4.65136e-33	-0.306428	1	1.08046	1.05346e-34	-0.122476	1	-0.468224	1	-0.10778	1	0.870344	1.00396e-18
UBE2Q2	0.693487	1.29293e-104	0.513019	2.92143e-73	0.197634	1	0.738847	5.99713e-45	0.702418	0.0461472	-0.0424166	1	0.303585	1	-0.074647	1
PEAK1	-0.220869	1	0.626857	1.4826e-73	-0.225047	1	1.00005	2.27795e-83	0.78179	0.0291581	0.04567	1	1.22911	0	-0.119334	1
TBC1D2B	2.08293	0	0.510763	3.96372e-42	-0.644238	2.09308e-07	0.930203	4.36192e-48	1.03126	0.0141175	-0.0318112	1	-0.405072	1	1.40762	2.48778e-83
TMED3	1.55912	0	0.67116	9.37023e-253	0.181831	1	0.538382	5.9703e-62	0.626727	0.00509807	-0.0479931	1	0.795891	0	-0.516412	2.34448e-87
CEMIP	3.06472	5.35321e-283	2.64778	0	2.69402	2.84941e-08	2.38482	4.09267e-77	0.833679	0.78316	1.42231	4.40185e-19	3.35486	0	1.6967	3.19486e-20
ADAMTSL3	1.04753	7.6611e-49	-0.496802	1	-2.79421	8.93486e-120	1.22668	6.16273e-40	0.542664	0.939962	-1.8962	2.13577e-121	1.14243	7.03876e-120	1.99126	4.63543e-49
ACAN	1.15607	6.79647e-36	1.27477	2.17269e-78	1.59058	1.26228e-05	1.49286	1.20475e-64	2.38632	3.55624e-05	0.124383	1	-0.20936	1	1.23726	1.45327e-11
HAPLN3	1.0502	1.02637e-147	3.0263	0	2.82659	2.2465e-67	1.47173	1.29572e-81	1.1748	0.000265048	1.04099	1.85099e-31	1.61588	0	1.32481	1.03998e-60
ST8SIA2	1.00998	7.12134e-40	-1.53451	2.79633e-46	1.46242	0.000273936	-0.772983	7.37147e-12	0	1	0.424493	1	1.42805	3.08193e-147	0.772224	5.61342e-07
ALDH1A3	-0.157061	1	2.05331	0	-1.34059	3.11143e-24	2.65407	0	1.43565	0.014014	-0.47804	1	1.33025	0	1.42632	9.51539e-93
RHBDF1	1.25232	2.50545e-124	0.649792	1.70896e-54	-0.869165	7.30082e-13	0.604624	1.95885e-16	0.198473	1	-0.624631	2.60509e-14	0.222487	1	0.603238	8.4688e-14
RGS11	2.04637	1.50222e-159	0.578426	2.0405e-15	-1.37383	5.48529e-18	0.822384	2.57098e-11	0.294965	1	-0.0759638	1	0.659491	2.93678e-44	1.34945	4.48001e-27
CACNA1H	0.714218	1.39437e-20	0.710682	3.01538e-43	-0.562573	0.0422103	0.92192	8.85591e-20	0.961723	0.0354445	0.0319443	1	-0.577738	1.1051e-66	0.0550786	1
TMEM204	1.17255	2.25702e-296	0.570247	1.20465e-89	-0.296913	1	0.159636	1	0.458258	1	1.38804	7.10606e-101	0.609085	3.52338e-114	0.563325	1.31242e-53
TNFRSF12A	-1.20392	0	2.81373	0	1.99019	3.49328e-111	1.74613	0	0.842036	4.26699e-07	-0.217562	1	0.937009	0	-0.963382	0
HCFC1R1	2.58511	0	1.08295	0	-0.0132545	1	0.660085	1.95056e-116	0.394613	1	-0.0414098	1	0.687892	0	1.42906	0
ITPRIPL2	0.0420328	1	1.19027	5.82449e-299	-0.478299	1	1.23404	7.02464e-160	0.92395	0.0166281	-0.249645	1	0.829179	0	-0.584697	7.19699e-75
AC099518.5	-1.26146	4.42423e-74	0.511535	8.16733e-12	0.564138	0.207696	1.7814	2.41196e-61	0	1	-0.650596	1.65743e-05	1.57149	3.67376e-233	1.31166	3.00821e-15
SEZ6L2	1.52819	2.64624e-130	1.46601	0	1.65824	1.83712e-10	-1.66954	4.12747e-104	-1.99024	6.63701e-25	0.829765	1.83323e-12	1.62253	0	-0.310127	1
HSD3B7	1.49066	2.50063e-221	1.01666	7.53085e-153	0.0974918	1	1.22754	6.37214e-50	1.6677	0.00156702	-0.990758	3.06325e-45	1.02908	2.39418e-245	1.56126	1.62247e-61
ZNF668	1.23818	3.44801e-144	0.699293	1.15531e-43	0.763267	0.0029657	0.257437	1	1.07465	0.164924	-0.231922	1	1.00829	2.467e-186	0.631599	6.68482e-13
VKORC1	1.31505	0	1.12284	0	0.611124	2.95872e-29	0.364307	1	0.561861	1.0299e-06	-0.0107928	1	0.616318	0	0.317942	1
MMP2	1.02187	0	0.953846	0	0.798457	2.61259e-85	0.610433	3.01301e-126	0.387241	1	0.36702	1	1.04675	0	1.29831	0
CX3CL1	1.25447	5.36729e-93	1.13531	1.77157e-78	-0.156572	1	-0.338808	1	1.33011	0.000136192	0.636405	2.69803e-05	1.44062	3.1255e-216	1.76198	4.97766e-39
CDH11	1.22003	0	0.383583	1	0.21405	1	-0.0756413	1	0.899336	0.00408969	0.84363	2.74467e-95	0.695386	0	0.638101	1.19256e-108
LINC00922	1.49385	1.87745e-72	0.706799	4.78099e-43	-0.62533	0.0083625	0.269003	1	0	1	0.638878	0.000992682	2.90637	0	0.435086	1
TK2	1.84021	1.36585e-259	0.622845	2.30167e-45	-0.394168	1	0.627192	3.2551e-17	1.06281	0.0670262	-0.55039	7.15282e-12	0.106479	1	0.877537	1.23477e-34
CMTM3	0.937565	0	0.339127	1	0.741605	3.63214e-13	-0.0595476	1	0.846549	0.0270102	0.392641	1	1.80709	0	0.930386	2.22082e-102
B3GNT9	2.56815	0	0.679608	4.27302e-53	0.641292	0.00583183	-0.0396735	1	0.509315	1	0.0218991	1	0.726225	6.02678e-111	0.698678	7.15859e-16
SNTB2	0.68467	1.1734e-87	0.622401	1.44771e-75	-0.971536	1.36822e-26	1.2719	8.82521e-132	0.490626	1	-0.706144	3.20916e-36	0.324752	1	0.981311	2.83531e-66
IL34	1.93591	3.5425e-212	0.878517	1.3667e-95	-0.420761	1	2.36528	3.33651e-161	1.30692	0.00171689	0.0386169	1	0.905808	5.78877e-120	1.40504	4.71037e-27
CALB2	1.52569	2.43831e-60	2.07415	1.1383e-294	1.22117	0.0177785	0.132813	1	-0.273586	1	-1.54401	7.55223e-24	0.813605	1.16039e-121	2.38307	9.55989e-28
CDH13	1.11704	8.05699e-66	-0.962453	5.56865e-136	1.04008	5.68017e-06	2.02145	1.78823e-195	0.0631853	1	-0.674379	2.50628e-13	1.31149	1.78394e-178	1.47449	4.49355e-30
CRISPLD2	-0.240427	1	0.564752	1.36482e-146	0.527007	1.27649e-11	1.93072	0	-0.0963943	1	-0.384906	1	0.764354	0	0.119172	1
FOXF1	-1.03317	2.20114e-42	-1.17798	0	1.39774	7.8585e-09	1.08384	5.77707e-16	0.0684639	1	0.674327	2.63278e-11	3.27366	0	-0.303392	1
ZCCHC14	0.555976	1.02516e-36	1.05224	7.98483e-148	-0.400057	1	0.823305	7.656e-27	1.32748	0.03689	0.0362233	1	0.833009	9.60538e-172	0.371045	1
AC134312.5	0.217207	1	0.114267	1	2.22018	1.29236e-08	1.31871	3.52133e-41	0	1	0.0825077	1	0.560208	7.41012e-51	0.520434	7.31336e-05
ZNF469	0.994044	8.00072e-90	2.14736	0	2.33301	1.50343e-19	1.71075	5.02604e-90	0.237904	1	0.381516	1	1.58756	0	-0.351951	1
GALNS	1.66437	7.37432e-232	0.472969	1	1.28356	3.45254e-11	-0.129828	1	0.683124	0.407471	-0.237435	1	0.917629	1.27906e-221	1.11813	1.48723e-49
MC1R	0.935525	9.09859e-35	0.988292	1.99152e-57	-0.051428	1	0.406575	1	0.334967	1	0.120121	1	0.77164	1.07215e-69	1.29901	2.31974e-16
RFLNB	0.0394356	1	0.0394728	1	0.714055	0.000357018	2.14254	5.42372e-169	0.14758	1	1.00232	5.05127e-13	2.29629	0	-1.38478	1.68327e-179
NXN	1.18812	4.31824e-180	0.240217	1	0.726579	5.38801e-07	0.761657	7.80644e-28	-0.113871	1	0.676811	2.94924e-11	1.76811	0	0.892991	4.06198e-40
MYO1C	1.4225	0	0.902736	6.74576e-292	-0.378305	1	0.733026	2.06561e-63	0.2803	1	-0.260529	1	0.250746	1	0.578153	1.06303e-44
WDR81	1.65036	1.85118e-176	1.19126	1.03877e-118	0.305693	1	1.35579	1.1332e-41	0.077392	1	-0.198889	1	0.705364	8.12735e-88	0.906264	4.50391e-24
SERPINF1	1.04296	0	1.43021	0	0.207807	1	2.11358	0	1.09339	2.04939e-15	-0.139257	1	0.503134	0	0.913638	0
TAX1BP3	1.5357	0	0.616257	0	1.75151	7.54893e-85	-0.842042	6.6825e-147	0.551439	0.000143136	0.151703	1	0.238913	1	0.324277	1
MIR497HG	1.51532	3.7296e-153	1.01367	6.68739e-85	0.408929	1	1.57179	4.18592e-57	0.63013	0.0339081	-0.0828134	1	-0.946424	3.65819e-123	0.30628	1
KCTD11	1.19521	4.98283e-103	1.01332	4.66588e-134	0.791461	0.000379344	-0.0955142	1	0.933543	0.0590285	-0.195836	1	0.256636	1	0.655445	8.04432e-12
ZBTB4	1.26013	5.59701e-180	0.862661	2.19676e-109	-0.973015	2.72918e-18	1.12017	5.5219e-64	0.563476	0.308428	-0.522092	3.025e-13	-0.340461	1	0.786894	2.71626e-36
TNFSF12	1.03973	1.16802e-110	0.631772	5.06539e-73	-1.21579	3.66384e-53	1.11319	4.5921e-112	0.30856	1	0.0429527	1	-0.353221	1	1.0228	7.53076e-81
HS3ST3A1	0.075147	1	1.13865	1.49612e-97	0.735478	0.00929118	0.510479	3.45499e-06	-0.248511	1	0.164783	1	1.43534	1.06054e-250	-0.411929	1
CCDC144NL-AS1	1.97909	4.87363e-116	1.61404	1.14296e-191	0.71545	0.0962346	2.17767	2.31442e-90	1.36816	0.0238661	0.532135	0.000246456	0.701263	8.62852e-38	0.145811	1
NATD1	1.02526	4.37458e-44	0.741627	1.55072e-32	-0.619129	0.00999482	0.815748	3.71753e-13	-0.169	1	0.157677	1	0.453274	1	0.977226	3.13624e-13
OMG	0.724029	4.70795e-17	0.608719	2.699e-16	0.62694	0.322757	2.24503	9.12209e-65	-0.132803	1	0.900324	1.10739e-16	1.04468	1.51961e-61	1.19639	6.17692e-12
MYO1D	2.63488	0	1.63428	0	-0.468168	1	2.00086	4.18917e-189	0.939946	0.00495815	0.664192	4.03773e-12	2.02444	0	0.549314	7.01931e-25
CCL11	0.612705	5.99367e-18	1.4149	0	3.60865	4.50302e-23	1.59246	9.08629e-43	2.33689	0.0204637	0.117382	1	2.09939	0	1.17153	4.58395e-27
MMP28	2.33869	8.56615e-173	-1.07826	1.49178e-45	1.10254	0.00106056	1.82144	1.69004e-72	0.939343	0.529001	0.0946343	1	1.07474	2.75314e-106	2.61546	2.26148e-92
DUSP14	-0.479318	1	0.944375	3.67033e-151	1.15786	1.11466e-18	1.40213	3.38375e-135	1.06288	5.87675e-06	-0.100331	1	-0.551629	1.14667e-159	0.0846515	1
PLXDC1	1.97837	0	1.14273	1.96108e-204	-0.377631	1	2.57607	0	2.44487	6.4624e-07	-0.514729	6.15918e-09	1.7203	0	0.527312	5.56562e-18
IGFBP4	1.60308	0	1.03011	0	0.0991546	1	1.61407	0	1.10284	7.45932e-32	-0.259207	1	0.176214	1	0.251867	1
FKBP10	2.25692	0	0.229864	1	1.20237	4.33643e-58	-0.18753	1	0.523031	0.00666052	0.224546	1	0.943963	0	-0.076689	1
AOC3	1.43122	3.44385e-107	0.921235	2.54244e-107	-1.29402	5.96471e-15	1.97934	9.17899e-135	0.363158	1	0.136361	1	-1.84128	0	1.15558	1.49956e-57
COPZ2	2.27262	0	1.63281	0	0.131269	1	2.2054	0	0.541829	0.407614	0.0803458	1	1.17529	0	1.36345	1.58755e-166
HOXB2	1.97546	0	-0.695296	1.33955e-141	3.26776	1.38034e-21	1.01882	1.61704e-99	0.748937	0.0143416	0.487198	1	3.04312	0	-0.0668755	1
HOXB-AS1	1.70321	1.58843e-170	0.755352	4.16673e-61	2.83725	2.43853e-13	1.58976	4.62841e-83	0.424295	1	0.21501	1	1.67532	0	0.202268	1
HOXB3	2.0517	7.09288e-191	-0.614487	3.8538e-56	1.86634	7.55351e-05	0.143194	1	0.238118	1	0.322064	1	3.32751	0	0.69242	1.70701e-20
SGCA	0.92482	3.62209e-43	0.578867	1.0936e-29	0.606625	0.0162773	1.22866	9.57583e-52	0.824271	6.49872e-07	0.488925	1	-1.14186	4.29162e-136	-0.480168	1
COL1A1	2.56935	0	0.687245	0	1.02288	3.40141e-176	0.567778	0	0.016279	1	0.478289	1	0.853936	0	0.495811	1
MMD	0.75009	7.54018e-44	0.139487	1	0.935677	7.37738e-07	-0.625674	7.85774e-17	0.449218	1	0.768755	5.93139e-19	2.00857	0	-0.236691	1
SEPTIN4	2.37791	0	1.23501	2.07726e-168	-0.126769	1	0.890625	1.21196e-45	0.928682	4.88847e-13	1.42635	9.03183e-66	-0.015808	1	0.162435	1
VMP1	-0.163746	1	1.59329	0	0.704359	1.85035e-39	1.44323	0	0.62539	1.86513e-08	0.220899	1	1.01436	0	0.487805	1
TBX2	0.483578	1	1.23023	5.73391e-155	-0.73565	8.88782e-09	-0.247045	1	0.970024	2.10624e-06	0.641089	2.90094e-26	0.549707	2.54545e-52	-0.659418	7.22608e-41
MRC2	1.83706	0	1.28027	0	-0.114209	1	0.82523	6.15333e-112	1.29764	0.000544418	-0.359312	1	0.729121	0	0.945764	2.81312e-143
WIPI1	-0.697279	8.81674e-161	1.61635	0	1.11447	8.36117e-25	1.25128	1.10915e-119	0.690426	0.174425	0.1428	1	1.9055	0	-1.16196	5.39797e-223
FAM20A	2.68457	0	2.23646	0	0.46558	1	1.45578	1.39332e-53	1.71038	0.041783	-0.240739	1	2.68344	0	2.4562	8.01431e-75
SSTR2	-2.50924	0	0.827659	1.95902e-32	1.43514	0.000111964	1.18325	1.23339e-55	1.30003	4.82643e-06	0.372325	1	2.09735	0	-1.86567	3.06433e-94
SPHK1	-1.15242	0	3.57106	0	2.03828	9.99699e-76	1.96321	7.99054e-231	0.69979	0.245336	0.669408	5.45007e-17	2.77025	0	-1.39933	0
MXRA7	1.43027	0	1.08466	0	-1.58857	1.82643e-212	2.6159	0	0.561678	0.0525571	-0.585643	7.19681e-50	0.590603	0	1.04154	3.7294e-144
TIMP2	1.34024	0	1.32034	0	-0.0271303	1	1.87311	0	0.419813	1	-0.299438	1	0.119329	1	1.60784	0
LGALS3BP	1.73958	0	0.922541	0	0.459091	1	1.91009	0	0.466114	1	-0.287037	1	0.307659	1	1.31383	0
C1QTNF1	0.740585	2.54381e-89	1.70887	0	0.0430303	1	1.656	3.9899e-144	0.569363	1.47156e-05	-0.581703	2.3859e-18	0.433019	1	0.428574	1
SLC38A10	2.04376	0	0.85546	3.79218e-177	0.0034137	1	0.526719	2.34624e-21	0.784063	0.0311198	-0.37345	1	0.473702	1	0.683522	2.00031e-43
COLEC12	1.66319	0	0.205357	1	-1.30476	2.01298e-88	0.529095	2.32393e-26	-1.42346	3.51638e-07	-0.455787	1	2.09699	0	3.00784	1.61051e-151
GAPLINC	1.74502	1.59785e-108	1.53799	1.31035e-233	0.256129	1	1.76313	2.89745e-62	-0.0601417	1	-0.0604569	1	1.61868	4.72403e-225	1.08761	2.02743e-12
RAB12	0.334954	1	0.922754	2.03845e-51	-1.28716	8.01219e-19	1.62257	5.93477e-78	0.181366	1	-0.664187	4.11269e-07	0.867442	4.4403e-160	0.665091	7.89586e-13
RAB31	1.79365	0	2.08784	0	1.7226	8.24537e-72	0.621226	8.7986e-64	1.20597	6.23831e-08	0.613592	9.81866e-36	1.10742	0	0.27264	1
APCDD1	2.11445	2.06456e-207	0.815203	3.30878e-100	1.11162	5.3417e-18	-1.23349	4.70007e-53	0.33528	1	-0.906275	3.54629e-41	1.82982	0	2.08962	7.81706e-102
GNAL	0.670499	1.68776e-25	0.690886	1.16803e-35	-1.21843	6.05672e-15	-0.165979	1	0.293646	1	-0.558181	1.65675e-06	1.17405	7.03735e-147	0.659809	6.37375e-11
FHOD3	2.79428	0	1.0472	1.1172e-62	0.0389455	1	0.861829	4.05277e-15	0.339732	1	0.00937067	1	1.37384	4.40208e-260	1.26417	5.16714e-18
CTIF	1.79665	6.64454e-212	0.814816	5.83545e-64	0.545477	0.04905	0.635645	2.766e-14	0.477597	1	-0.241367	1	-0.151014	1	1.61648	6.13148e-68
LINC01929	0.979302	3.54759e-27	-0.156491	1	2.02962	3.1145e-06	0.617801	6.63348e-12	0	1	0.19432	1	2.12637	2.48574e-275	0.400597	1
TCF4	1.53055	0	0.0131289	1	-0.779788	2.28492e-98	0.604482	1.11379e-118	0.759253	2.68675e-12	-0.0552357	1	0.653659	0	0.83502	1.10932e-255
ALPK2	1.32996	3.34724e-61	1.07625	9.88781e-75	1.50872	1.05244e-05	1.29993	4.70764e-31	0.724397	0.852721	0.820596	9.98904e-08	2.0509	1.11481e-297	0.241557	1
GRP	3.96984	0	2.32655	1.87965e-287	2.78659	1.37281e-08	-0.264468	1	0.120284	1	1.58748	5.06492e-13	2.7551	0	3.16995	5.82883e-51
NETO1	1.14867	3.58972e-42	0.119417	1	0.888261	0.048598	-0.0410749	1	0.0103227	1	1.33244	1.09965e-13	3.01269	0	0.92573	3.8495e-08
SHC2	0.839043	1.27697e-34	-0.0666711	1	-0.52199	0.0100917	0.517273	2.86751e-06	1.00328	0.238416	-0.271854	1	0.823051	6.07458e-129	1.25635	8.48841e-36
FSTL3	0.160662	1	1.37091	0	0.127501	1	1.8746	8.77021e-205	0.644602	0.0214148	-0.402568	1	1.33579	0	0.736004	2.5567e-54
NFIC	1.29909	0	0.817766	0	-0.971316	5.72353e-134	0.839139	3.07164e-202	0.538744	4.23148e-05	-0.3522	1	-0.0596339	1	-0.0095207	1
TBXA2R	1.32032	1.18434e-69	0.696226	5.25418e-25	0.340715	1	1.11302	6.10858e-25	-0.538291	0.337966	-0.242393	1	0.187876	1	0.961799	6.14508e-11
C3	1.2293	0	1.70701	0	-1.52364	2.99337e-199	4.04203	0	1.25255	8.36199e-09	-0.96989	9.19645e-266	0.842261	0	4.06063	0
ZNF358	1.16555	2.25552e-123	0.593486	3.37122e-71	-0.548932	1.24909e-06	0.839331	3.83725e-50	0.374016	1	0.246065	1	-0.0960423	1	0.807004	3.98339e-45
OLFM2	0.615107	1.85296e-56	0.229298	1	1.5145	9.28129e-15	0.589294	1.58056e-11	1.18265	0.0421113	-0.0921997	1	1.76135	0	-3.36274	0
COL5A3	1.46313	2.766e-263	1.95176	0	1.59009	1.03684e-28	3.36898	0	1.38612	0.00578822	-0.182944	1	1.99575	0	-2.30805	0
CNN1	1.21658	4.89089e-206	-0.0864593	1	-1.29915	3.30827e-41	1.32856	2.34581e-121	0.542199	9.10398e-06	0.252381	1	-1.29034	0	1.04309	1.89588e-61
NFIX	1.71454	0	0.618441	4.67355e-96	-1.68766	8.55639e-154	1.81149	0	0.362959	1	-0.620251	1.14407e-59	-0.385047	1	1.58059	4.88253e-197
ZSWIM4	0.082478	1	1.23372	5.50988e-128	0.995525	3.06673e-05	-0.52785	2.90828e-06	-0.777983	0.0702541	0.201776	1	1.21453	2.47855e-202	0.927174	1.62896e-13
PODNL1	4.02212	0	3.84419	0	2.16797	1.37321e-27	1.84599	1.21742e-77	1.11921	0.280707	2.18488	7.37047e-82	3.52709	0	3.88198	6.56298e-208
PTGER1	0.702365	5.64482e-24	0.371995	1	0.339883	1	-1.16706	8.64384e-11	0.395856	1	0.716146	4.18308e-08	1.37832	7.85834e-149	0.522928	0.00372484
NOTCH3	2.08375	0	1.10794	0	-0.0246576	1	0.778136	2.1259e-112	1.14321	4.06989e-26	0.404229	1	-0.0777686	1	-0.15419	1
COLGALT1	1.41988	0	1.03936	3.98859e-244	0.674641	1.11448e-06	1.04201	1.22295e-87	0.63128	0.238602	-0.170102	1	0.680473	1.38875e-195	0.982497	1.96025e-54
COMP	4.61904	0	4.99532	0	2.77086	2.19317e-31	2.24997	1.6017e-67	1.94639	0.0709064	1.24356	9.20394e-19	4.35916	0	0.0410629	1
CILP2	2.27388	8.00033e-285	2.83042	0	2.20437	2.07563e-08	1.5347	2.85967e-39	0.645231	0.837308	1.02375	9.5428e-12	2.82145	0	3.40421	1.34652e-90
ZNF208	1.08232	1.22674e-57	1.21767	3.81204e-101	-1.016	4.83516e-07	2.27095	3.21291e-105	1.4572	0.0601664	-0.443589	1	1.41775	5.43044e-203	0.5516	7.79586e-07
COX7A1	0.650253	5.67117e-202	0.870945	0	0.692216	6.78926e-26	0.744035	2.644e-209	0.448979	1	-0.0779847	1	-0.170991	1	-0.143979	1
PPP1R14A	1.80422	1.65676e-279	-0.0269944	1	-1.58532	4.0088e-50	0.641064	1.64909e-63	0.673477	1.38877e-24	0.854734	1.52234e-84	-2.64157	0	1.00712	1.95306e-94
IGFL2	2.21388	1.10724e-94	3.52313	0	1.99483	4.1699e-05	0.155832	1	0.396261	1	0.655486	0.0026454	3.10329	0	4.89318	3.71704e-152
INAFM1	1.64461	0	1.64448	0	0.41856	1	1.61937	0	1.44247	4.13255e-07	0.202503	1	0.853408	0	-0.201098	1
GRIN2D	0.93657	1.1259e-32	0.359492	1	0.0392027	1	1.35134	1.33365e-41	0.0702252	1	-0.216729	1	0.889232	7.57006e-73	1.25354	2.93505e-16
RCN3	1.93734	0	1.7596	0	1.10351	8.27227e-59	1.7528	0	0.896843	8.36209e-05	0.0901291	1	1.03572	0	-0.0286667	1
RRAS	2.11843	0	1.48105	0	-0.939665	2.04236e-58	0.932723	8.0696e-195	0.50354	0.00765967	-0.239998	1	0.692232	0	0.320284	1
JOSD2	2.22538	0	0.976157	0	0.652145	3.27669e-13	0.754403	2.58474e-85	0.907473	1.07968e-05	-0.0328133	1	0.483934	1	-0.203466	1
CLEC11A	1.92127	0	0.747301	0	1.24638	3.22816e-55	0.0691254	1	0.962547	7.66397e-07	0.378012	1	1.14805	0	0.959512	5.47318e-283
KLK4	2.79467	6.83827e-274	1.58366	3.79071e-195	1.34073	0.00421068	0.134457	1	0	1	0.449863	1	0.537773	1.43405e-29	1.59507	1.2922e-15
CDC42EP5	1.72689	1.3461e-169	-0.42821	1	-0.0254266	1	1.30389	1.43459e-181	0.739948	0.606514	0.664098	5.51399e-21	0.971867	0	1.56548	5.19923e-127
SSC5D	1.60898	7.54758e-293	1.61084	0	-0.974705	2.04895e-17	2.24027	1.92942e-188	-0.0689555	1	-0.163911	1	1.14688	0	1.07032	7.54739e-61
EBF4	1.13106	6.11867e-62	0.223139	1	1.03652	0.00285282	0.060729	1	-0.123914	1	0.379908	1	0.528955	3.8458e-42	0.899737	2.33365e-14
LAMP5	3.69897	0	2.05808	4.10714e-267	3.15874	1.13362e-19	0.491789	1	0.232731	1	2.25202	5.7161e-45	0.769149	9.45744e-230	-0.132979	1
ISM1	1.22979	1.36701e-94	2.35769	0	-1.44664	1.34671e-26	1.39046	6.28851e-30	0.645517	1	0.811897	4.67325e-13	3.84623	0	2.90773	1.6887e-101
RRBP1	1.13344	0	0.554801	0	0.115001	1	0.395291	1	0.585325	1.35936e-05	-0.15723	1	0.769021	0	-0.559457	1.40119e-215
SLC24A3	1.617	1.85269e-72	0.995048	5.16879e-98	0.610043	0.0886393	0.603116	4.83691e-08	-0.42693	1	0.769063	2.61449e-07	1.46203	2.25591e-171	0.558466	1.42177e-07
RIN2	2.54826	0	1.29904	0	1.55657	6.77314e-37	1.13386	1.23429e-79	-0.27313	1	0.561483	7.64924e-17	1.33492	0	0.616165	4.74155e-28
CST3	0.898129	0	0.666632	0	-0.340971	1	1.2307	0	0.817106	1.61422e-25	-0.277511	1	0.477826	1	0.329325	1
CST1	3.64702	2.88021e-154	4.582	0	4.29797	1.21808e-12	2.0882	1.09509e-23	2.03028	0.214782	3.45179	6.54023e-25	3.13122	0	5.37642	9.57748e-171
CST2	2.95668	6.6803e-182	2.94448	0	0.089918	1	1.73386	2.50326e-41	3.13314	1.52916e-05	2.34157	1.6533e-28	0.724736	3.93901e-41	0.838231	8.15211e-24
SYNDIG1	3.06789	0	1.71989	2.05909e-295	2.09129	1.39964e-07	0.00286813	1	0.155513	1	1.21729	3.18513e-16	1.85244	2.88331e-263	0.23648	1
FOXS1	2.15186	2.08724e-190	1.09404	2.92529e-94	-0.762104	7.42715e-05	0.191922	1	1.84632	4.67186e-16	0.712185	1.38801e-06	-1.14101	2.76817e-141	-1.07806	1.13532e-111
ZHX3	1.58398	4.56e-147	0.755989	1.00113e-47	-0.693638	2.76345e-06	1.06404	1.52798e-33	0.736251	0.470315	-0.806717	1.12661e-21	0.56758	1.61493e-70	0.536481	5.39981e-10
PKIG	0.0756123	1	0.897626	0	0.50945	9.47145e-11	0.486141	1	0.531321	1.10401e-06	0.382659	1	0.606098	0	-0.52421	1.2436e-80
PLTP	1.20159	0	0.589272	7.63992e-148	-0.469527	1	0.808398	4.91106e-107	0.764171	0.000886844	-0.456799	1	-0.196903	1	0.764726	5.20442e-82
SULF2	3.3612	0	0.618613	2.73275e-147	1.43564	3.63193e-27	1.46076	3.91911e-202	0.55564	0.485541	0.0393495	1	-0.782449	0	0.804062	6.93344e-62
PTGIS	1.41491	2.01418e-176	0.324221	1	-1.97117	9.89925e-110	0.528578	1.79364e-31	0.0306656	1	-1.69448	0	0.614488	1.7739e-261	2.93976	6.41456e-214
CEBPB	-1.77892	0	1.47529	0	1.12594	7.25464e-152	1.31873	0	0.222961	1	-0.569714	1.2454e-101	0.384812	1	0.54475	7.35672e-183
SALL4	2.24717	5.39767e-156	0.517967	5.75115e-19	1.54945	0.000732212	-0.377414	1	-0.00180354	1	1.01973	2.47857e-08	1.91812	3.42959e-222	0.978171	3.14324e-10
DOK5	0.451223	1	1.33061	1.65586e-212	0.131559	1	0.34747	1	1.06832	0.02266	-0.446822	1	1.47421	0	1.51599	6.24794e-64
PMEPA1	0.512123	3.7583e-113	2.17078	0	0.765126	9.06106e-24	1.84013	0	1.16192	2.53742e-06	1.07151	1.02609e-82	1.29671	0	-0.426314	1
ARFGAP1	1.12181	1.03602e-147	0.622115	9.05146e-55	0.792368	1.42566e-05	0.0793062	1	1.12005	0.0384836	0.0760878	1	1.0363	0	-0.215689	1
LINC00310	1.16915	2.22003e-44	0.547062	2.22211e-18	-1.03848	3.14315e-07	0.803483	5.15743e-11	1.72007	0.0194217	1.08125	3.47669e-08	0.0643293	1	0.0670205	1
RCAN1	-1.34989	0	0.678778	5.11458e-97	0.875144	1.62101e-10	1.42849	3.34876e-158	-0.279514	1	-0.508692	1.16959e-11	1.41437	0	0.148979	1
CLIC6	1.41063	2.44371e-74	1.71817	6.09161e-211	0.266802	1	1.06606	1.00996e-22	0.352171	1	0.65146	2.83633e-05	0.900405	2.75069e-71	0.512982	1.939e-05
LINC01426	1.34081	6.36642e-74	1.44692	7.107e-154	1.62465	3.96845e-05	2.21068	3.41108e-117	0.27579	1	0.142063	1	1.40627	1.76855e-170	-1.87687	1.49117e-105
RUNX1	0.177485	1	3.11941	0	0.996874	8.43482e-25	3.64549	0	1.89949	2.29133e-06	0.160743	1	2.1029	0	-0.166804	1
LINC01436	0.433271	1	1.33015	4.12861e-132	1.5615	3.49876e-07	1.37065	4.32201e-32	-0.0329832	1	1.08527	4.97559e-11	-0.659896	6.99849e-36	0.907366	1.02988e-06
KCNJ15	0.994999	4.33433e-38	2.38438	0	1.84479	7.79575e-07	0.179298	1	-0.482339	1	0.0655402	1	2.0664	4.08455e-215	1.11225	1.81258e-13
GATD3A	0.831581	2.63849e-33	-0.936486	2.17397e-33	-0.59568	0.0275653	-2.12711	1.52836e-70	1.81367	0.000622671	0.535247	3.61735e-05	-0.613779	1.89698e-51	1.90223	1.14998e-106
ADARB1	1.57431	5.09833e-142	0.0372169	1	0.00540194	1	1.42029	3.74196e-62	-0.03175	1	0.141239	1	1.31408	8.006e-233	1.36854	5.20627e-34
COL18A1	0.970496	0	1.67818	0	0.390981	1	1.94769	0	0.890603	4.23556e-17	0.200851	1	-0.017817	1	0.0619869	1
COL6A2	0.943053	0	0.56019	0	0.299764	1	0.793879	0	0.349336	1	-0.0761477	1	0.542952	0	-0.00279634	1
SCARF2	1.91548	0	1.79063	0	-0.380112	1	0.963573	5.82031e-53	1.00278	0.114845	1.03595	5.15195e-29	1.28833	9.5417e-237	1.00393	9.44987e-46
MMP11	6.18789	0	2.64221	0	2.96914	1.24609e-46	0.791069	5.53737e-52	2.63403	1.42434e-07	3.5327	1.12221e-110	4.30389	0	3.2898	0
DERL3	3.10893	2.88551e-281	1.60208	1.89487e-175	1.02228	0.00243711	-0.111701	1	1.14069	0.155808	2.13669	8.32614e-33	3.15237	0	1.84839	1.03695e-39
SUSD2	3.03826	0	1.91574	4.52192e-280	0.091359	1	2.37929	6.94214e-128	1.0363	0.00116249	0.0570992	1	0.676091	2.96173e-48	1.4276	4.32622e-56
GGT5	2.35661	0	1.94514	0	0.454377	1	1.72406	1.94845e-280	0.336918	1	0.769346	1.32384e-41	0.934169	1.94569e-286	1.06567	2.06616e-178
EMID1	1.49052	1.25357e-79	0.966902	1.52803e-125	0.720677	0.0539663	-1.8927	5.31755e-56	0.0126167	1	1.27923	6.22296e-29	0.00580697	1	1.08182	1.68426e-18
TIMP3	0.675682	0	0.648709	0	-1.65632	0	0.853156	0	0.0607615	1	-0.300948	1	1.20581	0	-0.408254	1
APOL2	1.24194	5.24304e-171	1.0918	4.72289e-198	0.623541	7.79433e-06	1.48383	4.22851e-114	0.309426	1	-0.323028	1	1.33069	0	0.457912	1
APOL1	2.40451	0	1.65961	0	0.507997	6.59598e-05	2.94434	0	1.5332	3.99823e-06	-0.491805	1	1.40597	0	0.805259	6.20539e-62
MYH9	1.77556	0	1.38107	0	0.714706	8.42111e-25	1.33035	0	0.574354	9.93902e-08	0.573194	4.69175e-51	1.01342	0	0.0611323	1
C1QTNF6	4.13877	0	1.48318	0	2.81629	1.02188e-38	0.404621	1	0.552272	0.741441	1.13325	5.1976e-23	2.08822	0	1.87899	1.69213e-85
KDELR3	3.63736	0	1.70386	0	0.990919	2.12224e-22	1.89328	0	1.0055	0.0017533	0.263864	1	1.29764	0	0.377673	1
FAM118A	0.419836	1	0.752197	2.74699e-121	1.01981	1.15273e-10	1.33197	1.63348e-140	1.94777	2.6653e-14	-0.291126	1	0.422593	1	1.03942	7.71221e-59
FBLN1	0.917675	0	0.404357	1	-0.615571	4.29328e-73	1.02559	6.68671e-254	0.329692	1	-0.675899	2.67383e-251	1.07859	0	1.44444	0
XG	0.823865	5.98057e-67	0.5994	3.64972e-19	-0.879672	3.32285e-14	1.95766	7.76192e-58	-0.0390151	1	-1.63755	2.76129e-35	1.26566	4.98233e-109	1.14303	9.4954e-12
MXRA5	3.07347	0	2.18415	0	0.159292	1	1.48802	9.10415e-210	1.92124	0.000149502	0.577026	3.00392e-23	3.30215	0	3.37105	0
ANOS1	1.60916	3.32623e-108	0.607589	3.36529e-39	-0.02998	1	0.920357	3.2735e-23	-0.0276657	1	-0.905506	1.32329e-13	1.4376	9.90534e-221	1.36294	5.53179e-26
WWC3	1.0456	5.70613e-121	0.703127	6.37848e-71	-0.524437	0.000426684	0.944478	3.26628e-48	0.716397	0.135482	-0.0240834	1	0.367777	1	0.964033	4.12726e-45
EGFL6	2.0403	4.352e-223	0.829783	1.48915e-56	2.82662	2.53004e-33	-2.38634	1.47062e-67	1.97867	0.000246319	0.724545	1.04193e-18	2.84834	0	3.16339	1.0044e-56
NHS	1.1634	6.74178e-75	0.699352	9.64609e-31	-0.564996	0.00384913	0.00856891	1	1.7284	0.00541248	0.110952	1	2.30111	0	0.353901	1
PPEF1	1.44893	1.73943e-73	0.641391	1.55424e-51	1.29612	0.000969791	0.181276	1	0.0447773	1	0.528939	0.00041716	1.03438	1.14927e-86	1.15481	2.84538e-12
TMEM47	0.582056	2.07206e-67	0.754399	3.01629e-156	-1.21485	6.10132e-63	0.935485	2.40545e-104	0.596394	0.00151086	-0.586166	2.85489e-32	-0.454453	1	0.202351	1
DYNLT3	-0.366846	1	0.721809	1.45107e-147	-0.22947	1	0.503024	6.70503e-42	0.884635	1.01183e-07	-0.0545595	1	0.753294	0	-0.263004	1
RGN	1.34803	9.13016e-63	0.52503	4.85012e-14	-1.46122	1.73597e-24	0.992625	2.18691e-20	1.00626	0.00315772	0.981726	5.88484e-30	-0.60609	2.97897e-64	0.555634	1.75856e-06
TIMP1	0.131049	1	1.11313	0	0.487059	1	1.04499	0	0.535089	2.00534e-15	0.202645	1	0.511251	0	-0.307792	1
SLC38A5	0.520214	1.38144e-30	1.71845	3.54305e-295	2.18159	1.37073e-16	1.98631	1.56513e-95	-0.960975	0.0128897	0.431213	1	1.44621	0	-0.864716	1.13249e-44
PRAF2	1.02176	9.71951e-151	0.526898	6.1659e-102	1.48375	4.63594e-32	-0.707111	2.0064e-63	0.394565	1	0.313078	1	0.542968	7.74516e-187	0.080313	1
HEPH	2.42523	0	-0.126061	1	0.627117	0.00126115	-0.646354	7.49262e-28	0.0922027	1	0.368041	1	0.715038	3.09486e-135	1.60733	2.0123e-76
EDA2R	1.33987	1.28936e-82	1.45963	2.18801e-135	-0.387669	1	1.88035	3.12937e-66	0.395026	1	0.158392	1	0.878806	6.14008e-90	0.502225	0.000253512
SRPX2	0.96854	3.74498e-192	0.950163	3.27621e-197	1.37051	6.55491e-21	0.871057	7.21875e-54	0.41673	1	-0.155971	1	1.40564	0	-0.483185	1
IL13RA2	-0.568033	1.64015e-11	1.91705	4.34987e-170	2.73011	5.37927e-09	0.650772	6.44152e-09	-0.473663	1	1.26502	9.04645e-09	3.53464	0	-2.4205	3.9514e-156
ENOX2	1.2247	2.2462e-78	0.625402	9.3692e-29	0.259855	1	0.539007	9.06139e-09	1.11047	0.047382	-0.436409	1	0.897056	1.30701e-103	-0.831942	2.0029e-33
SMIM10	2.10048	2.80229e-293	0.933417	6.9757e-133	-1.11761	1.86952e-23	0.832972	7.28322e-40	0.313235	1	0.494525	1	-0.42991	1	1.06658	1.03088e-50
SLITRK4	1.45575	3.40753e-72	0.0238669	1	-2.38978	1.01407e-70	0.739624	3.14352e-19	-0.691963	0.271479	-0.242958	1	1.36444	1.07368e-210	2.34907	5.39477e-43
BGN	2.81371	0	2.45951	0	1.63611	3.63883e-297	1.12327	0	0.322422	1	0.889005	0	1.61791	0	0.592323	0
FLNA	1.60029	0	0.610545	0	-0.213783	1	0.371479	1	0.672828	1.84575e-12	0.134155	1	0.194897	1	0.650081	3.17948e-199

## Sheet: Fibroblast_normal
Gene	Breast Fibroblast Foldchange	Breast Fibroblast adjusted p-value	Colon Fibroblast Foldchange	Colon Fibroblast adjusted p-value	Head and Neck Fibroblast Foldchange	Head and Neck Fibroblast adjusted p-value	Kidney Fibroblast Foldchange	Kidney Fibroblast adjusted p-value	Liver Fibroblast Foldchange	Liver Fibroblast adjusted p-value	Lung Fibroblast Foldchange	Lung Fibroblast adjusted p-value	Ovary Fibroblast Foldchange	Ovary Fibroblast adjusted p-value	Pancreas Fibroblast Foldchange	Pancreas Fibroblast adjusted p-value
PLA2G2A	1.66143	6.81761e-112	0.701517	3.78207e-61	-1.19975	2.52594e-36	2.21521	8.69228e-73	-0.930627	2.31509e-05	-1.80227	5.74046e-172	-1.52138	0	3.71555	9.98402e-61
HNRNPR	-0.539881	1.14008e-245	-0.71806	0	-0.528772	6.55528e-22	-0.798006	2.61899e-243	0.217179	1	-0.239755	1	0.0423197	1	-0.794537	0
PNRC2	-1.03801	0	-0.448161	1	-0.386762	1	-0.544484	1.85277e-70	-0.440915	1	-0.502554	1.64123e-35	-0.690736	0	-0.607408	1.80895e-53
SRSF10	-0.594261	4.96676e-297	-0.607962	5.48846e-246	-0.158739	1	-0.630448	1.42437e-133	-0.268839	1	-0.333915	1	-0.312417	1	-0.695722	6.83239e-114
FNDC5	0.314009	1	-1.42578	2.23679e-55	-2.54324	1.23657e-78	-1.49357	9.50332e-49	-0.0627888	1	-0.949963	5.62028e-10	-0.521733	2.55391e-35	0.869535	9.28908e-09
GJA4	-0.608223	9.37045e-37	1.30437	4.49802e-91	-0.818648	2.7877e-05	1.15511	3.69224e-70	0.652242	1.7402e-06	-0.510368	0.00161349	-1.20611	1.70961e-135	-0.438328	1
RSPO1	0.97172	3.67525e-41	-0.531321	8.82571e-10	0.340534	1	-0.625925	6.06622e-07	-1.88464	4.25134e-34	-0.658189	3.36118e-06	-0.318442	1	0.904768	7.24401e-10
C1orf109	-1.3963	2.83368e-232	-0.616501	6.10489e-29	-0.79543	5.2966e-07	-0.79215	1.88278e-20	0.626399	0.528195	-0.196071	1	-0.259177	1	-0.578526	1.079e-14
CTPS1	-1.35394	1.16427e-185	-0.517005	1.4564e-19	-0.306662	1	-0.885449	1.60833e-31	-0.0565243	1	-0.523752	4.14786e-05	0.467944	1	-1.11627	9.46016e-57
TOE1	-0.675238	9.3911e-37	-0.637413	4.247e-23	-0.584046	0.00409894	-0.745869	5.43894e-16	0.226074	1	-0.289573	1	-0.0775705	1	-0.879894	5.10463e-29
PLPP3	-1.08954	0	-0.599675	2.91717e-101	-2.07642	0	0.036464	1	-0.337213	1	-1.04675	3.66041e-219	-0.355427	1	0.737411	2.31374e-63
NFIA	0.734076	9.80826e-186	-0.556655	2.57219e-203	-1.94607	1.03119e-294	0.078505	1	-0.196402	1	-0.867435	8.66122e-180	-1.05411	0	1.20521	3.0407e-153
ROR1	1.32235	1.62786e-153	-0.858196	3.74285e-83	-1.1573	2.9553e-12	-1.1144	1.9643e-79	-0.665161	0.14371	-0.648194	3.59983e-13	1.90326	0	1.51184	3.91257e-47
TGFBR3	-0.188925	1	-1.34282	3.87244e-206	-2.4448	6.14416e-246	0.163725	1	-0.0671248	1	-1.34615	9.30652e-124	-1.18427	0	0.380295	1
NTNG1	1.07071	4.31058e-47	-0.85296	7.07623e-19	-1.6619	6.01284e-25	-1.24439	7.72715e-23	-1.6311	5.90907e-18	-0.0721428	1	0.602254	2.29651e-31	0.882673	1.51776e-08
GPSM2	0.0130141	1	-1.10696	5.69637e-76	-0.915473	9.75646e-11	-0.620035	2.16077e-12	0.771378	0.571547	-1.17512	7.26082e-58	0.135376	1	0.322232	1
GSTM2	2.90973	0	-3.31628	0	-1.90928	2.96161e-34	-1.10497	1.78274e-28	-0.329942	1	-0.69369	2.85702e-06	-1.52818	1.90702e-290	1.21779	7.50834e-17
GSTM5	1.16304	8.06951e-119	-1.7482	0	-2.50798	4.65044e-218	-1.14873	6.21952e-92	-0.917063	0.0104898	-1.11662	7.83303e-111	-2.74362	0	1.1576	2.50688e-58
GSTM3	0.338677	1	-0.459369	1	-0.834395	3.52669e-43	-0.209809	1	-0.736818	1.6595e-11	-0.660762	2.5376e-75	-1.57822	0	-0.273406	1
WNT2B	-0.0233148	1	0.28908	1	-0.581959	0.0266941	-0.791308	1.21975e-15	-0.949289	0.00595338	-0.975366	5.79117e-28	-1.4788	0	1.42289	1.35024e-25
NGF	-1.89216	1.14974e-293	0.143458	1	-1.07293	1.00528e-07	1.45518	1.49985e-77	0.592902	0.0464733	-1.58316	8.83535e-41	-0.920966	1.49495e-165	-0.253984	1
WDR3	-1.9269	0	-0.360444	1	-0.785885	1.77994e-06	-0.77519	2.85026e-22	0.632128	0.555308	-0.66868	8.18999e-10	0.308886	1	-1.55549	2.276e-157
PHGDH	-0.218861	1	-2.22004	0	-1.43727	2.99555e-51	-1.29885	1.27266e-217	-1.31993	1.30247e-11	-1.38339	7.75201e-114	-0.431212	1	-1.40187	2.18219e-159
MLLT11	-0.792052	1.91803e-109	-1.77316	0	2.01344	5.4077e-15	-2.49962	0	-0.766509	0.000540014	0.0674491	1	2.11838	0	-0.664548	8.92006e-42
ILF2	-1.38396	0	-0.800097	0	0.411263	1	-0.97831	0	-0.0412484	1	-0.0852499	1	0.176452	1	-0.774521	4.45412e-223
GPATCH4	-2.49722	0	0.190534	1	-0.308324	1	-0.51323	1.77863e-16	0.514863	0.11061	-0.756293	9.13002e-24	0.400802	1	-1.65835	0
CRABP2	-0.135289	1	-0.743079	2.04657e-218	-0.0991167	1	-1.61941	1.37919e-296	-1.15326	4.79957e-06	-0.863352	1.42949e-45	1.75739	0	1.45088	4.70888e-94
ATP1A2	0.581412	3.79352e-12	-0.00755288	1	-1.32502	9.12429e-14	0.0857293	1	0.609376	0.0718051	-0.992828	2.92106e-11	-1.35396	5.18901e-178	-1.21625	1.43309e-37
PBX1	1.13725	0	-1.11075	0	-0.823152	3.10096e-25	-1.24366	0	0.152552	1	-0.679513	1.30716e-86	-0.0693342	1	0.375103	1
RXRG	0.242275	1	-0.394573	1	-0.745766	0.000943458	-1.81125	1.73964e-35	0.107356	1	-0.888374	7.48081e-08	-0.663341	1.02846e-43	-0.681573	2.20275e-09
MYOC	-0.842029	4.10469e-20	-1.66917	7.95379e-48	-3.48347	6.97116e-230	0.228905	1	-1.33664	1	-2.55744	4.13923e-139	-0.463332	1	-0.186762	1
ANGPTL1	0.670283	4.01073e-50	-0.175213	1	-2.97153	0	1.05295	2.02291e-61	-1.1682	8.73072e-12	-1.70517	1.00403e-184	-1.23191	0	1.10864	2.56193e-39
PLA2G4A	-0.529624	6.68313e-16	-0.538722	1.62696e-14	-0.659359	0.00388571	-0.498854	1	0.693374	0.751582	-0.767007	2.10625e-10	1.52783	1.1322e-254	-2.39346	2.57083e-287
TNNT2	0.0606862	1	-1.00774	4.46276e-26	1.67366	0.0229378	-0.577252	0.000260314	-1.99301	1.16705e-16	-1.23927	5.50639e-19	-0.1292	1	0.417991	1
ZBED6	2.14553	7.09198e-159	1.33921	7.84724e-176	-0.979555	8.19485e-14	-2.6592	5.70395e-184	0.350607	1	0.00301813	1	-0.842707	1.76812e-152	-0.632599	5.09378e-23
PLEKHA6	1.02036	3.17289e-35	-0.848305	7.065e-37	-2.10084	8.08855e-46	-1.69672	8.96205e-59	1.15247	0.393235	-1.29101	4.4933e-27	1.00798	1.94464e-76	0.645869	2.87553e-06
CD34	1.04614	1.27682e-111	-0.896882	2.79554e-59	-2.97591	1.92759e-302	0.661033	6.60712e-31	0.0237985	1	-1.7557	1.43296e-225	-1.23685	0	2.08009	1.19031e-48
RRP15	-1.98985	0	-0.19036	1	-0.548854	3.90793e-07	-0.594322	1.18023e-30	0.400315	1	-0.834334	1.34852e-33	0.27708	1	-0.782706	5.87962e-81
DISP1	-0.263898	1	-1.36417	2.73795e-60	-0.959833	9.99988e-06	0.0375247	1	-0.85321	0.044785	-0.635429	7.09958e-06	0.213941	1	0.338819	1
SIPA1L2	-0.727625	1.04788e-60	-1.00432	1.02629e-91	-1.568	7.91565e-28	-0.544307	1.43223e-11	0.876377	0.0384467	-0.57673	9.77187e-10	0.405456	1	0.177896	1
GREM2	-0.147333	1	-2.272	2.97567e-260	-1.28592	3.90946e-14	-0.502884	0.000663424	0.00842719	1	-1.05319	2.82036e-15	0.763334	4.5847e-48	0.96963	8.94252e-11
TMEM18	0.550899	1.16487e-70	-0.586076	1.24221e-95	-0.555572	8.76235e-09	-0.611975	2.46847e-45	0.296079	1	-0.288493	1	-0.530459	1.01178e-208	-0.432602	1
RNASEH1-AS1	0.849525	2.02744e-40	-0.616474	2.20781e-24	-1.05139	9.17726e-12	-0.87971	7.35743e-23	0.29319	1	-0.631109	6.87516e-08	0.29	1	-0.18139	1
KLF11	-0.785048	1.38722e-55	-0.137426	1	-0.615801	0.000185566	0.505636	6.50253e-12	0.306674	1	-0.724801	1.96983e-13	-1.09985	0	0.0489233	1
RN7SL832P	0.21098	1	0.16255	1	-1.77191	1.32429e-27	-1.24416	3.90914e-21	-1.05753	0.00548691	-0.348835	1	-1.3537	1.01287e-177	-0.212246	1
E2F6	-1.28585	2.96135e-233	-0.537437	1.15672e-25	0.213479	1	-0.667196	1.1375e-18	0.677434	0.377903	-0.372473	1	-0.0140149	1	-0.69601	9.70041e-27
CCDC121	0.914015	3.35602e-32	-0.867645	2.4112e-28	-1.63999	4.71872e-23	-0.849589	1.43809e-14	0.159645	1	-0.416545	1	-0.605092	6.61219e-45	0.142214	1
WDR43	-2.24614	0	-0.148328	1	-0.705381	7.25994e-12	-0.611294	1.56207e-27	0.161217	1	-0.866618	7.14755e-36	0.159311	1	-1.20241	4.05144e-252
MSH6	-0.443048	1	-1.06167	9.7463e-122	-1.03594	9.1735e-15	-1.20555	7.15192e-81	-0.297633	1	-0.55252	2.91335e-08	-0.653956	9.25194e-226	-0.117264	1
FAM161A	1.299	1.12903e-93	-1.06181	2.14555e-95	-0.971411	4.52397e-09	-1.43183	4.50563e-78	0.0913061	1	-0.0107696	1	-0.585766	3.11292e-84	0.856621	6.10977e-17
CCT4	-1.01074	0	-0.625742	0	0.131389	1	-0.764125	2.72273e-233	0.0895328	1	-0.159162	1	-0.470025	1	-0.598015	5.0817e-139
TCF7L1	0.437118	1	-0.959875	8.77194e-107	-2.2026	3.07976e-131	-0.687571	1.88883e-29	0.21807	1	-0.612821	1.6752e-11	0.152734	1	0.610948	8.42474e-11
LONRF2	-1.50475	1.7425e-160	0.25068	1	-2.00241	9.88154e-37	0.171602	1	-0.264132	1	-1.3815	4.92368e-28	-1.04931	7.89874e-204	0.526177	1.76692e-05
ECRG4	1.73735	5.46214e-211	-1.75256	0	-1.8055	1.40433e-67	0.416584	1	-1.29514	1.26548e-22	-0.147502	1	-0.819948	1.15504e-135	0.711671	2.00828e-23
FMNL2	-1.05553	1.28706e-206	-0.729033	2.578e-56	-1.7718	3.74618e-61	-0.555337	8.21364e-16	0.386616	1	-0.648634	6.01557e-13	0.91987	0	0.732173	3.5926e-18
RPRM	-1.09648	6.17061e-36	-0.720734	2.7248e-15	-0.115352	1	-3.35572	5.84029e-91	-1.91592	7.49878e-25	-1.35057	4.626e-21	0.848741	9.0611e-90	0.317181	1
SCN7A	0.819834	7.24663e-33	-0.748601	5.7644e-45	-3.72522	8.87771e-254	-1.51541	6.91097e-25	0.881958	0.309705	-0.273288	1	-2.56435	0	2.98219	5.47874e-116
KLHL23	0.285395	1	-1.89342	2.2529e-287	-1.73636	9.3321e-38	-0.307661	1	0.967882	2.33606e-09	-0.88574	8.23704e-14	-1.24211	0	-1.12358	1.72375e-55
TFPI	-1.17364	0	-0.0125613	1	-0.854983	7.40844e-51	1.05397	1.02938e-240	0.761629	1.79253e-08	-0.660638	2.44879e-128	0.24168	1	-0.956885	0
TMEFF2	0.705272	4.45957e-25	-1.5288	8.70483e-38	-0.691256	0.0084138	-3.23121	4.48006e-86	0.0487703	1	-0.731632	2.30397e-06	0.713261	4.61918e-53	0.00602622	1
PGAP1	-1.55321	3.36206e-228	-1.16362	3.97203e-97	-0.752103	2.81803e-05	-0.922242	2.32042e-41	-0.0773638	1	-0.911969	8.6567e-27	0.0167392	1	1.12708	3.44803e-29
ICA1L	1.03	1.9417e-56	-1.17025	4.36256e-66	-1.33942	4.22962e-15	-1.44441	1.75325e-57	0.131147	1	-0.618644	3.23663e-06	-0.16716	1	0.407426	1
OBSL1	1.76814	5.87886e-269	-0.297151	1	-0.768168	1.99469e-10	-0.500231	6.2065e-15	-0.676645	0.0142428	-0.150146	1	-1.60117	0	0.634309	1.79802e-18
FARSB	-0.187249	1	-0.805427	6.49256e-71	-0.115828	1	-1.11188	1.81669e-56	0.226572	1	-0.566541	1.63218e-10	0.198503	1	-0.927765	3.81881e-64
PID1	-0.828931	1.12169e-112	-0.768562	1.3731e-61	-1.08796	7.71268e-32	0.197361	1	-0.114004	1	-1.33739	1.18244e-119	1.34086	0	0.0599495	1
DNER	-2.12386	7.36181e-159	-0.562974	1.08462e-08	0.187363	1	-1.37868	4.12398e-21	0.0356622	1	-1.12688	4.87532e-14	2.23978	0	-1.08904	7.342e-26
NCL	-1.06421	0	-0.577219	0	-0.457912	1	-0.810398	0	-0.035549	1	-0.454029	1	-0.108746	1	-0.969481	0
PER2	-0.168034	1	0.608114	2.82541e-40	-1.40298	1.30712e-51	0.231586	1	-0.763038	0.0121783	-0.990517	5.53991e-36	-0.640452	1.50352e-122	0.743559	3.16352e-25
TWIST2	-1.08851	0	-0.562521	3.14608e-76	1.98175	2.12261e-81	0.00943851	1	0.127299	1	-0.999843	5.88318e-67	1.107	0	-2.07662	1.25887e-292
GRM7	0.735772	1.09632e-20	-0.776111	1.11819e-14	-0.625192	0.000263965	-0.790229	1.86988e-09	-0.13985	1	-0.640599	4.3389e-06	0.484038	1	0.447881	1
CAMK1	0.267605	1	-0.164548	1	-1.19972	3.12319e-24	-0.565064	1.33851e-22	0.120366	1	-0.514233	2.34972e-13	-0.839824	5.50173e-247	-0.902309	1.66639e-81
CAND2	0.828982	5.29565e-25	-0.751288	1.43533e-16	-0.92854	1.74879e-05	-0.569301	3.07512e-05	-0.247615	1	-0.10052	1	-0.529147	2.53807e-33	0.07501	1
ZNF385D	0.920708	2.45977e-55	-1.83687	2.50793e-138	-1.07006	1.35201e-12	-2.02498	2.21567e-101	-0.281369	1	-0.71187	8.56808e-11	0.604184	2.27148e-47	-0.272799	1
ACVR2B	0.64094	2.15927e-16	-1.21948	5.00131e-86	-1.02156	7.15468e-07	-0.863133	1.11094e-12	0.11067	1	-0.9793	5.48857e-15	-0.173761	1	0.147282	1
CSRNP1	-0.675163	1.63772e-202	0.889638	2.26788e-193	1.43003	1.01024e-25	-0.201686	1	-0.853951	5.19034e-12	-0.894578	3.66393e-86	-1.00263	0	0.901998	2.91031e-66
EIF1B	-1.20645	0	-0.47953	1	-0.535368	8.20023e-26	-0.373242	1	0.0125061	1	-0.539783	7.43772e-70	-0.643925	0	0.155071	1
KRBOX1	0.326003	1	-0.677043	1.14674e-23	-0.824436	1.078e-05	-1.45386	6.90897e-53	-0.180225	1	-0.192027	1	0.147091	1	-0.729335	1.3951e-15
CLEC3B	0.288135	1	-2.06471	4.10382e-126	-1.291	9.7063e-16	0.603744	6.04868e-09	-0.438369	1	-2.21073	1.44777e-104	-2.01237	0	0.581112	0.000884242
KLHDC8B	1.94527	4.62351e-275	-0.584083	3.7972e-44	-1.20376	1.03207e-24	-0.812916	2.86351e-50	1.096	4.55121e-06	-0.308936	1	-0.640133	5.44903e-166	0.0420475	1
RRP9	-2.61742	0	-0.0432902	1	0.423207	1	-1.04754	9.67898e-39	0.296017	1	-0.589031	1.64885e-10	0.448586	1	-1.45411	8.67062e-163
GNL3	-2.06712	0	-0.146643	1	-0.145146	1	-0.573095	6.151e-48	0.0814133	1	-0.63325	6.90037e-35	-0.365576	1	-1.1288	0
IL17RD	1.33306	6.59928e-73	-0.994089	1.25025e-36	-2.89831	6.23214e-127	-1.09035	3.08701e-35	0.49639	1	-1.37576	2.37694e-28	-0.487139	1	1.46058	2.65672e-20
PRICKLE2-AS1	1.43766	4.94064e-70	1.27111	5.70558e-97	-1.33538	9.27537e-14	-1.17906	5.25355e-17	0.38328	1	-0.561066	0.000417701	-0.317389	1	-2.46933	3.58576e-169
CMSS1	-2.54529	0	-0.567684	7.31773e-62	0.118237	1	-0.988722	2.3917e-86	0.171948	1	-0.588474	6.35148e-19	0.814606	0	-1.60383	0
TRMT10C	-1.32418	0	-0.541748	1.00397e-63	-1.08241	8.00222e-37	-0.678784	7.17917e-44	0.280698	1	-0.605525	4.33854e-21	0.171426	1	-0.92115	4.81685e-132
SLC35G2	-0.66181	5.09782e-41	0.187173	1	0.875052	0.000203064	-0.575727	2.54222e-09	-0.0980798	1	-0.790539	1.52338e-13	1.39053	0	-1.88282	5.16022e-250
RBP1	1.88927	0	-1.25317	0	2.60049	2.96533e-29	-2.5813	0	-0.520618	4.03051e-08	0.0344628	1	-1.11838	0	-0.0300647	1
PCOLCE2	-0.59893	7.20021e-22	-2.00905	4.28383e-143	-0.602994	0.000121776	2.17087	2.2378e-205	-1.25226	2.32126e-05	-3.24588	0	0.453148	1	-0.0836453	1
AGTR1	-1.26065	9.58099e-171	0.0576432	1	-2.28504	2.99393e-86	-1.9527	2.11799e-153	-0.624747	0.113444	-1.30104	2.52677e-44	0.695433	1.60216e-72	-0.0440874	1
IGSF10	1.34973	1.57947e-120	-0.94888	5.88833e-29	-3.19458	5.45099e-209	1.36224	5.48086e-51	-0.69194	0.241794	-1.75175	2.24999e-132	-1.35863	4.34328e-283	-0.231508	1
PTX3	-3.20714	0	-0.858906	1.25442e-34	-1.04998	4.20556e-09	0.572133	1.54851e-12	1.22859	0.354588	-2.06111	1.13322e-81	2.72185	0	1.32679	3.03293e-18
MLF1	-0.386652	1	-0.241347	1	-0.353121	1	-1.0382	3.05667e-82	-0.581718	0.0141175	-0.713788	2.82221e-26	-0.551226	5.32027e-285	1.0583	4.33005e-59
BCHE	0.0283616	1	-3.16537	0	-2.10304	1.84223e-44	-2.92399	8.43534e-133	-0.840238	0.00232526	-1.57101	2.55119e-162	1.18691	1.15783e-270	0.837742	2.91558e-12
SERPINI1	1.24434	3.66299e-92	0.428363	1	-1.83137	3.80357e-57	-0.822102	1.99531e-25	-0.606792	1.50928e-05	-1.14418	1.03777e-25	-0.0607516	1	-0.448352	1
CLDN11	0.361703	1	0.142898	1	-0.804072	1.56488e-05	-2.04113	0	-1.1783	9.10398e-06	-0.856378	5.02182e-30	-0.84669	0	1.69025	4.73034e-68
NLGN1	0.801766	7.92059e-23	-2.02224	3.64086e-100	-1.06357	5.85393e-07	-0.825953	7.61679e-10	-0.72695	0.00709506	-2.02101	5.20179e-51	-0.236895	1	-0.13734	1
CC2D2A	1.80263	2.69189e-181	-0.56285	3.5832e-31	-1.33369	3.19702e-25	-0.654791	2.3769e-21	0.704555	0.157977	-0.555591	1.44266e-10	0.0550009	1	0.0999341	1
DHX15	-1.27387	0	-0.702527	8.36514e-116	-0.190503	1	-0.979129	9.34137e-107	0.282401	1	-0.629647	1.06151e-23	-0.125566	1	-0.622562	1.75056e-56
RASL11B	0.246283	1	-0.760142	2.24395e-38	-0.555479	0.014999	-1.82027	3.66576e-151	-0.235348	1	2.45583	2.99093e-62	-1.60577	0	0.683639	5.59949e-11
PPAT	-1.17595	5.61703e-144	-1.51494	2.6317e-136	-1.02655	4.5861e-09	-0.999463	4.56775e-36	-0.31948	1	-0.622303	2.59049e-07	0.169999	1	-0.541507	1.16812e-11
PAICS	-0.575723	2.54785e-71	-0.776495	1.18009e-105	-0.206415	1	-1.2944	1.57765e-161	0.108087	1	-0.60918	2.84867e-15	-0.0593019	1	-1.06001	8.21286e-127
YTHDC1	-0.704504	1.25636e-242	-0.572525	7.32684e-123	-0.79813	2.62519e-22	-0.705597	2.57305e-87	-0.259462	1	-0.28187	1	-0.50336	2.5592e-294	-0.332729	1
NAP1L5	0.0171141	1	-0.645058	3.5226e-30	-0.903127	3.73258e-08	-0.869284	3.47056e-29	-0.102099	1	-0.617636	5.00414e-10	-0.849455	1.71994e-127	-0.458095	1
SNCA	1.07191	1.67967e-42	-1.81293	2.80871e-260	-1.49485	1.68618e-19	-1.42069	1.93242e-26	-3.3335	3.94249e-96	-0.783644	2.94969e-10	-1.41314	0	-0.425982	1
SLC9B1	-0.812159	3.14628e-26	-0.968619	1.38561e-21	-0.633231	0.00293073	-0.938506	3.12178e-12	-0.127266	1	-0.711069	2.01101e-05	-0.1658	1	-0.0941268	1
COL25A1	-0.610455	3.37157e-13	-1.51908	6.35896e-42	-0.145982	1	-2.62956	5.17306e-100	-1.2845	6.53405e-08	-0.00937666	1	0.848367	2.45253e-44	0.0492791	1
FGF2	-1.94153	0	0.763048	5.05041e-54	-2.0238	2.99367e-87	1.45266	6.34721e-62	-0.0637894	1	-1.19382	4.61248e-49	1.52082	0	-1.38312	2.03399e-155
PABPC4L	0.703281	3.38289e-19	-0.789411	1.6022e-21	-1.07729	1.65966e-08	-1.04207	2.63467e-19	-0.161217	1	0.0321802	1	-0.585488	2.11358e-41	1.20572	1.08195e-14
PCDH18	1.84193	0	-0.825362	1.70293e-252	-1.96513	5.51629e-147	-1.2397	1.16707e-227	1.05068	0.0421113	-0.414109	1	-1.31441	0	0.81452	1.74271e-31
HHIP-AS1	0.339429	1	-1.38089	3.50702e-163	-2.03028	1.13201e-51	-0.778363	3.453e-13	-1.66548	6.11918e-13	-0.679103	1.83158e-10	0.172838	1	2.72967	9.17041e-68
PLRG1	-0.477431	1	-0.507191	6.87467e-54	-0.714639	3.45629e-14	-0.59711	1.4371e-35	-0.0486493	1	-0.309043	1	0.00630292	1	-0.74302	5.9023e-71
CMBL	2.03392	0	-0.897225	4.34928e-98	-1.37303	6.60471e-29	-0.057442	1	0.610235	0.171867	-0.691748	9.34065e-27	-1.02294	0	0.960002	4.15104e-39
BRIX1	-2.14253	0	-0.513026	1.50495e-53	-0.626263	2.69137e-11	-0.726598	1.63146e-58	0.184059	1	-0.703631	1.0737e-29	0.102603	1	-0.877405	5.69977e-113
LIFR	-0.856685	1.89299e-115	-0.75555	3.28932e-57	-1.95916	6.00827e-81	-0.604586	3.91896e-23	-0.87495	4.90287e-05	-0.229825	1	-0.441549	1	0.680378	5.85749e-12
FST	-1.06034	2.27494e-216	-2.27797	0	-0.472956	1	-0.898359	2.71634e-41	2.80809	1.25647e-05	-0.717613	5.50517e-18	1.99781	0	2.23121	1.99365e-63
PLK2	-0.510516	2.80308e-84	0.317378	1	-0.818166	1.65122e-22	-1.27312	1.52709e-186	0.307698	1	-0.603124	1.56393e-22	-0.0172198	1	0.0798261	1
DIMT1	-1.66188	0	-0.160134	1	-0.0551277	1	-0.260345	1	0.0206923	1	-0.707879	1.56582e-23	-0.536669	9.96083e-135	-0.875017	6.39897e-97
SMN2	-1.78731	1.43711e-147	-0.81344	3.11118e-21	0.437756	1	-1.22321	7.1336e-35	-0.76817	0.0907956	-0.537514	0.0016114	-0.865411	2.11985e-87	0.0488443	1
SMN1	-1.82788	4.0889e-178	-0.874266	5.75768e-30	0.325675	1	-1.42214	1.55121e-53	-0.619871	0.256603	-0.326152	1	-0.571399	2.34696e-50	0.0670237	1
ARRDC3	-0.733498	3.1752e-176	-0.55625	2.69465e-128	-0.506773	9.77239e-11	-0.901066	3.6888e-128	0.30744	1	-0.463623	1	-0.750054	0	-0.251141	1
SEMA6A	-1.31041	8.65016e-173	-2.41233	3.34439e-236	-1.64939	1.37142e-25	-3.13295	4.16014e-238	-0.456182	1	-1.5005	1.22993e-33	0.396204	1	1.32729	1.07795e-16
ALDH7A1	2.04459	0	-1.134	1.16893e-202	-0.921217	2.65365e-21	-0.867158	3.44119e-86	0.201995	1	-0.112825	1	-1.36378	0	0.0587586	1
ADAMTS19	0.0354427	1	-1.85806	2.02889e-61	-0.948156	1.72183e-09	-1.49244	5.57139e-24	0	1	-0.652524	5.27137e-07	-0.0331289	1	0.125015	1
PCDHB15	0.214028	1	-0.58836	6.69737e-14	-0.0853923	1	-1.56597	3.02276e-31	0.658633	0.803106	0.0245612	1	-0.712059	1.03478e-46	-0.561252	4.55694e-07
PCDHGB6	0.772636	5.15617e-24	-0.518506	7.76453e-08	-1.54811	1.74124e-19	-0.555215	6.07257e-05	0.168671	1	-0.569092	0.000928366	-0.384703	1	-0.094251	1
PCDHGC3	1.97959	2.37634e-165	-1.77153	1.01319e-58	-2.05975	7.11475e-44	-0.249496	1	0.0789714	1	-0.992295	3.45063e-12	0.0817614	1	-0.661081	1.53738e-11
TCERG1	-0.762878	2.20825e-189	-0.780739	1.39984e-116	-0.540703	2.10809e-06	-1.03638	8.74857e-96	0.0951575	1	-0.59885	4.58383e-17	0.544965	2.37088e-192	-0.419473	1
FAXDC2	1.29599	3.15539e-96	-0.791567	1.51394e-40	-2.14992	9.30317e-72	-0.0535542	1	-0.15784	1	-0.675534	6.62309e-16	-0.865259	5.25307e-158	1.33967	2.4659e-28
ZBED8	1.31434	8.82527e-58	-0.985836	3.84492e-37	-0.72212	0.0029215	-0.798966	6.4023e-13	-0.223221	1	-0.308521	1	-0.67145	5.09736e-48	0.412203	1
TUBB2B	-1.78313	0	-2.30869	0	-0.423286	1	-3.84656	4.8037e-256	-0.690455	0.224079	-1.03634	3.14855e-15	2.32503	0	0.082419	1
ECI2	0.851975	4.71484e-132	-0.917448	5.82398e-218	-1.36754	2.04556e-73	-0.732138	1.1284e-76	0.651369	0.00402452	-0.713347	9.6246e-38	-0.207154	1	-1.14331	6.51368e-213
RPP40	-1.51106	2.12556e-191	-0.948273	4.38289e-41	-0.11166	1	-0.703444	7.29737e-18	0.168478	1	-0.49714	1	0.406673	1	-1.4031	8.82969e-79
PAK1IP1	-1.97081	0	-0.0826084	1	-0.632131	1.82399e-08	-0.17741	1	1.10938	0.000628354	-0.596299	7.78054e-16	0.383874	1	-1.07036	1.65763e-141
HCG11	0.178742	1	-0.763728	4.1806e-49	-1.09934	4.64979e-14	0.411513	1	1.27178	0.189362	-0.573095	6.55211e-10	-0.784	7.4589e-151	1.35022	2.12266e-46
ZSCAN26	1.39471	2.38189e-97	-1.16222	5.22627e-77	-0.619368	0.00300084	-0.975386	4.96631e-32	0.137631	1	0.214836	1	-0.469515	1	-0.927961	4.91381e-20
TNXB	0.319723	1	-0.715499	1.99812e-63	-1.96688	8.30981e-183	1.52616	9.68227e-108	-0.441852	1	-2.04795	0	-2.07851	0	2.70252	9.1998e-96
PIM1	-0.511051	1.943e-68	0.867359	1.65774e-204	0.667886	2.51007e-09	-0.506565	4.31998e-26	-0.553617	0.0731674	-1.26317	3.12638e-138	-0.624922	0	2.53398	2.35531e-177
BYSL	-2.82287	0	-0.317883	1	0.249003	1	-1.37478	1.6602e-52	0.389371	1	-0.8466	3.34755e-14	0.141069	1	-1.72791	7.09458e-187
RPL7L1	-0.964758	0	-0.558922	9.60725e-113	1.78847	1.40143e-27	-0.533416	2.44039e-54	0.506792	0.00919273	-0.281671	1	0.065701	1	-0.689132	7.38412e-118
CYP39A1	1.02792	1.47285e-39	-0.720526	1.93657e-24	-1.23468	3.63237e-11	-1.45453	5.52485e-33	0.325369	1	-0.287539	1	-0.535206	6.17235e-50	0.79318	1.30689e-07
COL21A1	1.29386	4.29118e-53	-1.10635	1.0825e-65	-1.61493	9.01198e-21	-3.51031	0	-1.30918	1.49072e-07	-0.20467	1	-1.33789	1.78303e-276	1.75503	1.91254e-39
PRSS35	0.457283	1	-3.79169	0	0.379026	1	-2.39686	3.84519e-149	-0.976392	0.00108741	0.219063	1	-0.933322	1.95394e-128	0.608208	3.14239e-05
MRAP2	0.450862	1	-0.901924	4.72576e-21	-0.676052	0.00987345	-1.23901	7.74451e-20	-0.962732	0.00789642	0.141249	1	-0.847374	9.6352e-67	-0.435517	1
NDUFAF4	-1.72622	0	-0.52427	5.81935e-56	-0.211534	1	-0.392258	1	0.42913	1	-0.700834	7.79301e-19	0.0862809	1	-0.831521	5.73562e-77
RPF2	-1.95963	0	-0.164088	1	-0.0353071	1	-0.647577	8.04328e-41	0.299531	1	-0.586248	2.23576e-22	-0.106023	1	-0.700823	6.83389e-83
HDAC2	-0.634753	1.14077e-204	-1.00887	0	0.534925	1.01768e-08	-1.64604	0	-0.14624	1	-0.060634	1	-0.312712	1	-0.930781	5.24401e-221
FAM162B	0.797604	2.9264e-25	-0.266378	1	-1.50542	1.51554e-21	-1.47831	2.40319e-67	0.954233	0.0223069	0.859838	3.40338e-16	-0.997729	1.78265e-95	-0.898121	2.07822e-32
RSPO3	-1.07066	1.24533e-211	-0.391729	1	-2.02771	1.26721e-128	-0.311327	1	-0.905637	0.0408479	-1.88343	1.07305e-206	1.53024	0	1.86379	4.86588e-59
BCLAF1	-0.205573	1	-0.508488	4.56707e-137	-0.716662	3.63764e-30	-0.575579	1.13716e-102	0.0043919	1	-0.58358	3.03364e-53	-0.35114	1	-0.534058	1.35059e-88
UST	-0.562687	1.82576e-24	-0.545059	3.7289e-15	-1.31034	4.38284e-15	1.08904	1.32317e-28	-0.489528	1	-1.22208	6.36773e-29	0.565139	3.28563e-55	0.449464	1
AKAP12	-1.54181	0	-0.851316	0	-1.02261	1.56347e-64	-0.630312	1.12928e-205	-0.411905	1	-1.29536	0	-0.626988	0	-0.305599	1
TCP1	-1.36925	0	-0.457062	1	-0.228052	1	-0.879557	8.55237e-245	0.000891484	1	-0.327684	1	-0.694138	0	-0.60613	9.14788e-120
EIF3B	-1.3596	0	0.298048	1	-0.618913	1.6522e-12	0.622838	3.75132e-37	0.400411	1	-0.579163	3.93438e-22	0.501716	3.22025e-210	-0.625269	1.33651e-58
ADCYAP1R1	-0.729058	1.26258e-23	-1.05988	1.32756e-27	-2.86074	2.88889e-112	0.00988183	1	0.100629	1	-0.967861	1.30801e-11	-0.226843	1	-0.144928	1
GCK	-1.12092	6.10979e-53	-0.945824	8.86023e-25	-0.675022	0.007569	-1.76992	9.82499e-39	0.539255	1	-0.0493046	1	-0.55874	5.26681e-30	-0.459649	1
NIPSNAP2	1.34692	1.34074e-290	-0.522221	1.42693e-76	-0.667252	3.38207e-15	-0.782089	3.57117e-83	0.38858	1	-0.00809719	1	0.0907281	1	-0.582529	1.29602e-49
SEMA3A	1.25981	2.71715e-66	-1.77407	0	-1.29339	7.00595e-12	-2.48609	8.22312e-172	-0.852756	0.0300011	0.447195	1	1.89418	0	1.61163	1.50547e-38
SEMA3D	1.41692	1.0594e-107	-1.58087	7.55675e-141	-0.928548	3.05702e-06	-1.44116	1.35425e-53	-1.27936	1.08429e-05	-1.25829	1.69088e-48	1.94129	0	2.4156	1.30208e-45
PEG10	-1.70806	0	-3.00492	0	-0.790969	0.000366364	-3.01063	0	-0.32296	1	-1.16554	4.58979e-21	-1.05716	0	-1.44522	5.94605e-87
PDK4	-1.21799	0	0.113659	1	-2.30993	6.80801e-146	1.17809	2.9012e-96	-0.93337	1.62299e-24	-0.885798	3.28881e-68	-1.75554	0	0.0969627	1
TAC1	-2.49655	0	-0.24254	1	-3.21693	4.01258e-95	-2.49071	4.64711e-49	0.0796831	1	-0.581071	0.00071041	0.978015	2.52836e-63	-0.193012	1
LRRC17	2.5326	0	-1.72933	0	0.307532	1	-1.40969	0	-1.06819	4.34473e-09	-0.388399	1	-0.979021	0	1.83875	8.719e-86
CPED1	0.781217	9.1131e-87	-0.034127	1	-1.59297	4.51859e-62	-1.55003	1.44372e-258	0.0301723	1	-0.571799	3.11789e-17	-1.2199	0	1.37535	4.16016e-88
AASS	0.105946	1	-0.566205	2.03333e-28	-0.888792	8.06386e-10	-0.854193	4.68568e-32	-1.35977	3.4074e-12	-0.486061	1	-0.6182	1.916e-100	1.4812	9.3396e-52
LUC7L2	-0.355335	1	-0.626018	4.52337e-125	-0.569303	3.3197e-10	-0.856765	5.11242e-98	-0.129165	1	-0.165587	1	-0.572093	5.41587e-277	-1.05024	2.18816e-99
EPHB6	1.29166	4.03887e-71	-1.16873	4.9725e-69	-1.74954	1.07288e-34	-0.756959	1.13365e-17	-1.05135	0.00019622	-1.5135	9.11664e-55	-0.322313	1	0.1074	1
ABCF2	2.95498	0	2.11732	0	-0.833656	4.05971e-09	-2.29178	3.51556e-110	0.60165	0.240971	-0.181835	1	-0.531248	9.72411e-77	-1.29608	2.07813e-154
VIPR2	0.514683	7.87945e-15	-0.769844	3.19887e-58	-1.30919	8.8814e-12	-1.16587	4.32676e-24	0.153284	1	-2.04602	3.30901e-63	-0.903046	2.37666e-140	1.15925	2.84046e-16
GFRA2	-1.06398	1.05053e-42	-1.53975	1.82008e-48	-1.22276	1.13766e-13	-3.35754	1.06781e-141	0.00351337	1	-0.193485	1	0.859688	1.67463e-70	-0.0333444	1
SCARA5	0.80149	2.00231e-55	-0.771506	4.18497e-77	-2.51098	0	1.3038	5.035e-85	0.737162	0.910585	-2.48856	0	-1.85934	0	2.05505	4.85171e-35
WRN	-0.71668	5.13668e-59	-0.223043	1	-0.900605	1.21014e-08	-1.06215	1.28022e-44	-0.156172	1	-0.590179	4.32978e-07	0.595002	1.9331e-90	-0.485343	1
RNF122	0.194555	1	-0.49145	1	0.898303	0.0160615	-1.30889	6.75276e-29	-1.34265	1.42434e-07	-0.710493	9.20559e-09	-0.85818	1.00793e-87	0.347871	1
SFRP1	0.71004	4.09735e-94	-1.56574	0	-2.81158	0	-0.193323	1	-2.03755	3.20957e-22	-2.89971	0	-1.0269	0	0.016224	1
FAM110B	0.223553	1	-2.12057	0	-0.95614	1.76817e-16	-0.852381	6.85825e-33	0.980533	0.0811415	-0.960887	8.85058e-27	1.21737	0	0.619005	2.14216e-13
SBSPON	1.84776	2.82476e-171	-0.648468	2.03604e-29	-2.03848	9.49673e-50	-1.43757	1.22996e-74	-1.59094	2.37936e-10	0.210139	1	-1.39767	0	0.244632	1
MATN2	1.24371	4.0113e-118	-0.744718	1.47285e-84	-2.76989	9.52729e-182	-2.05404	9.88893e-208	-0.486242	1	-1.71207	2.27214e-169	-2.76179	0	0.659583	1.10972e-10
NCALD	1.10515	3.24536e-88	-0.540714	5.58777e-33	-0.593673	0.000329593	-0.778385	1.85797e-45	0.286609	1	-0.665728	2.57541e-14	0.112657	1	0.673408	1.21768e-19
MYC	-1.32907	0	0.0283577	1	0.0372175	1	0.411863	1	-1.31506	3.24772e-45	-1.42576	8.71803e-269	-1.14573	0	0.0541191	1
KHDRBS3	-1.78362	0	-0.734817	3.69397e-56	-2.16352	1.1452e-120	1.71292	1.25459e-95	0.0748887	1	-0.577991	3.53588e-10	1.08688	0	0.90965	5.00796e-38
ARC	-1.59092	0	0.979714	4.97703e-73	-0.0339773	1	-0.944786	4.03112e-17	-1.04883	0.00230257	-0.674101	9.99562e-10	0.026506	1	0.874119	7.29092e-12
PTPRD-AS1	1.01318	6.1505e-43	-1.17798	2.90769e-66	0.187576	1	-2.03718	2.03416e-90	-0.546758	0.487648	-0.530013	1.67729e-05	-0.825443	1.17093e-107	0.900494	1.94949e-09
FREM1	1.32752	2.37637e-100	-1.0103	1.16695e-54	-2.0479	1.31663e-38	-2.53698	1.10985e-147	-0.119473	1	-0.644905	2.47382e-06	0.746017	1.00769e-47	2.49998	2.63913e-53
CNTFR	0.140163	1	-3.0583	0	-3.08416	1.24022e-154	-3.07804	1.96244e-270	-2.0741	2.84131e-21	-2.23437	5.14092e-121	-0.316801	1	0.352359	1
IL11RA	1.11494	1.3677e-104	-1.77192	0	-1.81161	6.10192e-137	-2.12984	7.20442e-286	-0.794626	0.0154662	-0.905413	4.22763e-41	0.517815	1.20974e-67	1.24714	4.75165e-31
TMEM8B	1.41097	2.79297e-93	-0.6679	3.60261e-26	-0.776377	0.000170028	-0.591951	2.28029e-10	-0.671069	0.180246	-0.241788	1	-0.561634	4.1391e-65	1.13615	2.60864e-24
PGM5	0.928507	2.81863e-30	-0.849404	1.01766e-48	-1.73015	1.65806e-27	-1.20268	3.34112e-43	0.00473038	1	-0.891984	1.19292e-13	-0.678989	1.2593e-56	0.138745	1
MAMDC2	1.12652	5.90046e-63	-0.798232	4.41165e-38	-1.69304	9.47894e-46	0.706476	9.90158e-08	-0.208886	1	-0.768628	5.70922e-36	-0.715752	5.92574e-113	0.862286	8.85967e-11
ALDH1A1	0.454529	1	-1.35054	0	-2.63352	2.99249e-243	1.95726	1.67174e-227	0.853974	4.29446e-07	-0.955045	3.3888e-144	-1.31424	0	0.242563	1
NTRK2	1.02988	5.80483e-137	-0.112249	1	-2.77127	0	-0.51903	2.61465e-46	-0.0650302	1	-0.523134	2.74559e-06	-1.1242	0	0.788147	1.77892e-33
S1PR3	-1.25491	5.76957e-181	-0.854021	3.62083e-103	-0.143773	1	-0.63216	1.89828e-42	0.593105	0.0128039	-0.627494	3.44905e-14	1.50183	0	-0.426794	1
OGN	0.120441	1	-0.961227	3.33303e-274	-0.363041	1	0.00825363	1	-1.80928	3.80292e-38	-1.92785	0	-2.03966	0	2.38262	1.39269e-204
TEX10	-1.64588	0	-0.39085	1	0.078373	1	-1.36711	4.64124e-53	0.191367	1	-0.70157	2.13078e-09	0.251176	1	-0.634462	1.60215e-17
ZNF462	0.86808	1.27121e-60	-1.09424	1.0528e-141	-1.07752	5.39801e-15	-0.620034	7.64578e-19	-0.307678	1	-0.627839	2.3472e-11	0.196178	1	0.716374	2.82185e-17
CTNNAL1	-1.59197	0	-0.208969	1	-0.562294	7.05738e-07	-0.104072	1	-0.7029	9.32638e-05	-0.56596	4.46753e-21	-0.840042	0	-0.188568	1
FRRS1L	0.653424	1.02986e-16	-1.31392	1.0312e-35	-0.555242	0.0075195	-1.32337	1.68339e-20	0.187492	1	0.212433	1	-1.65593	0	-0.823519	1.86545e-15
PRPF4	-0.894009	1.78851e-118	-0.624679	4.55809e-39	-0.485373	1	-0.631486	1.17889e-22	0.0836534	1	-0.297353	1	0.0395546	1	-0.610328	6.22459e-22
PAPPA	-2.30185	0	1.66638	0	1.71949	7.48798e-28	0.985595	2.90253e-26	-1.19953	1.05491e-05	-0.749389	1.14527e-27	2.49942	0	-1.02045	5.2624e-99
SLC25A25	-0.580078	4.26721e-52	0.233596	1	0.607372	0.00423281	-0.620049	8.32372e-18	-0.790753	0.000115997	-0.893638	2.20741e-28	-0.877725	2.0726e-288	0.212396	1
PHYHD1	2.02159	0	-0.336122	1	-1.19133	9.36559e-23	-0.730971	1.88738e-29	-0.732044	0.00166359	-0.200024	1	-0.844076	2.26371e-259	1.4186	1.49547e-58
GTPBP4	-2.24081	0	-0.302959	1	-0.306571	1	-0.537342	1.23011e-29	0.325556	1	-0.738693	2.0036e-27	0.918005	0	-1.17987	1.07372e-235
AKR1C1	-4.50885	0	-0.0119635	1	-0.702395	2.87566e-08	1.36085	7.8737e-59	2.3812	4.57981e-11	-1.36212	3.78926e-106	1.25392	0	-2.59293	0
AKR1C2	-3.71772	0	-0.778106	3.87939e-28	-0.949876	1.09257e-08	0.0204394	1	2.57822	2.68138e-09	-0.798465	1.57222e-19	0.751278	1.30151e-89	-1.62676	8.47606e-106
SUV39H2	-0.67782	7.10292e-25	-1.15203	3.51415e-51	0.166255	1	-1.28083	1.53024e-37	-0.0809493	1	-0.524617	0.0024029	0.153157	1	-0.97358	2.67926e-25
ITGA8	1.44688	6.91027e-87	-1.57978	2.54818e-188	-1.22245	2.73635e-22	-2.84002	0	-0.02049	1	0.0918905	1	-0.52693	5.18337e-29	-0.600016	2.8435e-12
SKIDA1	0.272904	1	-1.57308	2.05047e-60	-0.778512	0.000216055	-1.29793	2.70768e-23	-0.0639463	1	-0.1941	1	-0.596751	2.91948e-35	0.131352	1
MTPAP	-0.997327	2.56651e-92	-0.29912	1	-0.632635	0.000123923	-0.528998	1.13971e-10	-0.333287	1	-0.501303	8.19714e-06	0.136287	1	-0.149387	1
CSTF2T	0.0137347	1	-0.515403	5.77846e-26	-0.423831	1	-0.994052	3.52415e-48	-0.404575	1	-0.58468	3.41215e-10	-0.0466834	1	-0.908584	1.03541e-53
SUPV3L1	-1.18722	7.28664e-181	-0.690709	4.72072e-31	-0.662002	0.000251334	-0.70776	3.16034e-17	-0.0838704	1	-0.757113	3.9283e-12	-0.168229	1	-0.560379	1.43373e-13
EIF5AL1	-1.18212	2.08282e-87	0.951411	2.75134e-76	2.07924	2.04938e-11	-2.01191	9.68934e-118	-1.18563	9.12881e-08	-0.522585	6.10221e-06	-0.941306	1.38375e-182	0.217261	1
PPP1R3C	-0.577562	6.96597e-22	-1.00998	2.70337e-68	-1.06117	2.50133e-09	-0.983617	2.06279e-40	1.19677	0.00816226	-0.310236	1	-1.11727	8.03044e-125	0.0738652	1
DNMBP	-1.32357	1.61777e-176	-0.668998	6.58513e-29	-1.4786	2.18974e-21	0.240786	1	0.657817	0.838171	-1.23802	1.41025e-28	0.240425	1	0.533928	4.18217e-07
TWNK	-2.54708	0	-0.536009	4.78124e-10	-0.591227	0.0285604	-0.573414	1.80626e-05	-0.047169	1	-0.453414	1	-0.111792	1	-0.771152	3.99773e-14
NOLC1	-1.70189	0	-0.309603	1	-0.206462	1	-0.917933	1.88358e-81	-0.427355	1	-0.874346	2.14395e-52	-0.568937	1.95509e-277	-0.405484	1
PDCD11	-1.24158	2.66535e-223	-0.536488	3.51155e-24	0.0468241	1	-1.26589	1.27619e-52	0.780353	0.263568	-0.690081	8.83484e-10	0.280582	1	-1.31233	2.07455e-120
HSPA12A	-0.115534	1	-0.560877	4.29101e-25	-0.795018	2.59584e-06	0.702786	1.03342e-18	-0.204706	1	-1.17389	1.61073e-41	-0.651542	1.74189e-170	0.499239	1
BCCIP	-1.02209	0	-0.846926	1.11485e-112	0.0590486	1	-0.983711	1.53318e-89	0.762822	0.00781516	-0.62922	7.89616e-18	0.00994713	1	-0.975049	2.16312e-109
PAMR1	0.487391	1	-0.970988	4.80365e-101	-0.140125	1	-0.705299	1.34034e-14	-0.422704	1	-1.27506	1.11291e-82	1.0231	1.45125e-166	-0.802487	1.60278e-36
C1QTNF4	1.6788	2.23927e-219	-1.65822	0	-1.24884	1.0345e-17	-0.798099	1.80998e-54	-1.05735	0.00357462	0.409174	1	-1.47734	0	0.939391	7.91241e-14
CCDC86	-1.77171	0	-0.544955	9.76322e-22	-0.170431	1	-0.869597	1.81845e-22	0.803551	0.306073	-0.179263	1	0.17778	1	-1.54897	2.40257e-153
LRRC10B	-1.32883	7.61761e-68	0.681279	3.95429e-18	-1.19686	9.53313e-10	1.61087	2.01152e-36	2.10257	0.000166093	-0.792111	1.65581e-05	-0.333347	1	-1.29715	4.4467e-47
NXF1	-0.858865	5.47967e-184	0.101079	1	-0.100586	1	-0.803446	5.79762e-43	-0.351603	1	-0.592347	8.19522e-19	-1.27137	0	0.440982	1
NRXN2	1.98263	3.89322e-196	0.0229131	1	-1.68658	1.97618e-33	-0.724875	1.11645e-15	-0.0191724	1	-1.12055	2.53637e-31	-0.938371	3.77148e-165	2.53294	6.3073e-94
CDC42EP2	-1.42438	6.87743e-308	-0.676179	2.01569e-52	0.315537	1	0.0461159	1	-0.367322	1	-1.17348	8.98722e-55	0.28161	1	-1.38581	6.75773e-136
B4GAT1	2.59747	0	-0.555561	6.88427e-38	-1.11894	3.7126e-21	-0.984683	1.51392e-58	0.208179	1	-0.513971	1.2407e-11	-0.548194	1.99276e-97	-0.310102	1
RBM4B	0.187375	1	-0.817093	1.1709e-82	-0.355844	1	-1.19564	2.68016e-70	-0.182334	1	0.244607	1	-0.605446	3.55582e-114	-0.617288	8.37962e-22
ANKRD42	0.646765	5.1144e-24	0.242805	1	-0.669146	0.00110912	-0.671415	6.02584e-16	-0.0166092	1	-0.55735	1.22866e-06	-1.0213	1.15425e-225	-0.086612	1
NAALAD2	0.679331	7.98272e-18	-2.25156	1.35499e-152	-1.88148	7.9667e-31	-1.65163	1.18855e-54	0.0478852	1	-0.955412	3.92313e-12	-0.742121	7.48986e-60	1.09736	9.88122e-13
MMP27	-0.926956	4.54202e-37	-0.647795	3.15235e-13	-1.28505	9.33723e-13	0.158384	1	0	1	-0.680196	1.39602e-08	0.0656324	1	-0.0653392	1
ACAT1	0.55841	2.99157e-65	-0.320575	1	-0.601817	2.50665e-11	0.0188529	1	0.200777	1	-0.538353	4.6785e-26	-0.632072	9.70224e-261	-0.828595	7.01033e-111
FXYD6	0.887674	3.75639e-159	-1.08328	0	-1.47261	2.31174e-72	-1.49644	2.8659e-293	0.420848	1	0.626535	2.32089e-39	-0.674466	0	-0.35335	1
TMEM25	1.91008	5.34665e-173	-0.930538	1.4051e-56	-1.70978	6.6947e-38	-1.14903	3.31913e-37	-0.354116	1	-0.00965144	1	-0.884133	5.78103e-180	0.853497	4.65473e-16
USP2	-1.3448	1.2113e-85	-0.268495	1	-0.450413	1	0.0509633	1	-0.979522	0.0001866	-0.738468	8.12152e-07	-0.348702	1	-1.06772	4.28984e-34
PKNOX2	0.338609	1	-1.10058	1.11574e-40	-0.346332	1	-0.919326	4.23056e-17	0.79065	0.672502	0.34782	1	-0.641974	1.28714e-51	-1.2932	2.44134e-47
CDON	1.32832	9.67836e-89	-1.31248	3.77296e-113	-2.73242	2.74928e-114	0.944121	2.74091e-26	-2.094	1.9327e-23	-1.81559	9.31656e-71	-0.702111	1.27675e-118	0.827511	2.69743e-13
NRIP2	2.10197	2.58117e-141	0.930319	4.0897e-42	-1.65802	3.36659e-23	0.289992	1	1.13572	1.3781e-05	-0.773474	3.23663e-06	-1.16971	2.36523e-112	-0.621418	4.2634e-10
DDX47	-0.845721	4.71942e-32	-0.521052	2.80576e-09	1.13584	0.00423281	-1.18851	4.88568e-20	-0.601688	0.510021	-0.129173	1	-1.66398	7.2978e-241	0.70838	2.98848e-07
GPRC5A	-2.6068	0	1.1925	4.29667e-228	-0.542007	4.68556e-05	0.353983	1	-0.550603	0.0464974	-1.9775	9.6081e-285	-0.792632	0	3.36418	3.5161e-191
RERGL	1.40043	2.9488e-117	0.981428	4.07661e-53	-2.07749	1.73432e-53	-0.147689	1	0.156253	1	-0.848948	7.47584e-09	-2.52279	0	-1.24364	8.96023e-62
PRICKLE1	2.62615	0	-0.8224	4.88931e-104	-1.46979	2.45841e-43	0.0452771	1	-0.183784	1	-0.633417	2.18487e-15	1.29574	0	-0.520123	2.03757e-24
FAIM2	1.76722	2.75819e-111	-0.855632	1.00404e-33	-1.27255	1.58918e-12	-0.503739	0.00010776	0.336966	1	-2.233	7.97719e-133	-0.203106	1	-0.128126	1
HOXC6	1.91023	0	-0.620524	6.78325e-16	-0.25305	1	-0.755129	2.73457e-62	0.0499974	1	-1.05577	2.41423e-17	-0.827322	2.97268e-154	0.510332	1.6545e-05
HOXC5	0.92827	2.62845e-33	-0.196686	1	-0.561404	0.000729933	-0.888545	1.01791e-21	0.0860756	1	-1.35951	1.1439e-22	-0.528265	1.81857e-33	-0.284661	1
ITGA7	0.565095	3.29367e-18	1.11077	3.05772e-73	-0.802227	1.28669e-06	0.624122	2.55519e-14	0.764333	0.000230441	-0.806719	3.72262e-09	-0.714138	1.96361e-58	-0.518409	1.31087e-10
SARNP	-0.991083	1.21362e-92	-0.893897	1.28349e-84	-0.290097	1	-1.34857	1.4634e-73	-0.19338	1	-0.320897	1	-0.543417	2.25321e-93	0.737761	2.61108e-25
SLC16A7	-0.570183	3.05399e-39	0.813866	9.8327e-54	-1.28672	1.7722e-33	0.778677	2.53492e-22	-0.301492	1	-1.49286	2.44237e-83	0.540644	9.68511e-70	-1.60309	3.84239e-159
AVPR1A	-1.08528	5.72138e-69	0.729703	5.05844e-19	-1.25108	1.23443e-10	0.330824	1	-0.720395	0.196619	-0.704777	2.8064e-05	0.0993097	1	-1.70837	1.90844e-61
SRGAP1	-2.05921	0	0.743247	4.66419e-109	-0.972649	2.02144e-22	0.221052	1	0.169461	1	-0.824012	2.46206e-53	1.45033	0	-0.555668	8.71779e-38
CCT2	-1.39275	0	-0.586321	5.32733e-201	-0.114392	1	-0.820678	9.74075e-211	0.0413636	1	-0.375016	1	0.0233078	1	-1.15174	0
C12orf29	-1.23353	7.756e-226	-0.26956	1	-1.0153	1.47247e-19	-0.352902	1	0.286765	1	-0.59042	3.27808e-11	-0.107937	1	-0.59867	3.85044e-25
POLR3B	0.981436	2.49612e-39	-0.62975	1.56596e-15	-0.710863	0.00287914	-0.861321	6.54114e-18	0.116581	1	-0.588371	7.07151e-05	0.447747	1	-1.09306	3.68837e-34
MTERF2	0.385622	1	-1.23675	7.18699e-109	-1.066	4.07003e-12	-0.928499	1.05354e-40	-0.146392	1	-0.492179	1	-0.612355	9.25159e-90	0.971042	5.1296e-23
ALKBH2	-1.16683	9.57626e-265	-0.698291	1.21183e-65	-0.379199	1	-0.958036	6.78759e-58	-0.189977	1	-0.354924	1	0.203659	1	-0.506396	1.42612e-18
TBX3	-1.3098	0	0.65388	3.19297e-46	-0.575902	1.15685e-11	-1.62817	2.42842e-185	0.157588	1	0.326196	1	1.04455	0	-1.29564	1.2498e-299
TMEM132C	0.00542302	1	-1.53375	2.55274e-47	-2.18778	3.48961e-47	-1.11954	1.52017e-13	0	1	-1.30952	4.88157e-22	0.697719	1.49984e-35	0.421365	1
FZD10	-1.93316	2.39475e-171	-0.750046	1.21434e-16	-0.586812	0.0102243	0.323243	1	1.2809	0.108569	-0.21577	1	2.23246	0	-1.15938	2.01318e-30
ADGRD1	-0.688727	6.11767e-41	-0.800249	9.79711e-44	-0.794894	3.30919e-05	0.616393	1.00801e-12	0.145948	1	-1.9226	3.06278e-133	-0.0244491	1	3.16829	1.41411e-100
GALNT9	-0.500434	1.06165e-15	-2.67871	1.0205e-145	0.149876	1	-2.7488	1.13742e-89	-1.62422	1.23035e-25	-1.30935	5.40243e-22	0.764815	6.75521e-75	-0.600922	1.75923e-07
IFT88	1.26243	4.15403e-106	-0.56824	9.24073e-30	-1.16371	1.31597e-17	-0.582111	1.6229e-17	0.252449	1	-0.447463	1	0.0714477	1	-0.542807	1.87064e-16
SGCG	0.141415	1	-1.22876	4.16001e-40	-1.81566	3.41088e-32	-1.55796	2.66463e-40	0	1	-1.55973	4.73133e-39	0.0649238	1	-0.126175	1
SACS	-1.09873	1.46169e-184	-0.169741	1	-0.963754	1.81272e-13	1.00074	6.3083e-49	1.3362	0.0246491	-0.518945	1.17861e-05	0.96599	2.3642e-255	-0.958505	1.41397e-57
SPART	-0.662924	3.0516e-191	-0.0595238	1	-1.0069	1.35962e-42	-0.053833	1	-0.0238878	1	-0.667317	1.57017e-47	-0.636708	0	-0.36757	1
SMAD9	0.424238	1	-0.635772	3.8536e-48	-0.86122	1.4235e-06	-1.34358	8.77075e-104	-0.238233	1	-0.077647	1	-1.08382	4.38361e-267	1.36015	1.71916e-44
KBTBD6	1.16302	2.61312e-61	-0.565591	1.70171e-20	-1.21269	1.89763e-13	-0.857534	1.05871e-19	1.10778	0.148347	0.000277414	1	-0.580713	4.55835e-53	0.0471975	1
KBTBD7	0.186549	1	-0.809567	9.51515e-58	-1.36542	2.38569e-23	-1.01345	6.57004e-36	0.71807	0.217009	-0.245103	1	-1.18309	6.64184e-228	0.351336	1
INTS6	0.0421786	1	0.389236	1	-1.8274	1.70722e-285	-0.107904	1	-0.592564	4.08779e-05	-0.600701	2.08292e-48	-1.17674	0	0.322526	1
PCDH9	-0.56751	5.87539e-27	-1.43726	7.84313e-174	-3.10452	6.03055e-282	-2.73094	0	-1.66138	7.56685e-19	-1.72055	1.89036e-73	0.597605	6.75354e-53	1.12984	7.67404e-42
DIS3	-0.570007	3.24019e-61	0.229261	1	-1.17575	2.12656e-31	-0.506625	2.0078e-20	0.0317178	1	-0.660618	5.50887e-22	-0.129513	1	-0.773616	5.92073e-60
EDNRB	-2.6414	0	1.02246	5.05537e-182	-1.62358	7.07033e-50	-0.799834	2.1538e-52	0.381019	1	-0.542277	1.71985e-07	1.15231	2.40317e-146	-2.05732	0
SPRY2	-2.15076	0	0.292088	1	-1.71915	1.47425e-80	0.0389138	1	-0.723538	0.00694706	-1.02878	1.03013e-45	1.68975	0	-0.240589	1
F10	0.678068	1.63111e-52	-1.04481	1.70439e-112	-2.41852	2.09429e-257	0.63368	8.23447e-35	0.0217485	1	-1.04455	1.19839e-102	-1.08487	0	-0.047495	1
PRMT5	-0.882767	4.51776e-126	-0.721342	4.21297e-57	-0.0885794	1	-1.24787	1.93654e-82	0.0119495	1	-0.252653	1	-0.212135	1	-1.03246	6.54197e-89
CMTM5	0.324439	1	-0.555741	1.68643e-08	-0.920694	7.82463e-06	-0.676647	7.58904e-07	-0.958756	0.00466345	-0.0978633	1	-0.231364	1	0.0554945	1
NGDN	-1.50015	0	-1.00167	2.54537e-161	-0.54762	1.48062e-06	-0.886398	2.1349e-60	-0.010034	1	-0.329959	1	-0.189033	1	-0.613435	8.83897e-33
IPO4	-1.96554	1.08492e-230	-0.0517769	1	0.242073	1	-1.74594	7.02234e-52	-0.15751	1	-0.610369	2.15063e-06	-0.0213626	1	-0.913776	1.65393e-28
NYNRIN	1.68434	1.8581e-113	-1.09945	1.34734e-84	-1.00866	1.98002e-07	-0.978748	2.45418e-33	-0.0975431	1	-0.711773	4.31157e-11	-0.613478	7.43259e-83	1.17436	3.27154e-20
NOVA1	-0.359338	1	-0.756972	2.41345e-124	-2.11062	7.90508e-174	-3.1039	0	0.11011	1	-1.45084	7.37616e-102	-0.638625	1.64591e-135	0.879762	4.15342e-23
MBIP	0.276217	1	-0.6312	2.80531e-68	-0.956667	5.55905e-21	-0.655336	1.92331e-38	0.536744	0.265154	-0.235123	1	-0.631594	2.32555e-173	0.00760327	1
MIPOL1	0.581796	7.03556e-18	-1.03575	3.15521e-45	-2.13423	2.81264e-63	-0.626032	2.47214e-11	0.0560765	1	-0.698582	1.04902e-07	-0.0345337	1	-0.464411	1
LRFN5	-1.88833	1.81603e-249	-0.0547296	1	-1.61474	2.43255e-20	-1.15851	2.02312e-20	-0.306819	1	-1.18807	9.85803e-21	2.23286	0	-0.770089	1.9536e-14
BMP4	0.347762	1	-0.536573	1.96116e-84	-1.09949	1.06888e-24	-0.927372	2.16752e-43	-1.22579	1.26674e-07	-0.386944	1	0.465878	1	2.0582	6.42611e-83
ALDH6A1	1.61666	3.40607e-157	-0.554816	2.53607e-35	-1.29073	4.84103e-23	-0.797806	7.08124e-33	0.0641808	1	-0.631706	5.19191e-17	-1.60098	0	0.817095	1.85549e-23
AHSA1	-1.35192	0	-0.230682	1	-0.124248	1	-0.716459	8.30281e-93	0.530955	0.00204128	-0.509538	3.36121e-24	-0.836975	0	-0.543774	6.95197e-59
FLRT2	1.17777	4.39296e-134	-0.714052	1.34557e-76	-0.903718	6.91656e-13	-1.23525	5.14202e-162	-1.6346	4.22795e-14	-1.20569	7.12038e-80	-0.130122	1	2.04631	7.51714e-103
FBLN5	1.23478	0	-0.406815	1	-0.889127	3.79695e-52	-0.504243	8.06954e-56	-0.530241	0.0167287	-0.31439	1	-0.799796	0	1.20178	1.48139e-123
DLK1	-1.1892	5.25066e-203	-3.86076	3.28506e-207	-2.04174	7.06181e-30	-4.3208	2.16886e-115	-3.12315	2.11513e-54	0.00122342	1	-0.065428	1	-1.63104	2.9578e-58
MEG3	-0.648764	0	-0.583583	0	-0.340857	1	-0.941633	0	-0.978199	1.02671e-17	-0.902476	3.40113e-140	-0.523031	0	1.07553	1.97766e-230
MEG8	-2.4076	0	-2.79347	3.84547e-226	-1.49504	1.09003e-26	1.04366	2.04475e-31	-0.26121	1	-1.02241	1.12268e-15	-0.673076	1.06783e-163	3.18609	1.11473e-66
RPUSD2	-0.842743	4.96212e-55	-0.69064	2.93786e-25	-1.1134	1.46654e-12	-0.64359	7.95404e-11	-0.208147	1	-0.0288942	1	0.282136	1	-0.859947	1.88859e-25
STARD9	1.02029	8.7119e-62	-0.677048	4.99589e-35	-0.504354	0.0152738	-0.665811	1.45723e-12	0.220108	1	-0.543062	6.05057e-06	-0.236611	1	0.91261	2.89542e-13
SEMA6D	0.324481	1	-1.07468	1.32602e-81	-1.40222	3.29253e-15	-0.724267	1.00081e-09	-1.36654	1.36948e-10	0.12085	1	-0.153202	1	0.660113	5.25717e-07
ALDH1A2	-0.521105	1.71673e-18	-0.259581	1	-1.49606	4.0238e-20	-5.7977	0	-1.64658	2.53434e-10	-1.48519	4.49252e-64	0.639334	7.81669e-96	0.891649	1.83644e-07
RBPMS2	0.950701	4.57312e-55	-0.699116	2.10339e-40	-1.20996	2.09492e-14	-0.15162	1	0.0533506	1	-0.512643	0.000931436	-0.506971	1.02382e-37	-0.810007	1.1105e-24
LARP6	-1.06097	0	0.168453	1	-0.949912	1.49708e-41	0.227845	1	0.212747	1	-0.62061	1.36674e-26	0.858038	0	-1.13579	2.62622e-226
THSD4	1.51956	5.35383e-105	-0.644112	4.09842e-45	0.26842	1	-0.838988	3.37518e-26	-0.958934	0.00973155	-1.08896	1.38427e-47	1.0186	4.71505e-156	2.62424	6.10422e-92
SNUPN	0.47428	1	-0.130641	1	-0.565566	2.80007e-05	-0.581954	5.73372e-24	0.0815678	1	-0.620456	1.56182e-17	-0.317055	1	-0.557446	1.52971e-27
MEX3B	0.195931	1	-1.56428	1.14149e-188	-0.69778	0.000163189	-1.53853	4.36285e-68	0.12873	1	0.0996959	1	-0.862486	1.95633e-113	0.95132	1.04294e-12
BNC1	-1.70098	6.29186e-119	-1.48039	1.08717e-52	0.690689	0.0888751	0.277161	1	-1.68751	1.59448e-27	-0.898522	8.08209e-12	0.416398	1	0.464798	1
NTRK3	1.18447	1.20037e-56	-0.0934892	1	-2.73409	2.79038e-194	-0.579771	1.72858e-14	-0.53544	0.0194751	-0.676503	9.03189e-10	-0.920679	6.77357e-82	0.463217	1
DET1	1.09687	8.29013e-53	-1.3015	5.45139e-82	-0.563172	0.0225927	-1.01881	4.53311e-29	0.649198	0.731179	-0.169148	1	-0.70362	3.09161e-71	-0.293612	1
RGMA	2.05045	0	-0.649616	1.04086e-65	-2.29436	5.78823e-147	-0.704801	1.74984e-14	0.757804	0.370729	-1.47266	2.49267e-64	-0.756512	3.02204e-102	0.855528	3.39485e-14
AC108134.2	-1.70149	9.80385e-103	-1.16261	1.76914e-42	-0.834812	0.000378225	1.10813	9.16294e-19	0	1	-0.749162	8.07776e-05	-0.138121	1	1.34149	1.80526e-09
SRL	-2.27664	1.44576e-162	-0.139944	1	-0.640495	0.0105941	-0.294739	1	-0.618608	0.377966	-0.992972	6.03485e-09	-0.0938694	1	-0.785031	1.03091e-11
PRRT2	1.21625	6.2482e-60	-1.14434	1.1446e-90	-1.20339	6.77102e-16	-0.769299	6.01366e-27	-0.356815	1	-0.202972	1	-0.707097	3.10084e-123	1.91971	4.89513e-54
ZNF423	1.55047	1.23609e-130	-0.641455	6.67042e-30	-0.506002	0.00811302	-0.881133	1.33964e-28	1.27046	0.123129	-1.14545	1.92111e-33	0.485887	1	0.363871	1
MT1A	-3.24265	0	0.0134046	1	-0.875841	2.9349e-09	0.95674	3.77301e-31	-2.6399	3.40515e-136	-1.39784	1.13192e-121	-0.247967	1	-0.102208	1
CDH3	1.66928	3.10582e-87	-1.49557	2.72635e-71	-0.721666	0.000825378	-0.53635	8.99016e-05	-2.45499	4.19416e-40	0.148798	1	-1.18305	2.80116e-300	1.49051	1.12078e-19
UTP4	-1.84965	0	-0.537097	2.24211e-25	-0.361449	1	-0.608644	7.26074e-16	-0.534334	0.191518	-0.637534	6.55753e-12	-0.00841803	1	-0.708572	8.62736e-29
GEMIN4	-0.981605	2.13923e-67	-0.758978	2.46886e-24	-0.785117	0.000119867	-0.635559	8.93649e-09	0.481828	1	-0.453567	1	-0.309235	1	-0.551583	5.46968e-08
MRM3	-0.987683	2.3876e-96	-0.599502	6.24868e-23	-0.217977	1	-0.765924	2.49718e-19	0.465951	1	-0.0769504	1	0.0674285	1	-0.935728	1.25648e-36
SOX15	1.8631	9.58436e-147	-1.05481	1.3515e-55	-1.39928	4.03346e-19	-1.35856	2.38223e-25	-1.46737	7.12497e-08	-0.0360382	1	-1.26376	4.93097e-217	1.2149	3.2782e-18
ATP1B2	0.249633	1	-1.10583	1.32795e-57	-2.08433	5.67102e-46	-1.32896	2.56145e-62	0.655622	0.0467849	-0.185519	1	-1.95255	0	-1.11029	1.48827e-33
CYB5D1	-1.57809	8.21742e-220	0.645918	1.81005e-26	-0.881042	1.00739e-06	0.318795	1	-1.1405	0.000161468	-1.33301	7.91132e-45	-1.15742	6.45763e-232	1.17163	1.5404e-22
MYOCD	-0.534487	1.87072e-14	-1.83698	5.46997e-218	-1.3806	2.30441e-13	-0.341311	1	0.77648	0.0531376	-0.0766708	1	-2.05784	0	-0.669965	9.79229e-11
LYRM9	1.9834	6.42818e-205	-0.615882	4.35957e-30	-1.09822	1.62484e-15	-0.589376	3.71312e-14	0.728503	0.158253	0.334135	1	-0.71012	8.83683e-127	0.889849	6.89791e-25
ZNF830	-1.18141	1.46498e-267	-0.565863	7.2083e-43	-0.851272	2.23885e-13	-0.706625	4.82322e-31	-0.149641	1	-0.187307	1	-0.548469	1.93867e-129	-0.537196	1.54707e-22
LINC00672	0.053064	1	-1.06766	1.55652e-57	-0.659451	0.00980495	-1.35109	3.20972e-45	-0.0303918	1	-0.265864	1	-0.859248	1.66575e-98	1.26627	9.52933e-20
THRA	1.95936	0	-0.71546	1.34727e-94	-1.41177	1.08698e-53	-0.854264	3.14405e-61	0.383907	1	-0.222451	1	-1.10296	0	0.304237	1
RAMP2-AS1	-0.106792	1	-1.99881	3.56559e-98	-2.33122	1.68907e-55	-1.5264	1.58057e-36	-0.539245	0.595916	-1.3289	8.04966e-19	-0.0614887	1	0.202095	1
RAMP2	0.503484	2.70512e-23	-2.54674	0	-1.93544	3.55624e-103	-1.90847	0	-1.35721	2.52011e-12	-1.77921	7.16215e-117	-0.0257017	1	0.951157	3.30891e-17
ARL4D	-0.251584	1	-0.687528	9.27924e-79	-0.618044	4.41095e-07	-1.73767	1.5561e-196	0.175431	1	-0.919838	1.81646e-54	-0.873633	0	0.76515	5.80171e-19
HEXIM1	-0.672842	2.66811e-169	0.471774	1	-1.13296	3.6224e-66	-0.423778	1	-0.102368	1	-0.640267	5.06749e-41	-1.87771	0	0.384156	1
PDK2	1.77562	5.993e-239	-0.843434	1.51561e-99	-0.594784	2.49301e-06	-1.07048	1.04229e-74	0.37932	1	-0.129746	1	-0.814818	1.2456e-222	0.0195314	1
CACNA1G	-1.46544	1.35634e-155	-1.63389	5.017e-59	0.582969	0.289772	-2.30744	7.7918e-53	-0.63265	1	-0.871292	7.07446e-09	0.168225	1	0.893272	6.03733e-09
TMEM100	-1.19143	5.45158e-86	-0.876758	2.63926e-87	-2.8526	9.02673e-205	-1.97058	1.93612e-93	0.421206	1	-0.317102	1	0.612195	2.85375e-55	0.715664	4.7604e-16
CCDC47	-1.5276	0	0.309762	1	-0.562047	3.64299e-13	0.0362004	1	0.144922	1	-0.542264	3.81221e-28	-0.00953984	1	-1.22457	0
NOL11	-0.962533	5.03092e-167	-0.695633	1.20387e-55	-0.766829	1.00689e-10	-0.975871	6.51597e-62	0.189362	1	-0.562697	3.57725e-11	-0.132146	1	-0.699214	1.10559e-37
KPNA2	-1.90156	0	-1.07441	1.41655e-152	1.29137	8.48639e-16	-1.50896	9.66701e-178	-0.398888	1	-0.926688	7.5528e-37	-0.609439	4.25804e-282	-1.13547	8.89969e-118
CDC42EP4	-0.359476	1	-1.25768	1.73846e-213	-1.10516	1.16117e-26	-1.11614	2.62913e-117	-0.747419	2.13195e-05	-0.93541	1.45049e-43	-1.42919	0	-0.0132654	1
TTYH2	0.749667	5.59315e-23	-1.68134	9.92839e-92	-0.96109	3.82358e-06	-1.26649	2.41821e-37	-0.036863	1	-0.111126	1	-1.33567	1.74806e-228	-0.992309	1.81593e-27
SRP68	-0.74322	9.78745e-125	-0.502719	3.58498e-48	-0.107487	1	-0.986798	1.13082e-84	0.286189	1	-0.277327	1	0.0570856	1	-0.875791	8.98025e-82
SEH1L	-1.37719	1.46861e-282	0.0953017	1	-0.133209	1	-0.105078	1	0.816604	0.0565456	-0.741021	3.8725e-14	-0.697705	6.84469e-138	-0.881396	1.76029e-45
RPL17	-0.538708	0	-0.617164	0	1.74921	1.12543e-136	-1.53646	0	-0.800126	3.78709e-41	0.167406	1	-1.44781	0	0.439903	1
CCDC68	0.56683	4.4396e-23	-2.19508	0	1.32642	0.00106611	-1.67543	6.80712e-57	-1.04731	0.000341781	1.47275	1.23672e-23	-0.585366	8.29523e-76	1.17909	2.87346e-18
CCBE1	-0.0428303	1	-2.23034	6.77176e-282	0.852429	0.00439323	-2.9498	1.0551e-251	-1.94012	8.75687e-24	-0.653241	1.29657e-16	-0.792281	2.27613e-172	0.186397	1
TSHZ1	0.532112	1.85401e-27	-0.519868	2.10123e-25	-1.76249	2.39944e-47	0.21735	1	0.718148	0.26928	-0.72333	2.44874e-17	-1.08458	0	0.645801	1.93044e-14
ZNF516	-0.632834	7.43039e-34	-1.18122	1.06907e-102	0.167052	1	-0.982162	1.89322e-34	0.953084	0.349639	-0.570812	3.0088e-07	-0.360607	1	0.683754	1.01959e-12
CFD	-0.899387	0	-0.0738244	1	-2.73046	0	3.21776	0	-1.05935	0.000450102	-1.21568	0	-1.86571	0	0.532149	1.3171e-21
PTPRS	3.02662	0	0.84733	1.13549e-112	-0.675476	2.10859e-09	-2.2398	1.91189e-181	-0.938433	7.04599e-07	-0.673055	2.70008e-29	-0.146493	1	0.436799	1
SAFB	-0.781836	4.37557e-189	-0.60048	6.55019e-81	-0.179013	1	-0.994078	7.03091e-104	-0.197631	1	-0.535363	3.52651e-15	-0.0511002	1	-0.681774	1.4568e-63
INSR	-0.00289534	1	-0.71081	7.00826e-81	-0.588212	9.28624e-07	-0.26968	1	-0.145094	1	-0.556391	6.91059e-15	-1.09704	0	0.383905	1
HNRNPM	-1.17844	0	-0.512798	1.85362e-215	-0.192492	1	-1.14221	0	0.249079	1	-0.324325	1	-0.432461	1	-1.10865	0
ZNF559	0.250098	1	-0.735132	4.42099e-42	-0.709861	8.86823e-05	-1.24301	1.66398e-60	0.0368712	1	0.165807	1	-0.67589	1.34259e-100	-0.156205	1
PPAN	-2.84078	0	-0.00844975	1	0.19842	1	-1.10359	8.9351e-38	0.138315	1	-0.606172	5.84976e-10	-0.157205	1	-1.17716	1.59062e-108
S1PR2	-1.43858	0	-0.864724	4.83517e-78	0.114726	1	-1.52698	1.20666e-105	-0.617115	0.245999	-0.520056	1.63093e-14	0.394388	1	-1.19587	8.3734e-55
ZNF844	0.414156	1	-0.244452	1	-0.82051	1.45725e-05	-1.04712	8.87172e-37	0.366435	1	-0.51889	2.46352e-06	-0.596652	1.60829e-66	0.782564	2.40496e-12
PDE4C	1.65276	1.12822e-73	0.701927	2.86944e-22	-1.45606	2.62957e-15	-0.765373	2.53983e-08	0.306069	1	-0.791532	2.04176e-08	-2.03427	0	-0.870182	3.90122e-19
ISYNA1	1.41983	1.80779e-252	-0.909775	5.17068e-170	-0.850442	1.01269e-11	-1.47473	0	0.198357	1	-0.0392835	1	-0.949251	0	0.253426	1
ZNF536	-0.694019	2.77251e-20	-1.06852	1.11369e-40	-0.813293	1.88373e-06	-1.08001	1.95576e-14	0.034113	1	0.749481	0.0006459	0.552734	5.79331e-47	0.0955624	1
UBA2	-0.799775	0	-0.237521	1	-0.713128	6.48475e-21	-0.525333	6.60729e-53	0.441535	1	-0.613601	9.67022e-31	-0.163246	1	-0.668135	2.02731e-88
HSPB6	1.78984	0	-0.842258	6.80175e-183	-1.10795	1.29802e-21	-0.00315635	1	0.815412	2.8228e-06	-0.92701	9.38078e-97	-1.56794	0	0.75789	1.24938e-66
FBXO17	1.71753	0	-1.1619	1.21601e-281	-1.53874	4.43103e-71	-0.9268	3.00959e-103	-0.0340769	1	-0.305358	1	-0.83048	0	0.889578	2.95404e-45
TIMM50	-0.651926	1.54586e-102	-0.0013713	1	0.27667	1	-1.1321	4.28096e-103	0.589619	0.0689798	-0.563397	5.10125e-17	0.601535	4.00337e-188	-0.984018	6.05159e-124
FBL	-1.45189	0	-0.547022	1.63774e-183	0.0691607	1	-1.36614	0	-0.283963	1	-0.0328158	1	-0.373253	1	-0.553973	6.46319e-83
PRX	-0.617729	1.08379e-22	0.282662	1	-1.21039	4.80805e-10	-0.422248	1	-0.512506	0.847076	-1.03575	2.01741e-17	-1.38103	4.47965e-169	0.635336	4.36119e-05
LTBP4	0.0431065	1	-0.557404	1.32596e-254	-1.83612	0	-0.369982	1	0.150089	1	-0.836786	2.48602e-242	-1.24038	0	1.12746	1.12895e-172
HIF3A	0.882443	6.10204e-28	-3.55106	0	-2.89754	2.56262e-119	-3.61489	0	-1.5795	4.53646e-12	-0.536213	1.76074e-08	-0.0417901	1	0.940146	3.64885e-14
CCDC8	2.47609	0	-0.729483	3.03496e-91	-1.37409	9.52825e-30	-1.49915	1.18165e-173	0.314573	1	0.303899	1	-0.727272	3.63762e-194	0.297636	1
FKRP	-0.268562	1	-0.55756	2.33485e-14	-0.571637	0.0113304	-0.626244	1.62597e-09	0.125823	1	-0.709205	8.0279e-08	0.080553	1	-0.410321	1
SLC1A5	-1.06607	0	0.632473	3.73642e-80	-0.108143	1	-0.496324	1	-0.641365	0.0545999	-0.604894	1.04047e-26	-0.675696	6.88599e-249	-1.04101	4.68547e-172
MAMSTR	1.66006	1.88254e-95	-1.04322	2.29753e-46	-1.35414	1.99458e-15	-1.18557	1.27984e-27	1.26576	0.137072	-0.500185	0.00327659	-0.412162	1	0.452828	1
HRC	0.58093	1.07671e-12	-1.14974	2.08929e-38	-1.02581	8.17251e-07	-2.23855	1.40681e-206	0.00291624	1	-0.605183	0.00554013	-1.55938	2.44845e-170	-1.03294	1.90581e-20
PRMT1	-1.21185	0	-0.57994	2.05886e-227	0.0849569	1	-0.99358	0	-0.00528614	1	-0.225422	1	0.18544	1	-0.673276	2.84181e-182
ZNF583	-0.714161	1.21352e-38	-0.830848	5.95579e-35	-1.11793	2.88044e-10	-0.714023	4.6187e-15	0.448428	1	0.0887798	1	0.151282	1	-0.564252	8.51376e-12
ZNF667	-0.817579	1.42949e-46	-0.823742	7.07749e-32	-1.40915	6.44626e-17	-1.16237	3.76798e-31	0.548723	1	-0.146542	1	-0.223086	1	0.0480562	1
ZNF667-AS1	0.521211	7.64994e-60	-0.524554	3.18972e-60	-0.854843	1.59121e-16	-1.13397	1.70676e-105	-0.388583	1	-0.354719	1	0.186745	1	-0.685845	6.17601e-66
PEG3	0.225264	1	-2.25772	8.76071e-254	-1.39259	7.59602e-15	-2.72446	8.50412e-243	-1.73684	3.45688e-14	-0.863207	9.70052e-13	-3.56713	0	0.228147	1
AC005261.1	-1.51267	5.94251e-228	-0.788069	1.505e-31	-0.729034	0.000144426	2.75717	4.34557e-190	0	1	-1.53538	8.1087e-42	2.65253	0	3.24839	4.84228e-63
ZCCHC3	-1.47692	8.08694e-241	-0.92058	1.91293e-76	-1.1768	2.71708e-16	-0.768705	2.49413e-24	0.128224	1	-0.134924	1	0.0809566	1	-0.257895	1
NOP56	-2.00615	0	-0.0924091	1	-0.204751	1	-0.547805	4.31414e-55	0.231298	1	-0.642173	1.24243e-50	-0.0888128	1	-0.797456	3.58714e-170
HSPA12B	1.6643	1.22967e-146	-1.49083	5.21591e-139	-0.593041	0.00262181	-1.57524	6.49939e-70	0.238791	1	-1.47376	2.63856e-41	-0.284464	1	2.17823	1.8437e-40
ID1	-0.598038	1.63285e-134	0.0289764	1	0.858003	1.355e-24	-1.49149	0	-1.10477	4.78284e-22	-0.686344	9.01907e-48	0.0199432	1	-0.770939	8.57403e-104
KCNB1	0.0117819	1	-0.550629	4.27758e-09	-0.918174	1.62661e-06	0.554983	7.39521e-05	0.651673	0.9291	-0.755726	3.87595e-07	0.87559	2.45348e-80	-0.665172	2.05825e-08
U2AF1L5	-1.1425	2.10797e-54	-1.44205	1.55891e-45	0.759839	0.0652367	-1.16108	2.65678e-19	-1.05913	0.00135273	-0.106806	1	-1.03794	3.53638e-94	-0.504254	4.61418e-05
ADAMTS1	-0.80794	4.23532e-220	-0.0716604	1	-1.01756	8.33078e-31	0.252476	1	-0.358246	1	-0.932295	1.07749e-123	-1.99302	0	0.820107	2.15782e-56
ADAMTS5	0.591337	6.7236e-47	-0.571251	1.049e-37	-1.65823	6.01428e-40	-0.00779597	1	-2.05432	1.71713e-21	-1.48775	2.29632e-54	-2.02505	0	0.708007	1.83066e-08
CCT8	-1.15799	0	-0.766187	0	-0.0870517	1	-0.798677	1.39032e-245	0.0472914	1	-0.00554579	1	0.0477731	1	-1.04759	0
SEPTIN5	2.8365	2.22186e-249	-0.529905	3.40434e-09	-0.862558	0.000111323	-1.7015	5.89358e-34	-0.423685	1	-0.400981	1	-0.605452	3.98085e-36	-0.655672	5.11736e-11
LIF	-4.73382	0	2.20296	2.38423e-292	0.1537	1	0.841058	1.76078e-12	-0.990842	0.00719582	-1.509	3.29122e-34	2.78597	0	-1.26912	5.07884e-96
Z82217.1	-0.983085	6.27052e-35	-0.554606	6.99916e-09	0.31753	1	0.666937	2.48878e-11	0	1	-0.598759	9.44737e-05	-0.637352	3.69434e-56	0.672811	6.71019e-06
FOXRED2	0.792522	9.10559e-27	-0.524364	1.78146e-15	-0.90247	1.80866e-05	-1.02951	2.8787e-24	0.42636	1	-0.581724	3.35118e-06	-0.288492	1	0.230199	1
MAFF	-1.30592	0	0.8901	1.13182e-195	1.04604	2.80129e-23	0.244045	1	-0.901557	2.22628e-10	-1.17699	1.2339e-158	-0.774737	0	0.606995	2.13603e-33
SLC25A17	-0.562383	1.6851e-40	-0.504707	3.50383e-29	0.489355	1	-1.25396	1.49791e-78	0.187715	1	-0.217571	1	-0.882754	4.77913e-296	-0.756069	1.52722e-35
PHF5A	-0.556502	7.27391e-108	-0.739615	6.62127e-156	-0.0844268	1	-2.08178	0	0.296435	1	-0.0119213	1	0.453037	1	-0.607119	4.3184e-47
XRCC6	-0.585717	4.13162e-301	-0.610712	2.71809e-293	-0.423995	1	-0.840154	8.40235e-257	-0.152356	1	-0.302847	1	-0.298693	1	-0.660901	9.41956e-192
NLGN4X	1.66327	4.75443e-87	-0.659522	1.47127e-25	0.364107	1	-1.8335	3.69446e-49	-0.961774	0.00351091	-0.560184	0.000494768	-0.478844	1	2.01061	6.41027e-40
SCML1	-1.59022	0	-0.506179	3.05841e-32	-0.51604	0.00106056	-0.091015	1	0.116632	1	-0.556144	1.63845e-11	-0.629409	9.59917e-187	-0.397344	1
EIF1AX	-1.29354	0	-0.204917	1	-0.92622	1.93732e-96	-0.563775	3.30911e-130	0.117881	1	-0.511128	2.97662e-67	-0.141394	1	-0.640976	1.07832e-254
KLHL15	-0.826142	1.94224e-52	0.337954	1	-0.588424	0.00408104	-0.849753	1.40742e-22	0.120456	1	-0.869939	5.2035e-15	-0.817548	3.95918e-131	0.568638	1.99439e-07
CHST7	-1.5106	5.37098e-179	0.0428314	1	-1.18671	2.71026e-16	1.44759	5.74977e-60	0.344381	1	-0.553346	1.8001e-07	-1.28804	0	0.449786	1
NUDT10	0.737715	3.37113e-25	-1.24003	6.19222e-65	0.69097	0.173672	-3.05332	2.04344e-135	-0.908485	0.00067503	-0.756785	2.5393e-06	-0.863324	1.38915e-104	0.915116	8.91792e-10
NUDT11	-0.739998	1.52965e-37	-1.60935	2.84615e-183	0.117872	1	-1.95728	1.00645e-119	-0.827914	0.0322073	0.0178896	1	-0.575817	9.88653e-77	0.208144	1
WNK3	-0.490597	1	-1.40089	2.17317e-78	-0.664436	0.00863171	-1.80025	3.98032e-62	0.0248119	1	-0.12538	1	-0.907721	6.04465e-169	-0.392666	1
OPHN1	1.37379	4.68342e-87	-0.815165	1.34965e-31	-2.67891	1.39742e-126	-0.678807	4.1311e-10	0.0641596	1	-1.32572	2.58573e-38	0.775016	4.34495e-76	0.570084	4.88676e-06
RTL5	-1.06132	2.27439e-64	-0.673106	5.38176e-22	-1.92679	5.95377e-35	-0.951915	3.57322e-19	-0.117223	1	-0.350543	1	-0.311598	1	0.535788	3.08542e-05
HMGN5	0.228143	1	-0.925586	1.03705e-87	-0.830885	1.54819e-08	-1.55248	1.95243e-95	0.154438	1	0.0274306	1	-0.555409	4.43161e-96	-0.374989	1
PABPC5	0.859886	5.63803e-30	-0.677577	3.90904e-21	-1.69145	2.18168e-28	-0.546923	7.63276e-08	0.286003	1	-0.0929154	1	-0.880705	3.0216e-111	-0.0534142	1
NAP1L3	1.25678	2.62394e-70	-0.765627	1.88452e-38	-1.12109	3.63839e-12	-1.46708	5.04735e-66	-0.155577	1	0.174874	1	-1.04036	1.01884e-186	0.794388	6.34035e-16
TNMD	-0.0720606	1	-3.86229	1.69148e-208	-1.74162	1.16036e-26	-2.26649	1.29216e-32	-0.456769	1	-0.246044	1	-1.36698	3.53031e-153	0.0356955	1
TMEM35A	1.04672	1.20807e-39	-1.79655	8.2737e-130	-1.10751	3.2691e-08	-2.11283	5.12826e-61	0.301966	1	0.211151	1	-0.919094	2.48714e-122	0.559298	0.000113299
TIMM8A	-1.77882	0	-0.390189	1	-0.148396	1	-0.56882	3.18379e-12	0.76759	0.185048	-0.584637	4.96821e-07	0.445334	1	-0.927986	4.93818e-40
ARMCX1	-0.420352	1	-0.62219	9.10598e-99	-0.886187	4.92628e-24	-0.567482	3.04713e-36	-0.505775	0.0159413	-0.347378	1	-0.790847	0	-0.407222	1
TCEAL2	0.321058	1	0.515981	1.30447e-17	-1.65034	8.98961e-34	-1.50044	1.94723e-22	-2.97187	2.45732e-55	-0.764478	1.58879e-08	-0.602066	2.36377e-127	-1.77333	1.68357e-101
GPRASP2	1.15922	1.09479e-56	-1.22271	2.30801e-82	-1.02544	2.31487e-07	-1.32217	3.43451e-49	0.57629	0.861087	-0.223523	1	-1.37702	0	0.547054	1.98338e-06
BEX1	-0.870593	6.78295e-24	-3.7616	0	-1.15375	8.47798e-09	-2.9163	4.47516e-98	-0.820979	0.0194695	-0.239361	1	0.663579	1.21444e-61	-4.14514	0
TCEAL5	-0.363771	1	-2.09757	1.97518e-184	-0.99964	2.21864e-06	-2.73491	9.74779e-142	-2.35586	1.31836e-44	-1.05476	2.15594e-13	-0.431551	1	-0.599085	3.09589e-09
TCEAL7	-0.772372	1.38612e-86	-0.970977	3.30666e-262	-0.602508	2.40863e-07	-1.86929	0	-0.172684	1	-0.556551	3.5418e-16	-1.11465	0	0.299538	1
PLP1	0.877296	1.51447e-36	-0.690689	3.95914e-15	-2.26014	1.48674e-62	-0.632738	2.51096e-11	0	1	-0.644333	0.000175339	-0.553796	7.32108e-38	0.1221	1
NRK	1.56328	2.37172e-80	-0.680921	7.29549e-22	-0.791867	0.000467872	-0.831985	7.86657e-14	0.0983639	1	-0.0298607	1	-0.843265	1.19623e-195	2.80355	6.82887e-62
PWWP3B	-0.612368	2.07052e-14	-0.90243	5.87102e-25	0.139605	1	-0.529621	5.04408e-05	-0.210165	1	-1.4116	4.02193e-22	-0.841092	8.58073e-276	1.69996	1.41982e-21
AMOT	1.18156	2.60575e-54	-0.807423	6.30554e-26	-0.877095	6.86215e-05	-1.4145	3.11532e-45	-0.212662	1	-0.538619	0.00140032	0.0540134	1	0.630453	9.05786e-06
KLHL13	1.18781	1.64578e-61	-0.814782	2.69942e-28	-1.54659	8.93972e-21	-2.59185	4.65136e-147	0.881507	0.218209	-0.672936	1.4103e-06	-0.756942	7.90903e-62	0.0430429	1
TMEM255A	0.456071	1	-0.926409	8.56485e-24	-0.804545	0.000773746	0.418537	1	-0.138456	1	-0.622979	0.000181329	-1.48089	5.70635e-267	0.614981	2.98954e-05
GPC3	-0.58742	3.75376e-101	-2.9924	0	-2.33248	1.85977e-221	-4.57728	0	1.2252	8.65564e-08	-0.22692	1	-1.02538	0	1.72343	1.11958e-101
FHL1	0.577925	5.83768e-122	-0.515183	1.65815e-183	-0.787272	5.54377e-37	0.522259	1.09674e-64	0.139492	1	-0.510123	1.8712e-87	-0.607015	7.18496e-258	0.783205	3.20403e-69
LDOC1	2.77167	0	-0.792867	7.03255e-92	-0.593903	2.23647e-05	-1.22073	3.27336e-108	-0.840261	1.99076e-07	0.157738	1	-0.454045	1	0.56014	3.80925e-15
AC240274.1	1.68114	9.46161e-116	-0.876101	8.79411e-43	-0.713122	0.00163219	-2.13347	2.25346e-88	0.674354	0.829143	-0.30682	1	-0.335973	1	-1.02813	2.39598e-30

[truncated: 7 more sheets: Macrophage_tumor, Macrophage_normal, NK cell_tumor, NK cell_normal, Treg_tumor, Treg_normal, cancercell_tumor]
