# Supplementary material for: Systematic dissection of tumor-normal single-cell ecosystems across a thousand tumors of 30 cancer types
Source: Nat Commun. 2024 May 14;15:4067. doi: 10.1038/s41467-024-48310-4 (PMC11094150; doi:10.1038/s41467-024-48310-4)
Supplement: Supplementary file 8 — Supplementary Data 5 [file 41467_2024_48310_MOESM8_ESM.xlsx]

## Sheet: Immunotherapy Dataset
Dataset	Organ	Accession	Accession link	Data availability	No. of patients	No. of samples	No. of cells
br_tnbc_GSE169246	Breast	GSE169246	https://www.ncbi.nlm.nih.gov/geo/query/acc.cgi?acc=GSE169246	Open access	15	29	148643
lu_adc_GSE146100	Lung	GSE146100	https://www.ncbi.nlm.nih.gov/geo/query/acc.cgi?acc=GSE146100	Open access	1	3	10515
mel_GSE115978	Melanoma	GSE115978	https://www.ncbi.nlm.nih.gov/geo/query/acc.cgi?acc=GSE115978	Open access	31	32	6306
mel_GSE120575	Melanoma	GSE120575	https://www.ncbi.nlm.nih.gov/geo/query/acc.cgi?acc=GSE120575	Open access	43	43	16238
rcc_scportal	Kidney	Bi et al., Cancer Cell (2021)	https://singlecell.broadinstitute.org/single_cell/study/SCP1288/tumor-and-immune-reprogramming-during-immunotherapy-in-advanced-renal-cell-carcinoma#study-summary	Open access	8	8	27180
