# Supplementary material for: Systematic dissection of tumor-normal single-cell ecosystems across a thousand tumors of 30 cancer types
Source: Nat Commun. 2024 May 14;15:4067. doi: 10.1038/s41467-024-48310-4 (PMC11094150; doi:10.1038/s41467-024-48310-4)
Supplement: Supplementary file 9 — Supplementary Data 6 [file 41467_2024_48310_MOESM9_ESM.xlsx]

## Sheet: CD8+ T-cell_responder
Gene	BRCA CD8+ T-cell Foldchange	BRCA CD8+ T-cell adjusted p-value	LC CD8+ T-cell Foldchange	LC CD8+ T-cell adjusted p-value	MEL CD8+ T-cell Foldchange	MEL CD8+ T-cell adjusted p-value	RCC CD8+ T-cell Foldchange	RCC CD8+ T-cell adjusted p-value
VCAM1	1.54752	5.01629e-257	1.08889	1.00099e-16	-0.866621	6.38574e-31	3.30725	2.13238e-31
SNAP47	0.766902	1.24056e-63	0.565423	0.0150385	-0.470481	1	1.89644	7.4014e-19
CCDC141	0.666677	1.50884e-26	0.579381	0.0237357	0.00820217	1	3.0566	6.31468e-05
PDCD1	0.663263	5.83976e-141	1.07713	7.64213e-29	-0.387862	1	0.685936	9.2655e-06
CXCR6	0.6003	1.42996e-92	0.908072	6.19739e-34	-0.618156	2.99242e-26	0.747618	1.81072e-07
ZBED2	1.31758	7.41397e-53	0.767028	0.0334655	0.1799	1	2.71789	2.18391e-07
CXCL13	2.17717	0	1.57021	1.34081e-25	-0.311026	1	2.88568	2.42935e-65
HAVCR2	1.67614	1.49187e-305	1.48616	2.49347e-26	-0.372445	1	1.78975	2.43658e-39
ETV1	0.732775	4.44894e-20	1.17233	1.89237e-06	-0.163141	1	2.15659	0.00355549
SARDH	0.841663	3.19096e-36	0.794232	0.0239603	-0.282984	1	2.27273	0.00011251
ARL3	0.50064	2.67157e-20	1.16088	1.00218e-13	-0.591492	5.34432e-06	1.64922	5.05001e-07
LAG3	0.550732	1.04984e-186	0.627567	2.96577e-16	-0.312623	1	1.17157	1.92007e-40
ASB2	0.563604	3.10266e-24	0.934001	5.19308e-11	-0.0612959	1	0.976838	0.0454426
ADGRG1	1.35488	2.90778e-125	0.82604	0.000484512	-0.563238	6.63218e-14	2.55981	6.85412e-09
ZNRF1	0.804018	1.72431e-95	0.991427	5.47341e-14	0.360042	1	1.51587	0.000748645
SIRPG	0.648915	9.17001e-109	0.830613	5.75483e-09	-0.222447	1	1.37462	9.56918e-18

## Sheet: CD8+ T-cell_nonresponder
Gene	BRCA CD8+ T-cell Foldchange	BRCA CD8+ T-cell adjusted p-value	LC CD8+ T-cell Foldchange	LC CD8+ T-cell adjusted p-value	MEL CD8+ T-cell Foldchange	MEL CD8+ T-cell adjusted p-value	RCC CD8+ T-cell Foldchange	RCC CD8+ T-cell adjusted p-value
ZNF80	-0.707261	1.37441e-18	-1.11468	0.00596898	-0.577419	0.0390486	2.48075	0.00978083

## Sheet: Macrophage_responder
Gene	BRCA Macrophage Foldchange	BRCA Macrophage adjusted p-value	LC Macrophage Foldchange	LC Macrophage adjusted p-value	MEL Macrophage Foldchange	MEL Macrophage adjusted p-value	RCC Macrophage Foldchange	RCC Macrophage adjusted p-value
OLFML3	0.793336	2.00282e-113	-0.538024	0.708364	1.45056	0.00657598	2.75648	7.44995e-35
SLAMF7	0.853739	3.51898e-70	0.501893	0.00319997	-1.15114	0.00270755	1.32873	1.47184e-05
SCIN	1.08504	6.90386e-27	0.326663	1	1.86851	5.57745e-05	4.16767	2.23804e-24
PLD4	0.83415	1.05315e-90	-0.861991	0.00025489	1.17338	0.00306088	1.97579	4.11396e-14
P2RY11	0.549419	4.30282e-13	0.506565	0.0171118	-2.60511	0.000426026	1.51513	0.00017981

## Sheet: Macrophage_nonresponder
Gene	BRCA Macrophage Foldchange	BRCA Macrophage adjusted p-value	LC Macrophage Foldchange	LC Macrophage adjusted p-value	MEL Macrophage Foldchange	MEL Macrophage adjusted p-value	RCC Macrophage Foldchange	RCC Macrophage adjusted p-value
FUCA1	-0.37189	1	-0.551341	3.11036e-14	-1.26975	0.0014898	-0.860141	1.67386e-12
SELENON	-0.558662	2.4861e-15	-0.302981	1	-1.58542	0.0300425	-1.08685	6.90609e-06
GNG12	-0.845348	1.20563e-13	-1.57114	2.65068e-20	-5.31091	0.0239767	-1.06424	0.0306218
DNASE2B	-0.579743	2.35491e-05	-2.47733	8.2094e-23	-1.91103	1	-1.88589	7.82298e-14
ADAMTSL4	-1.32277	4.75103e-75	-0.737498	2.65057e-30	-0.832709	0.00223276	-1.63175	1.98849e-10
CTSK	-1.24254	4.65641e-19	-0.721327	0.0151321	-2.36209	0.0221515	-1.91708	1.94937e-09
EPHX1	-0.648112	3.72107e-45	-0.553629	8.31536e-09	-0.22583	1	-1.27971	6.9857e-14
STEAP3	-0.822975	2.38272e-26	0.322682	1	-3.1823	3.34495e-07	-1.16773	0.00135525
DYNC1I2	-0.614774	4.04745e-44	0.228979	1	-0.635979	0.00531109	-0.554057	2.30893e-05
FN1	-1.18322	9.24384e-152	-0.529903	8.60323e-31	-1.55169	4.10747e-06	1.16719	1.7374e-11
TNS1	-0.8726	4.54926e-29	0.757763	2.20833e-09	-2.48387	1.10298e-11	-0.890128	0.0132028
B3GNT7	-0.411195	1	-1.08625	1.36969e-23	-4.40309	5.17789e-06	-1.7601	8.04326e-09
MLPH	-0.878787	8.67603e-12	-2.08304	1.14298e-67	-1.35295	1	-2.58527	5.6903e-36
FGD5	-0.297365	1	-1.15877	2.14113e-19	-5.69777	0.00272009	-1.78107	5.78485e-08
STAC	-1.39961	1.53849e-34	-1.20881	7.00822e-26	-4.54745	0.0008605	-1.21773	1
CDCP1	0.161998	1	-0.869222	6.06612e-20	-0.784968	0.0422695	-0.817102	0.00292955
C3orf14	-0.583536	1.55468e-14	-0.84116	3.18894e-08	-5.88561	0.0122454	1.35013	0.0220998
PROS1	-0.738504	2.54047e-14	-1.39602	1.22442e-29	-2.44359	0.0135553	-1.64125	2.7119e-09
B3GNT5	0.363396	1	-0.562599	2.49746e-13	-0.917647	0.0222866	-1.60789	2.09558e-11
SELENOP	-0.89418	1.5571e-84	-0.345423	1	-1.52504	0.0239866	-2.73464	2.43121e-84
PPIC	-1.11093	8.48521e-43	-1.7808	8.00738e-67	-6.50029	0.000352812	-1.38912	0.000163701
HBEGF	0.583133	2.78022e-61	-0.71886	1.17122e-37	-1.13002	2.62438e-08	-2.20142	5.31617e-70
GPX3	-1.34949	5.58553e-167	-0.733782	1.09592e-06	-0.931237	0.0105062	-0.598264	0.00101903
TREM1	-0.0892748	1	-0.792095	1.68835e-38	-0.959082	2.23199e-09	-2.21754	2.33347e-54
SEMA3C	-0.601138	5.79203e-08	0.32509	1	-3.30768	0.0163409	-1.5244	3.63617e-05
HILPDA	-0.513893	0.000234978	-0.960057	0.000463398	-1.46326	0.0380133	-0.774247	0.0781523
DPYSL2	-0.649155	1.10767e-64	-0.321631	1	-0.608594	0.000131933	-0.526235	0.00164485
ENPP2	-0.878341	4.22215e-37	0.375362	1	-2.25141	0.000387461	-2.38297	5.12392e-24
MOB3B	-0.599907	9.6129e-11	-0.61316	1.23334e-17	-1.25039	0.0211673	-1.90307	2.01026e-12
ACO1	-0.347966	1	-1.38694	1.43284e-45	-2.05884	0.000465006	-0.907872	0.00740656
MRC1	-1.14684	2.00715e-122	-0.119368	1	-3.46725	1.23643e-13	-1.53362	3.49309e-07
TSPAN15	-1.24923	1.09189e-89	-1.35276	2.47441e-29	-1.49586	0.0464235	-1.8999	1.38714e-15
RBP4	-1.13345	1.74881e-21	-1.37292	6.40426e-28	-0.529002	1	-3.04152	7.43065e-36
CAVIN3	-0.836492	1.8005e-17	-0.528212	0.0169704	-3.90625	0.000431097	-0.76815	0.241253
CD59	-0.665842	5.45338e-106	-0.211318	1	-1.98846	1.60383e-06	-0.772647	5.97135e-08
FADS1	-0.651832	1.26411e-23	-0.806625	1.4406e-07	-1.07733	0.012442	0.584562	0.153934
FOLR2	-0.930875	4.67366e-122	0.0557374	1	-1.60503	0.000437715	-1.03159	3.53467e-12
EMP1	-1.03128	1.11019e-35	1.07991	1.87329e-28	-2.75079	2.09123e-07	-2.38259	4.91003e-20
AC020656.1	-1.19984	5.85256e-82	-0.522107	1.12558e-14	0	1	-1.32858	1.32691e-29
HCAR2	-0.380231	1	-1.10204	1.6971e-28	-1.18052	0.00752153	-1.83934	1.54844e-07
HCAR3	-0.103339	1	-0.579803	1.03502e-05	-1.09851	0.0411146	-1.29531	0.00379709
FARP1	-0.60154	1.18457e-19	-1.09114	9.31938e-17	-1.28521	0.20003	-1.24837	6.30514e-06
TMCO3	-0.564109	6.98251e-14	0.211364	1	-1.96554	0.00480439	-0.800056	0.0382839
NDUFB1	-0.874988	1.70169e-191	0.0985028	1	-0.645895	0.0194821	-0.532631	1.36176e-09
LINC02345	-1.43397	1.05658e-51	-0.669498	3.75054e-06	0	1	-1.55631	1.32952e-07
PRSS36	-1.0218	4.26689e-26	-0.751858	0.000199084	-5.8625	0.00872376	0.160907	1
CES1	-2.24985	4.19934e-75	-1.5192	7.5828e-67	-1.26482	0.646453	-3.16486	4.16669e-41
CSNK2A2	-0.742585	6.82149e-17	-0.14613	1	-1.36345	0.000477791	-1.04731	0.000933956
CCL18	-1.24999	1.11717e-58	-0.303629	1	-3.22959	0.0221847	-4.81503	4.82264e-195
ATP6V0A1	-0.632111	3.34389e-32	0.189078	1	-0.801237	0.00172945	-0.763782	8.84339e-05
ABCC3	-0.749884	4.37847e-28	0.0242944	1	-0.857651	0.0242908	-1.2697	1.11651e-07
ACE	-0.67576	1.59946e-10	0.0669577	1	-3.89164	7.25562e-06	-2.40606	7.20943e-35
COLEC12	-2.07663	1.71171e-116	-0.749846	3.04789e-23	-4.24163	0.000101309	-2.16758	1.02005e-17
GAPLINC	-1.00074	1.76816e-34	-0.82677	4.68754e-08	0	1	-2.11387	1.70837e-15
DSC2	-0.817727	4.90575e-51	-0.209791	1	-1.34884	0.000895971	-0.842523	0.00338411
PNPLA6	-0.680773	9.84051e-38	-0.603895	7.49245e-25	-0.541491	0.0246995	-0.649177	0.0179279
MCEMP1	-0.367667	1	-1.00327	4.31474e-35	-2.22236	3.87735e-06	-2.29646	2.6998e-20
CD209	-0.818684	1.81047e-18	0.341259	1	-2.66564	0.00308896	-2.05811	1.32478e-12
FPR3	-0.686136	4.75929e-93	0.557265	1.63023e-20	-1.62937	1.14813e-09	-0.647493	2.16626e-08
EPB41L1	-0.530259	8.80893e-05	-0.799134	3.38771e-08	-2.36562	0.680759	-1.9743	8.24108e-14
PLTP	-0.572866	7.6907e-91	1.09992	1.1756e-22	-1.69779	2.59122e-07	-0.809415	7.76399e-19
AP000547.3	-0.9947	2.92938e-15	-0.808077	0.00270152	0	1	-1.1907	0.00417203
