# Supplementary material for: Systematic dissection of tumor-normal single-cell ecosystems across a thousand tumors of 30 cancer types
Source: Nat Commun. 2024 May 14;15:4067. doi: 10.1038/s41467-024-48310-4 (PMC11094150; doi:10.1038/s41467-024-48310-4)
Supplement: Supplementary file 10 — Supplementary Data 7 [file 41467_2024_48310_MOESM10_ESM.xlsx]

## Sheet: TLS signature
	baseMean	log2FoldChange	lfcSE	stat	pvalue	padj
PAX5	56.8679	3.28047	0.541466	6.43912	1.20167e-10	8.79761e-08
FCRL1	140.902	3.26129	0.71544	5.09953	3.40502e-07	7.4349e-05
MS4A1	214.232	3.25118	0.427873	7.91789	2.41569e-15	1.50328e-11
NIBAN3	109.463	3.20237	0.570928	6.03122	1.62724e-09	7.50096e-07
TNFRSF13B	41.2166	3.01024	0.531926	6.05413	1.41177e-09	6.75803e-07
FCRL2	35.869	2.99753	0.45813	6.99939	2.57072e-12	3.19952e-09
BLK	190.655	2.99135	0.432946	7.2605	3.8567e-13	8.69378e-10
CD19	102.033	2.94404	0.463835	6.70822	1.97006e-11	1.88611e-08
FCRLA	39.6343	2.88994	0.472163	6.54792	5.83423e-11	4.84085e-08
CD22	68.4029	2.81384	0.389275	7.57437	3.60884e-14	1.49719e-10
P2RX5	80.1849	2.74967	0.337792	8.49226	2.02653e-17	2.52222e-13
CCL19	708.614	2.60233	0.468836	5.97928	2.24124e-09	9.29817e-07
BANK1	182.838	2.53941	0.404281	6.67417	2.48643e-11	2.21043e-08
CD79A	328.389	2.52191	0.440994	6.14423	8.03527e-10	4.16696e-07
STAP1	32.1196	2.44062	0.536678	5.03795	4.70544e-07	9.57773e-05
CD79B	137.222	2.4054	0.372999	6.8389	7.98062e-12	8.40044e-09
TLR10	37.1727	2.26144	0.383205	6.2951	3.07192e-10	2.12406e-07
SPIB	67.2674	2.24678	0.474588	5.24008	1.60509e-07	3.69943e-05
IGHA2	119.415	2.20952	0.659881	4.06886	4.72442e-05	0.00392601
FCMR	243.305	2.20476	0.322211	7.18662	6.64169e-13	1.03328e-09
BCL11A	61.7432	2.1219	0.413154	5.56762	2.58241e-08	7.30469e-06
SNX22	25.7184	2.1153	0.315648	7.07537	1.49049e-12	2.06119e-09
IGHM	4586.21	2.11117	0.486646	4.8358	1.32612e-06	0.000235783
FAM177B	45.1493	1.93313	0.553835	4.1521	3.29433e-05	0.00310615
POU2AF1	276.351	1.93083	0.459436	4.75613	1.97337e-06	0.000314879
CCR7	101.358	1.89987	0.427132	4.97421	6.55148e-07	0.000123545
GCSAM	16.7379	1.89965	0.342351	5.99597	2.02271e-09	8.99095e-07
LY9	69.1688	1.8776	0.375266	5.4459	5.15436e-08	1.30921e-05
SELL	184.84	1.85306	0.258605	7.51852	5.54004e-14	1.72378e-10
LTB	457.751	1.84831	0.342302	5.81264	6.14968e-09	2.18683e-06
PARP15	143.398	1.80841	0.400043	5.03104	4.87822e-07	9.57773e-05
PLA2G2D	73.1596	1.80182	0.543102	4.02986	5.581e-05	0.00445263
DAPP1	75.3879	1.73347	0.271074	6.83678	8.09941e-12	8.40044e-09
CD52	590.094	1.73022	0.250253	7.24924	4.19112e-13	8.69378e-10
FCRL3	81.3174	1.69305	0.436441	4.49041	7.10876e-06	0.000884757
PNOC	26.7983	1.64022	0.454762	4.24223	2.21309e-05	0.00220353
HSH2D	85.5996	1.6323	0.318778	5.56258	2.65815e-08	7.35186e-06
AIM2	101.946	1.62368	0.361059	5.02921	4.92507e-07	9.57773e-05
TCF7	99.9997	1.6137	0.309455	5.64743	1.62864e-08	4.7328e-06
PRKCB	144.803	1.60772	0.310647	5.70614	1.15565e-08	3.88737e-06
ZNF831	32.6211	1.60559	0.380894	4.79142	1.65602e-06	0.00028234
RUBCNL	68.0559	1.59327	0.273752	6.25754	3.911e-10	2.32117e-07
RASGRP2	248.719	1.5825	0.257479	6.51592	7.22457e-11	5.61981e-08
WDFY4	160.993	1.58097	0.269664	6.27837	3.42152e-10	2.24127e-07
HLA-DOB	75.3332	1.5633	0.267767	6.25732	3.91648e-10	2.32117e-07
SP140	101.696	1.55697	0.322868	5.30569	1.12247e-07	2.73926e-05
SNAI3	17.3841	1.54285	0.374216	4.75843	1.95108e-06	0.000314879
POU2F2	87.3746	1.54265	0.273846	6.09187	1.116e-09	5.55589e-07
MZB1	419.781	1.52892	0.491818	3.8654	0.000110907	0.00779862
TMEM156	54.222	1.5125	0.220147	7.21802	5.27503e-13	9.379e-10

## Sheet: Differential expression genes
	baseMean	log2FoldChange	lfcSE	stat	pvalue	padj
A1BG	40.7687	0.0247967	0.218027	0.976451	0.328841	0.727213
A1CF	20.6984	-0.0662155	0.18835	-2.05614	0.0397689	0.328879
A2M	2813.69	-0.0167386	0.164567	0.0773453	0.938349	0.984598
A4GALT	195.043	-0.160714	0.177603	-1.70207	0.0887418	0.460808
AAAS	158.469	-0.103023	0.145494	-1.27052	0.203901	0.618361
AACS	74.6691	-0.0312518	0.12926	-0.460848	0.644908	0.897724
AADAT	19.1928	-0.394558	0.40221	-2.46073	0.0138653	0.195212
AAGAB	76.8941	-0.0204508	0.128924	-0.296884	0.766555	0.940357
AAK1	128.983	0.000474194	0.132468	-0.00922505	0.99264	0.997609
AAMDC	101.534	-0.0881268	0.194158	-1.46807	0.142086	0.548171
AAMP	225.99	-0.0528549	0.134301	-0.755889	0.449716	0.806043
AAR2	95.8255	-0.0849657	0.149307	-1.12441	0.260838	0.671374
AARS	276.092	-0.0187024	0.160818	-0.35904	0.719565	0.925088
AARS2	61.7342	-0.0103322	0.147293	-0.170657	0.864493	0.966346
AARSD1	140.885	-0.0361155	0.171948	-0.74135	0.458481	0.812005
AASDH	25.1592	-0.0234659	0.164045	-0.489318	0.624617	0.888043
AASDHPPT	148.911	-0.137002	0.158508	-1.59613	0.11046	0.498109
AASS	74.7073	-0.0605834	0.156241	-0.880247	0.378726	0.763339
AATF	226.526	-0.0949121	0.135475	-1.22012	0.222419	0.636371
AATK	16.0031	-0.0010455	0.157968	-0.0208693	0.98335	0.993831
ABAT	31.809	-0.0594201	0.155914	-0.96115	0.336477	0.73435
ABCA1	238.316	-0.0403459	0.161606	-0.627896	0.530072	0.849257
ABCA12	37.6136	-0.0755393	0.198424	-1.97247	0.0485565	0.361012
ABCA2	158.355	0.0201253	0.11987	0.3205	0.748589	0.935154
ABCA3	96.7272	-0.0708635	0.186455	-1.32556	0.184984	0.60002
ABCA5	84.3976	-0.0310553	0.162505	-0.601019	0.547827	0.855979
ABCA6	38.6584	0.0931232	0.211806	1.5729	0.115741	0.504381
ABCA7	152.033	0.398575	0.340536	2.53645	0.0111981	0.171643
ABCA8	44.7797	0.0599404	0.198169	1.21531	0.224247	0.638157
ABCA9	38.8	0.0892848	0.202031	1.44407	0.14872	0.558361
ABCB1	69.3056	-0.0586899	0.18534	-1.30777	0.19095	0.606376
ABCB4	14.9343	0.0229139	0.176611	0.577764	0.563423	0.860624
ABCB6	121.293	-0.488963	0.301136	-2.78825	0.00529944	0.114112
ABCB7	120.508	-0.0455331	0.105732	-0.643991	0.519581	0.843814
ABCB8	112.34	0.0101488	0.143971	0.121604	0.903212	0.975452
ABCB9	28.8847	-0.0626522	0.155426	-0.986486	0.323895	0.724049
ABCC1	269.711	0.0619729	0.139371	0.950757	0.341728	0.738521
ABCC10	95.4087	0.111886	0.162848	1.40961	0.158656	0.570043
ABCC2	113.044	-0.0486185	0.184247	-1.31804	0.18749	0.60235
ABCC3	647.595	-0.167485	0.286732	-1.99489	0.046055	0.352739
ABCC4	141.412	-0.155621	0.224776	-1.81944	0.0688441	0.418776
ABCC5	171.542	0.0224309	0.118462	0.310678	0.756045	0.938285
ABCC6	124.919	-0.0373839	0.181273	-1.13007	0.258446	0.669514
ABCC9	100.055	-0.0260471	0.156639	-0.442763	0.657937	0.902259
ABCD1	82.0616	0.00749165	0.17773	0.153916	0.877676	0.970119
ABCD2	33.0701	0.0701486	0.23618	1.70782	0.0876706	0.459902
ABCD3	160.085	-0.271408	0.198757	-2.32832	0.0198954	0.240143
ABCD4	149.723	-0.0257309	0.123506	-0.361933	0.717402	0.924604
ABCE1	138.241	0.00135306	0.116287	0.0262625	0.979048	0.992363
ABCF1	161.614	0.0367555	0.14803	0.562425	0.573827	0.867993
ABCF2	137.3	-0.00530145	0.143093	-0.0748352	0.940346	0.984598
ABCF3	201.023	0.0121824	0.104664	0.187911	0.850947	0.962838
ABCG1	179.124	-0.00694095	0.155259	-0.0772742	0.938405	0.984598
ABCG2	28.9549	-0.060462	0.178535	-1.24401	0.213496	0.628016
ABHD10	70.2301	-0.0284618	0.16248	-0.536644	0.591514	0.874137
ABHD11	78.6632	-0.110296	0.178993	-1.492	0.135699	0.538872
ABHD12	490.5	-0.1029	0.134753	-1.3208	0.186568	0.601404
ABHD14A	91.1511	0.012076	0.115212	0.160163	0.872753	0.968336
ABHD14B	247.237	-0.0124378	0.101529	-0.145563	0.884266	0.971195
ABHD15	87.2576	0.0783037	0.153163	1.08505	0.277901	0.68831
ABHD16A	163.727	0.0272604	0.132478	0.420759	0.673931	0.909142
ABHD17A	295.589	0.00162785	0.188135	-0.00515016	0.995891	0.998902
ABHD17B	92.3293	0.158838	0.157144	1.76252	0.0779816	0.439764
ABHD17C	31.4736	-0.0154019	0.17028	-0.371185	0.7105	0.923317
ABHD18	89.5573	0.0601563	0.157671	0.868022	0.385382	0.768025
ABHD2	302.711	-0.0783769	0.123008	-1.00562	0.314596	0.719434
ABHD3	69.7454	0.330363	0.183878	2.68308	0.00729479	0.135509
ABHD4	94.9281	-0.0181302	0.13712	-0.257358	0.796903	0.950642
ABHD5	60.522	-0.0106016	0.134546	-0.177887	0.858811	0.964603
ABHD6	95.8351	-0.0436522	0.172998	-0.874799	0.381683	0.765079
ABHD8	53.53	0.0593601	0.160164	0.894793	0.370898	0.757125
ABI1	330.696	0.208966	0.122278	2.41456	0.0157541	0.209258
ABI2	153.484	-0.069949	0.142714	-0.978911	0.327624	0.725838
ABI3	125.8	0.0574258	0.157074	0.853992	0.39311	0.77354
ABI3BP	371.695	-0.0409527	0.183281	-0.887231	0.374955	0.761332
ABL1	165.679	0.0277867	0.147507	0.426434	0.669791	0.907479
ABL2	127.198	0.0102809	0.167064	0.195965	0.844638	0.961153
ABLIM1	355.836	-0.0725184	0.154442	-0.880915	0.378364	0.763209
ABLIM2	34.5469	-0.126181	0.23289	-1.92917	0.0537097	0.374774
ABLIM3	387.133	-0.0983635	0.221543	-1.81381	0.0697077	0.420751
ABO	21.5836	-0.0202087	0.171409	-0.53074	0.595599	0.875702
ABR	249.762	0.0368897	0.131346	0.511853	0.608754	0.879766
ABRACL	207.242	0.0736757	0.145233	0.928543	0.353126	0.744664
ABRAXAS1	83.768	-0.0146118	0.162764	-0.273426	0.784526	0.945708
ABRAXAS2	47.6448	-0.094527	0.127777	-1.2024	0.229209	0.642629
ABT1	79.7338	0.0176172	0.162077	0.315691	0.752237	0.93628
ABTB1	168.732	0.173307	0.142714	1.86137	0.0626925	0.400713
ABTB2	51.7149	-0.0862935	0.190853	-1.4524	0.14639	0.554464
AC021097.2	13.8483	0.111992	0.200898	1.6364	0.101756	0.482577
AC025283.2	12.6147	0.0186674	0.200922	0.726716	0.4674	0.816801
AC055839.2	25.8341	0.0232635	0.200829	0.749176	0.453751	0.808908
AC073111.4	59.8075	0.0743984	0.198443	1.3218	0.186236	0.601378
AC093323.1	54.3277	0.00097648	0.162646	0.0170504	0.986396	0.995111
AC118549.1	117.309	-0.0177287	0.132353	-0.267112	0.789383	0.948314
AC119396.1	91.2264	0.0427894	0.391092	2.65393	0.00795601	0.142887
AC233723.1	10.0601	-0.0238887	0.153839	-0.472735	0.636402	0.894611
ACAA1	254.128	0.00591037	0.120066	0.0761518	0.939298	0.984598
ACAA2	293.946	-0.14494	0.230724	-1.66249	0.0964139	0.474644
ACACA	126.719	-0.0810104	0.171217	-1.1949	0.232125	0.646578
ACACB	101.448	-0.106463	0.195263	-1.57388	0.115515	0.504381
ACAD10	112.323	0.068584	0.140082	0.913429	0.361017	0.749566
ACAD11	297.854	-0.161794	0.253418	-1.68688	0.0916259	0.463945
ACAD8	78.4096	0.033241	0.105761	0.459749	0.645696	0.898115
ACAD9	134.105	-0.11427	0.136609	-1.39438	0.163203	0.57558
ACADL	70.7603	-0.0478157	0.181687	-1.5451	0.122322	0.515901
ACADM	221.03	-0.0904148	0.167164	-1.40177	0.160982	0.574088
ACADS	159.153	-0.0207188	0.178409	-0.520245	0.602893	0.878848
ACADSB	71.8785	-0.0072769	0.154866	-0.140649	0.888147	0.972491
ACADVL	1219.69	-0.13524	0.189213	-1.31633	0.188063	0.602511
ACAN	30.3125	-0.0151008	0.176631	-0.437149	0.662003	0.903855
ACAP1	279.102	1.00296	0.243461	4.63862	3.50752e-06	0.000490501
ACAP2	222.794	0.0604391	0.106248	0.805152	0.420732	0.790882
ACAP3	143.666	0.0390577	0.134516	0.58772	0.55672	0.859092
ACAT1	314.578	-0.283205	0.25934	-2.25934	0.0238625	0.261207
ACAT2	62.2977	-0.0862734	0.144283	-1.14876	0.250657	0.661442
ACBD3	270.102	-0.124874	0.155097	-1.42412	0.154412	0.563288
ACBD4	80.5693	-0.0546969	0.156654	-0.841164	0.400256	0.777591
ACBD5	118.445	-0.0778817	0.124873	-1.07887	0.280646	0.689655
ACBD6	256.995	-0.0385776	0.144328	-0.558002	0.576843	0.870124
ACCS	84.0712	-0.0201282	0.139802	-0.310945	0.755843	0.938285
ACD	87.6144	-0.0521993	0.163643	-0.864409	0.387363	0.769663
ACE	156.096	-0.128451	0.200929	-1.61534	0.106238	0.490809
ACE2	69.2331	-0.0466444	0.175048	-1.87516	0.0607711	0.394775
ACER2	24.3307	-0.00595869	0.185537	-0.241299	0.809323	0.95305
ACER3	128.169	-0.0445696	0.128785	-0.637366	0.523887	0.846242
ACHE	63.4197	-0.00652162	0.17795	-0.125809	0.899883	0.974586
ACIN1	418.382	0.0530546	0.12738	0.69724	0.485652	0.826758
ACKR1	143.889	0.673718	0.432337	2.79356	0.00521306	0.112642
ACKR3	217.265	-0.0247106	0.177979	-0.57672	0.564129	0.861012
ACLY	627.47	-0.361165	0.23445	-2.42322	0.0153834	0.207434
ACMSD	180.114	-0.0549408	0.184571	-1.70532	0.0881348	0.460808
ACO1	127.823	-0.243935	0.250027	-2.19874	0.0278961	0.276649
ACO2	443.28	-0.298116	0.226743	-2.36035	0.0182576	0.229468
ACOT11	28.3416	-0.159375	0.26949	-2.07969	0.0375537	0.320152
ACOT13	140.079	-0.108544	0.172639	-1.45336	0.146123	0.553621
ACOT2	53.0187	-0.0107782	0.16121	-0.206245	0.8366	0.959755
ACOT4	20.4509	-0.0559368	0.173838	-1.12417	0.260941	0.671374
ACOT7	198.686	-0.136534	0.222223	-1.79771	0.0722232	0.425679
ACOT8	107.718	-0.0475955	0.120415	-0.611148	0.541102	0.852691
ACOT9	227.326	0.0822167	0.112165	1.15217	0.249249	0.660034
ACOX1	160.579	-0.22504	0.186667	-2.13745	0.0325612	0.30019
ACOX2	23.1122	-0.0715854	0.18133	-1.36273	0.172966	0.586098
ACOX3	103.208	-0.0141535	0.144248	-0.223877	0.822853	0.954832
ACP1	439.414	-0.0889273	0.168292	-1.14126	0.253761	0.664306
ACP2	241.401	-0.0278039	0.167289	-0.545367	0.585501	0.872752
ACP5	290.473	0.0180775	0.187632	0.379509	0.70431	0.921362
ACP6	96.3387	-0.17759	0.237275	-1.99052	0.0465342	0.354663
ACRBP	18.2273	-0.0161896	0.151224	-0.300647	0.763684	0.939675
ACSF2	109.815	-0.105444	0.199293	-1.53082	0.125813	0.522048
ACSF3	134.663	0.164623	0.156602	1.74065	0.0817443	0.448369
ACSL1	645.729	-0.055118	0.162024	-0.728524	0.466293	0.816664
ACSL3	215.507	-0.0492399	0.14855	-0.720246	0.471374	0.818802
ACSL4	178.364	-0.123272	0.142602	-1.42253	0.154873	0.563315
ACSL5	159.918	0.0413337	0.134161	0.611811	0.540663	0.852372
ACSM3	75.0171	-0.243278	0.479964	-2.59892	0.00935182	0.156232
ACSM5	172.87	-0.0551303	0.186618	-1.58315	0.113387	0.501693
ACSS1	362.729	-0.000393391	0.162996	0.0830497	0.933812	0.983394
ACSS2	91.9962	-0.0786236	0.194057	-1.46949	0.141699	0.547952
ACSS3	101.264	-0.0877548	0.205313	-1.57484	0.115294	0.504381
ACTA2	2713.12	0.101342	0.205145	0.669747	0.503019	0.83676
ACTB	17078.5	0.564592	0.139724	0.279037	0.780216	0.944414
ACTC1	22.5117	0.0279711	0.208241	0.978792	0.327683	0.725838
ACTG2	163.174	-0.0112129	0.182965	-0.349507	0.726708	0.92758
ACTL6A	100.424	-0.0361969	0.142024	-0.527074	0.598142	0.876648
ACTN1	719.772	-0.0674146	0.156046	-0.627394	0.530401	0.849257
ACTN4	645.095	-0.0533663	0.169563	-0.85172	0.39437	0.774211
ACTR10	181.326	-0.0441543	0.109338	-0.6123	0.540339	0.852372
ACTR1A	259.224	0.0688276	0.114087	0.904151	0.365915	0.753513
ACTR1B	287.852	-0.0340842	0.133533	-0.47343	0.635906	0.894293
ACTR3	1079.82	0.0755515	0.160999	0.602451	0.546874	0.855581
ACTR3B	24.211	-0.0545275	0.156511	-0.904399	0.365784	0.753483
ACTR3C	142.144	-0.0521081	0.185108	-1.37986	0.16763	0.581219
ACTR5	67.8015	0.0543667	0.118887	0.746155	0.455574	0.810242
ACTR6	65.6763	-0.0723594	0.129686	-0.941748	0.346321	0.74105
ACTR8	66.4991	0.0808964	0.160314	1.07946	0.280384	0.689655
ACVR1	97.905	-0.102836	0.158608	-1.32173	0.186258	0.601378
ACVR1B	180.413	-0.116153	0.188	-1.56356	0.11792	0.507304
ACVR2A	57.0278	0.0465752	0.143243	0.677211	0.498272	0.834703
ACVR2B	37.42	-0.267421	0.298749	-2.22928	0.025795	0.269458
ACVRL1	216.691	0.0365302	0.155225	0.568846	0.569461	0.864331
ACY1	96.1281	-0.511039	0.428845	-2.64196	0.0082428	0.145336
ACY3	55.3808	-0.0570411	0.184418	-1.33123	0.183115	0.596609
ACYP1	83.1284	0.000288925	0.143739	0.00606757	0.995159	0.998902
ACYP2	178.756	0.0293506	0.163848	0.518505	0.604106	0.879405
ADA	160.799	0.0636048	0.17322	1.01213	0.311475	0.717627
ADA2	432.803	0.233565	0.264442	2.12345	0.0337165	0.305105
ADAL	45.8992	-0.0140116	0.166189	-0.28482	0.775782	0.943131
ADAM10	383.687	-0.0345147	0.154936	-0.502619	0.615232	0.883196
ADAM12	152.282	0.0641926	0.210581	1.32104	0.186487	0.601378
ADAM15	247.079	-0.0377356	0.165768	-0.628464	0.5297	0.849257
ADAM17	194.161	0.039815	0.141306	0.572508	0.566978	0.863299
ADAM19	217.81	0.0831538	0.231639	1.7206	0.0853239	0.455378
ADAM20	18.7322	0.00352078	0.187404	0.137103	0.890949	0.972868
ADAM22	46.226	-0.0391042	0.161219	-0.68483	0.493451	0.831639
ADAM23	20.3986	0.605872	0.482925	2.63624	0.00838298	0.14695
ADAM28	134.124	0.507921	0.238859	3.02326	0.00250064	0.0707341
ADAM32	10.8079	-0.0139963	0.159218	-0.293304	0.76929	0.940458
ADAM8	55.4773	0.0226549	0.192859	0.61841	0.536305	0.851394
ADAM9	580.949	-0.440673	0.263621	-2.61565	0.00890587	0.1512
ADAMDEC1	47.4798	0.101526	0.267291	2.0861	0.0369696	0.319087
ADAMTS1	604.262	0.147698	0.183073	1.41083	0.158294	0.569235
ADAMTS10	192.547	-0.0127692	0.169646	-0.248983	0.803374	0.951975
ADAMTS12	71.5986	-0.00859291	0.173129	-0.148822	0.881694	0.970721
ADAMTS13	30.355	-0.018363	0.164225	-0.356901	0.721166	0.925088
ADAMTS14	40.8896	-0.0414424	0.168979	-0.819473	0.412516	0.787209
ADAMTS15	17.4203	0.0680771	0.180175	1.2809	0.200229	0.614057
ADAMTS16	14.5326	-0.0349308	0.176106	-1.16856	0.24258	0.655461
ADAMTS2	191.791	0.022186	0.160497	0.57292	0.566699	0.86298
ADAMTS3	21.8042	-0.0503129	0.172494	-0.985105	0.324572	0.724207
ADAMTS4	346.084	0.00600884	0.174706	0.125189	0.900374	0.974667
ADAMTS5	86.43	-0.105513	0.219238	-1.83957	0.0658321	0.409242
ADAMTS6	27.208	0.0365827	0.187818	0.831917	0.405456	0.782395
ADAMTS7	73.1728	-0.0617419	0.139895	-0.850348	0.395132	0.774551
ADAMTS9	155.348	0.0222006	0.140635	0.33046	0.741052	0.932153
ADAMTSL1	44.8534	-0.00476526	0.177912	-0.12829	0.897919	0.973731
ADAMTSL2	87.3799	-0.0118591	0.171313	-0.256476	0.797583	0.950685
ADAMTSL3	51.0012	-0.0429176	0.179946	0.457534	0.647287	0.899204
ADAMTSL4	72.2538	-0.0423546	0.169573	-0.788048	0.430669	0.796331
ADAP1	29.1473	0.0101307	0.169785	0.225283	0.821759	0.954706
ADAP2	135.571	-0.0289019	0.14652	-0.413465	0.679266	0.911537
ADAR	651.554	0.0656956	0.0921529	0.921195	0.356948	0.747059
ADARB1	127.677	0.182036	0.185617	1.91127	0.0559698	0.382935
ADAT1	79.4221	0.0517925	0.17876	0.917772	0.358738	0.748728
ADAT3	14.1675	0.0490403	0.185288	1.01056	0.312225	0.717942
ADCK1	30.8585	0.0551474	0.137002	0.798695	0.424467	0.792042
ADCK2	96.6634	-0.0455337	0.152117	-0.700628	0.483535	0.825526
ADCK5	67.4217	-0.00792821	0.136599	-0.139044	0.889416	0.972868
ADCY1	19.7266	0.0121578	0.155291	0.240371	0.810043	0.953091
ADCY3	159.204	-0.0547688	0.156897	-0.833927	0.404322	0.781518
ADCY4	78.8964	0.0347475	0.150837	0.533372	0.593776	0.875298
ADCY5	53.4608	-0.0137744	0.176319	-0.436642	0.662371	0.904007
ADCY6	129.315	-0.375429	0.183025	-2.89454	0.00379713	0.0947075
ADCY7	179.564	0.492753	0.184922	3.42931	0.000605122	0.0268019
ADCY9	58.4262	-0.177136	0.159569	-1.90622	0.0566214	0.384667
ADD1	668.612	-0.0706214	0.129566	-0.899391	0.368444	0.755214
ADD3	367.959	0.0052929	0.120601	0.158521	0.874046	0.968874
ADGRA2	193.523	-0.02069	0.13805	-0.308841	0.757442	0.938285
ADGRA3	103.744	-0.238903	0.315221	-2.35894	0.0183272	0.229468
ADGRD1	37.1302	0.0281775	0.183856	0.6553	0.512275	0.84175
ADGRE1	19.3565	-0.0414035	0.174759	-1.01153	0.311761	0.717829
ADGRE2	132.437	0.0261329	0.143932	0.475784	0.634228	0.89371
ADGRE5	465.203	0.0860929	0.162041	1.30249	0.19275	0.608383
ADGRF1	19.4832	-0.0210107	0.173992	-0.985629	0.324315	0.724207
ADGRF5	324.414	-0.0506723	0.173312	-0.849704	0.39549	0.77458
ADGRG1	577.832	-0.113404	0.231257	-1.64896	0.0991551	0.479628
ADGRG2	47.896	-0.00255129	0.185843	-0.0843805	0.932754	0.983385
ADGRG5	31.5355	1.30387	0.407728	3.88025	0.000104347	0.00746678
ADGRG6	140.771	-0.071812	0.194043	-1.14338	0.252879	0.663902
ADGRL1	28.0498	-0.064183	0.164944	-1.03813	0.29921	0.705986
ADGRL2	247.909	-0.120598	0.194058	-1.51113	0.130755	0.530384
ADGRL3	30.2996	0.00856685	0.185584	0.235346	0.81394	0.953545
ADGRL4	214.906	-0.00869099	0.174347	-0.147667	0.882606	0.970872
ADH5	429.242	-0.178189	0.177712	-1.66117	0.0966794	0.474664
ADHFE1	88.5269	-0.028403	0.17003	-0.587604	0.556798	0.859092
ADI1	587.085	-0.228433	0.24503	-1.95437	0.0506573	0.367162
ADIPOR1	360.205	-0.102131	0.136455	-1.24048	0.214798	0.629326
ADIPOR2	141.658	-0.106627	0.175289	-1.42669	0.15367	0.563116
ADIRF	1382.15	-0.398282	1.17481	-1.35275	0.176136	0.587884
ADK	98.6754	0.200353	0.133247	2.17367	0.0297302	0.285451
ADM	490.194	-0.138716	0.256283	-1.54366	0.122671	0.516542
ADM2	22.0318	-0.0487643	0.178633	-1.26101	0.207306	0.622714
ADNP	419.369	-0.199175	0.126708	-2.20328	0.0275753	0.275687
ADNP2	97.6427	-0.0318079	0.136237	-0.463407	0.643073	0.897153
ADO	79.6057	-0.0297306	0.15061	-0.464079	0.642591	0.897153
ADORA1	27.9132	-0.0466554	0.178677	-1.22575	0.220294	0.634741
ADORA2A	39.9301	0.138572	0.223087	1.79492	0.0726659	0.427243
ADORA3	67.1379	0.00863683	0.164028	0.166829	0.867504	0.966957
ADPGK	226.62	0.0847897	0.153282	1.12756	0.259506	0.66956
ADPRH	61.0119	0.0728487	0.121833	0.945725	0.344289	0.739726
ADPRHL2	107.415	-0.0267182	0.162157	-0.482949	0.629132	0.890282
ADPRM	52.218	0.167199	0.20914	1.82785	0.0675726	0.415204
ADRA1B	65.4937	-0.0399264	0.17478	-0.866007	0.386486	0.769521
ADRA2A	40.8194	1.39755	0.474436	3.77249	0.000161628	0.00981276
ADRA2C	15.336	0.0123136	0.168956	0.274899	0.783394	0.945376
ADRB2	27.9042	0.23313	0.400019	2.37368	0.0176117	0.224886
ADRM1	247.302	-0.00525214	0.175561	-0.106333	0.915318	0.978426
ADSL	278.222	-0.0967545	0.122799	-1.27975	0.200633	0.614057
ADSS	192.897	0.0753892	0.109171	0.98294	0.325637	0.724801
ADSSL1	111.778	-0.0573546	0.186975	-1.45934	0.144473	0.551382
ADTRP	24.3558	0.0400301	0.175443	0.847014	0.396987	0.775165
AEBP1	2060.24	0.127688	0.225887	0.857915	0.390939	0.77192
AEBP2	170.369	-0.00680168	0.136074	-0.108672	0.913463	0.978311
AEN	100.986	0.0494326	0.165468	0.805576	0.420487	0.790882
AFAP1	147.228	-0.0308098	0.133537	-0.46101	0.644791	0.897724
AFAP1L1	124.866	-0.0812763	0.161998	-1.12825	0.259214	0.66956
AFAP1L2	60.49	-0.127863	0.20355	-1.67974	0.0930071	0.466009
AFDN	324.566	-0.139698	0.171073	-1.81173	0.0700272	0.421268
AFF1	690.335	-0.0281185	0.148071	-0.369574	0.7117	0.923555
AFF2	22.2147	-0.0189592	0.171635	-0.469084	0.63901	0.895878
AFF3	39.2603	0.54797	0.377148	2.73356	0.00626529	0.127207
AFF4	299.712	-0.0945997	0.10437	-1.30005	0.193582	0.60867
AFG1L	28.0349	-0.0808932	0.168618	-1.22366	0.22108	0.635342
AFG3L2	185.083	-0.095494	0.161519	-1.30506	0.191873	0.6078
AFMID	193.054	-0.180305	0.212944	-1.9118	0.0559014	0.382935
AFTPH	149.959	-0.0268227	0.126947	-0.379821	0.704079	0.921347
AGA	97.0585	0.0121535	0.125549	0.179074	0.857879	0.964348
AGAP1	141.415	-0.220852	0.203067	-2.08238	0.037308	0.320152
AGAP2	90.9959	0.413901	0.395909	2.50903	0.0121062	0.179903
AGAP3	235.302	-0.00398528	0.138009	-0.0240016	0.980851	0.992978
AGAP4	48.9889	0.00668648	0.149034	0.114535	0.908814	0.977201
AGAP9	204.553	-0.0154335	0.18076	-0.412439	0.680018	0.911537
AGBL2	10.6857	-0.0657299	0.176034	-1.32163	0.186292	0.601378
AGBL5	122.97	-0.652062	0.237343	-3.54033	0.000399627	0.01884
AGER	100.511	0.0902958	0.189886	1.33376	0.182282	0.595299
AGFG1	223.996	-0.0464219	0.150453	-0.718288	0.472579	0.81941
AGFG2	81.2995	0.0204418	0.140993	0.301804	0.762802	0.938868
AGGF1	166.186	-0.0963192	0.120079	-1.22407	0.220928	0.635325
AGK	76.2027	-0.104095	0.15597	-1.26829	0.204695	0.619627
AGL	68.4861	-0.0282158	0.156293	-0.504332	0.614028	0.882842
AGMAT	49.3794	-0.0645377	0.184328	-1.36451	0.172406	0.585634
AGMO	62.1971	-0.110981	0.237643	-2.33563	0.0195107	0.238042
AGO1	183.949	0.038589	0.134904	0.5536	0.579853	0.870443
AGO2	254.785	0.00447526	0.150238	0.186449	0.852093	0.963236
AGO3	108.04	0.0164833	0.127038	0.213837	0.830674	0.957895
AGO4	99.5326	0.0312504	0.123407	0.433855	0.664394	0.905118
AGPAT1	294.545	-0.129846	0.139143	-1.63779	0.101466	0.482368
AGPAT2	179.559	-0.0506128	0.1642	-0.812573	0.416463	0.78908
AGPAT3	255.555	-0.151212	0.161862	-1.64173	0.100645	0.481041
AGPAT4	64.7807	0.0938302	0.141013	1.1541	0.248461	0.659776
AGPAT5	194.518	-0.181616	0.233525	-1.78249	0.0746689	0.433113
AGPS	217.305	-0.142467	0.173469	-1.76585	0.0774218	0.438164
AGRN	483.669	-0.785209	0.211769	-4.34191	1.41249e-05	0.00155574
AGT	336.049	-0.0506551	0.183117	-1.67798	0.0933505	0.467107
AGTPBP1	88.8294	0.0556672	0.150654	0.808527	0.418787	0.78982
AGTR1	22.0096	-0.0354709	0.173946	-0.946683	0.343801	0.739661
AGTRAP	183.262	-0.027381	0.173956	-0.572028	0.567303	0.863397
AGXT2	86.9287	-0.0803922	0.201763	-2.29914	0.0214969	0.250047
AHCTF1	129.364	-0.0419438	0.164951	-0.717075	0.473328	0.819881
AHCYL1	397.524	-0.208724	0.147061	-2.1764	0.0295254	0.28401
AHCYL2	82.9467	-0.297891	0.217227	1.31885	0.18722	0.602116
AHDC1	97.5468	0.0661558	0.145298	0.923019	0.355997	0.746816
AHI1	112.598	-0.00635576	0.142064	-0.100038	0.920314	0.979149
AHNAK	1541.35	-0.015413	0.167703	-0.752647	0.451662	0.807465
AHNAK2	198.499	-0.0230738	0.181549	-0.690434	0.489921	0.829148
AHR	295.135	0.0185027	0.135079	0.251671	0.801295	0.95179
AHRR	14.1186	-0.0329012	0.175548	-0.930419	0.352154	0.744186
AHSA1	312.742	0.00369658	0.155034	0.126261	0.899526	0.974453
AIDA	801.636	-0.0992434	0.196012	-0.475013	0.634777	0.894055
AIF1	773.416	0.0252726	0.176936	0.715352	0.474392	0.820039
AIF1L	106.871	-0.105905	0.228965	-2.07273	0.0381974	0.32209
AIFM1	135.543	-0.453781	0.254604	-2.77944	0.00544528	0.116247
AIFM2	70.8724	-0.155022	0.177818	-1.72899	0.0838112	0.452937
AIFM3	10.6864	-0.118844	0.220849	-1.84112	0.0656038	0.408986
AIG1	306.169	-0.439512	0.235473	-2.82682	0.00470129	0.107559
AIM2	101.946	1.62368	0.361059	5.02921	4.92507e-07	9.57773e-05
AIMP1	188.679	-0.083842	0.128632	-1.06026	0.289028	0.696054
AIMP2	85.9038	-0.0781507	0.167398	-1.08919	0.276068	0.686435
AIP	279.516	0.157152	0.133637	1.76909	0.0768795	0.438164
AJAP1	25.4998	-0.0641528	0.18771	-1.89297	0.0583617	0.391338
AJM1	18.3439	-0.0374282	0.169648	-0.813632	0.415856	0.788864
AJUBA	73.8828	-0.105415	0.209953	-1.64697	0.0995644	0.480485
AK1	178.887	0.271042	0.193295	2.3418	0.0191909	0.235462
AK4	440.684	-0.254142	0.44518	-2.53082	0.0113795	0.173405
AK9	38.527	-0.0299215	0.164782	-0.576888	0.564015	0.861012
AKAP1	131.97	-0.157061	0.190681	-1.75683	0.0789474	0.440918
AKAP10	182.409	0.0558067	0.152851	0.796277	0.425871	0.793184
AKAP11	209.47	0.0922192	0.157931	1.19631	0.231577	0.645656
AKAP12	250.457	-0.0558092	0.174205	-0.941756	0.346317	0.74105
AKAP13	506.502	0.0729175	0.150329	0.965092	0.334499	0.732774
AKAP17A	254.929	0.145325	0.167817	1.60616	0.108238	0.494361
AKAP5	18.734	0.0504593	0.176468	0.952565	0.340811	0.737331
AKAP6	41.0853	-0.0428952	0.177887	-1.01801	0.308671	0.716072
AKAP7	43.5121	-0.00800349	0.148776	-0.135683	0.892072	0.973013
AKAP8	230.899	-0.0723646	0.139653	-0.914544	0.360431	0.749028
AKAP8L	233.493	0.0452602	0.142462	0.671142	0.50213	0.836461
AKAP9	312.451	0.0125819	0.142704	0.146535	0.883499	0.970872
AKIP1	108.791	-0.132821	0.157649	-1.58879	0.112108	0.500125
AKIRIN1	202.538	0.171408	0.159374	1.81309	0.0698182	0.421007
AKIRIN2	202.979	0.0947339	0.107855	1.23394	0.217224	0.632619
AKNA	502.001	0.995478	0.232513	4.76585	1.88058e-06	0.000312076
AKR1A1	616.226	-0.0515831	0.152185	-0.783986	0.433048	0.797886
AKR1C1	42.019	-0.142941	0.294129	-2.57878	0.00991499	0.161099
AKR1C2	27.5657	-0.0361499	0.177352	-1.14255	0.253227	0.664033
AKR1C3	398.842	-0.0436182	0.181854	-1.39826	0.162034	0.574464
AKR1E2	36.6897	-0.0228526	0.179516	-0.723825	0.469173	0.818062
AKR7A3	35.7072	-0.151232	0.293947	-2.39928	0.0164275	0.215777
AKT1	357.872	0.0421677	0.114335	0.540743	0.588685	0.872846
AKT1S1	222.202	-0.111364	0.146966	-1.38774	0.165217	0.578422
AKT2	307.967	0.03312	0.111561	0.45697	0.647693	0.899204
AKT3	298.17	0.0182469	0.162999	0.302431	0.762324	0.938789
AKTIP	187.95	-0.0521993	0.164473	-0.982669	0.32577	0.724801
AL162231.1	28.571	-0.0219108	0.167289	-0.517367	0.6049	0.879405
ALAD	112.205	-0.0095424	0.1381	-0.141444	0.887519	0.972364
ALAS1	51.3321	-0.00657515	0.180182	-0.195623	0.844905	0.961153
ALCAM	204.298	-0.106258	0.162169	-1.39899	0.161817	0.574464
ALDH16A1	126.955	0.0649587	0.187803	1.13145	0.257866	0.668904
ALDH18A1	171.771	-0.132913	0.196487	-1.59283	0.111199	0.498977
ALDH1A1	400.563	-0.0702826	0.19777	-1.33818	0.180836	0.593849
ALDH1A2	14.6957	-0.00427337	0.175069	-0.116018	0.907639	0.976864
ALDH1A3	178.369	0.0639842	0.20168	1.22609	0.220165	0.634625
ALDH1B1	93.0523	-0.0103692	0.154076	-0.185404	0.852912	0.963609
ALDH1L1	139.893	-0.031949	0.17983	-1.04244	0.29721	0.70378
ALDH1L2	44.5028	0.0996337	0.204257	1.49513	0.134882	0.537196
ALDH2	418.609	-0.0982848	0.192126	-1.2491	0.211628	0.625973
ALDH3A2	304.641	-0.0878789	0.186312	-1.33209	0.182829	0.596459
ALDH3B1	206.617	-0.030082	0.178527	-0.723175	0.469572	0.818467
ALDH4A1	97.6259	-0.110255	0.229845	-1.96424	0.049502	0.363482
ALDH5A1	78.0665	0.0420417	0.154286	0.653484	0.513444	0.84175
ALDH6A1	60.2475	-0.0858106	0.181479	-1.34602	0.178296	0.590021
ALDH8A1	53.2365	-0.141256	0.298067	-2.96976	0.00298037	0.0797712
ALDH9A1	213.578	-0.0262998	0.13508	-0.381381	0.70292	0.920609
ALDOB	66.1429	-0.0484733	0.168971	-2.02159	0.0432192	0.341556
ALDOC	115.06	-0.157786	0.286667	-2.18034	0.0292323	0.282832
ALG1	116.228	-0.0395618	0.139756	-0.58993	0.555238	0.858552
ALG10B	57.6461	-0.00760828	0.133044	-0.10589	0.915669	0.978426
ALG11	122.67	-0.00214117	0.187786	-0.0773054	0.938381	0.984598
ALG12	163.767	-0.0612693	0.119379	-0.812336	0.416599	0.789192
ALG13	317.011	0.0723499	0.175735	1.11256	0.265896	0.677451
ALG14	54.1396	-0.0931643	0.16773	-1.28164	0.19997	0.614057
ALG2	132.329	0.0513664	0.108842	0.690608	0.489812	0.829148
ALG3	191.75	-0.0470299	0.144205	-0.655064	0.512427	0.84175
ALG5	282.338	-0.0219056	0.12364	-0.223489	0.823155	0.955063
ALG6	68.5504	-0.0229123	0.138347	-0.338378	0.735078	0.929841
ALG8	191	-0.0370401	0.122642	-0.44856	0.653749	0.901141
ALG9	116.329	-0.156605	0.164766	-1.72505	0.0845191	0.45408
ALKAL2	135.996	-0.0341816	0.174494	-1.51999	0.128515	0.526558
ALKBH1	40.6566	0.0319875	0.132977	0.470638	0.637899	0.895072
ALKBH2	87.5249	-0.0683363	0.139994	-0.928774	0.353006	0.744561
ALKBH3	85.819	-0.0762403	0.119015	-0.99596	0.31927	0.721494
ALKBH4	55.9223	-0.043438	0.153635	-0.700801	0.483427	0.825526
ALKBH5	385.239	-0.10933	0.109174	-1.26006	0.207646	0.622769
ALKBH6	91.769	0.0609772	0.149456	0.873294	0.382503	0.765621
ALKBH7	272.752	-0.0326282	0.146344	-0.509583	0.610344	0.880177
ALMS1	74.1009	-0.0567052	0.158347	-0.851673	0.394396	0.774211
ALOX5	306.16	0.0837014	0.149047	1.0946	0.273694	0.684486
ALOX5AP	182.487	0.035187	0.178764	0.657876	0.510618	0.841586
ALPK1	84.0793	-0.00241231	0.119738	-0.0320804	0.974408	0.991071
ALPK2	106.5	-0.0401065	0.179912	-1.00607	0.314381	0.719302
ALPK3	32.1987	-0.0204009	0.17106	-0.503005	0.614961	0.883196
ALPL	89.0833	-0.00149141	0.180654	-0.00790805	0.99369	0.998182
ALS2	51.8243	-0.187183	0.199045	-1.96609	0.0492886	0.362771
ALS2CL	56.5374	-0.00352104	0.160879	-0.0676599	0.946056	0.985903
ALYREF	202.87	-0.0317924	0.165537	-0.517833	0.604575	0.879405
AMACR	258.24	-0.134524	0.253053	-1.87711	0.0605034	0.394723
AMBRA1	106.899	0.180663	0.135064	1.98599	0.0470344	0.355644
AMD1	268.173	-0.0528949	0.104489	-0.726985	0.467235	0.816801
AMDHD1	15.5928	0.00012123	0.169628	0.00731085	0.994167	0.998475
AMDHD2	235.725	-0.064298	0.114212	-0.871771	0.383333	0.765856
AMER1	17.7231	0.0402246	0.153675	0.671076	0.502172	0.836461
AMFR	241.211	0.019834	0.119296	0.277448	0.781436	0.944706
AMIGO1	33.022	-0.051	0.1715	-1.01703	0.30914	0.716225
AMIGO2	40.6949	-0.0684079	0.168471	-1.10889	0.267476	0.678269
AMMECR1	62.1947	-0.0370403	0.153797	-0.598879	0.549254	0.856535
AMMECR1L	82.5106	0.0298457	0.130187	0.440239	0.659764	0.903465
AMN	107.308	-0.0877627	0.210388	-1.9921	0.0463606	0.353556
AMN1	20.886	0.0185416	0.175266	0.476628	0.633627	0.893511
AMOT	54.0876	-0.395281	0.444433	-2.60059	0.00930631	0.156002
AMOTL1	145.875	-0.0559512	0.119777	-0.75325	0.4513	0.807239
AMOTL2	168.059	-0.0356669	0.16285	-0.612488	0.540215	0.852372
AMPD2	186.306	-0.0163872	0.13757	-0.240411	0.810012	0.953091
AMPD3	54.5604	0.00135978	0.181249	0.0407227	0.967517	0.989459
AMT	85.7594	0.00540752	0.150243	0.0850948	0.932186	0.983136
AMY2B	117.585	-0.00675662	0.167371	-0.13477	0.892794	0.973013
AMZ2	275.374	-0.216753	0.151518	-2.20189	0.027673	0.275715
ANAPC1	124.19	0.0327489	0.100244	0.457552	0.647274	0.899204
ANAPC11	369.736	-0.0432847	0.160097	-0.623299	0.533088	0.850185
ANAPC13	328.684	-0.00971056	0.162289	-0.179122	0.857842	0.964348
ANAPC16	786.372	0.0741561	0.0829646	0.995931	0.319284	0.721494
ANAPC2	104.498	0.0704324	0.17858	1.11173	0.266253	0.677491
ANAPC4	157.641	0.017039	0.123646	0.246906	0.804981	0.951975
ANAPC5	432.602	0.0268252	0.104816	0.370534	0.710985	0.923478
ANAPC7	204.021	0.0250964	0.110852	0.332742	0.739329	0.93142
ANG	98.0125	-0.0802662	0.197277	-1.60067	0.10945	0.49665
ANGEL1	88.5587	0.0655773	0.158376	0.932204	0.351231	0.744186
ANGEL2	95.3822	0.0647699	0.134861	0.886453	0.375373	0.761642
ANGPT1	40.1229	0.00951642	0.166719	0.194297	0.845943	0.961207
ANGPT2	179.796	-0.0635493	0.180701	-1.1346	0.256543	0.667705
ANGPTL1	21.3415	0.091825	0.237622	1.8494	0.0643999	0.405013
ANGPTL2	172.794	-0.0352592	0.140542	-0.507564	0.611759	0.88148
ANGPTL4	1902.09	-0.393429	0.647979	-1.88857	0.058949	0.3926
ANK1	20.7126	0.0327608	0.194332	0.856575	0.39168	0.77276
ANK2	178.198	-0.0313054	0.176628	-0.600152	0.548405	0.856252
ANK3	180.632	-0.0826037	0.192193	-1.32344	0.185688	0.601015
ANKAR	24.8633	-0.0115836	0.162432	-0.230304	0.817856	0.953545
ANKDD1A	54.264	0.135503	0.238757	1.80679	0.0707946	0.423376
ANKDD1B	15.3535	-0.971132	0.585063	-2.92215	0.00347621	0.0888396
ANKEF1	20.5762	-0.0581488	0.162934	-0.99596	0.31927	0.721494
ANKFY1	146.252	0.0455288	0.128722	0.593137	0.55309	0.858483
ANKH	236.553	0.0806262	0.119721	1.05615	0.290899	0.69854
ANKHD1	404.197	0.0209238	0.123312	0.361881	0.717441	0.924604
ANKIB1	172.622	-0.105074	0.129058	-1.28718	0.198032	0.612441
ANKLE2	362.189	-0.0498789	0.111826	-0.807351	0.419464	0.790489
ANKMY1	57.4354	0.14058	0.153362	1.62735	0.103663	0.4854
ANKMY2	86.3286	-0.120028	0.180624	-1.52291	0.127782	0.526558
ANKRA2	142.788	0.057079	0.156859	0.837445	0.402343	0.7786
ANKRD10	523.981	0.0747081	0.133045	0.923578	0.355706	0.746815
ANKRD11	603.114	0.0920353	0.127164	1.11036	0.266844	0.678183
ANKRD12	189.745	0.0498892	0.173796	0.84522	0.397988	0.775922
ANKRD13A	342.726	0.0201879	0.14248	0.423429	0.671982	0.908286
ANKRD13B	42.9293	-0.030041	0.158908	-0.542418	0.58753	0.872752
ANKRD13C	92.3071	-0.0963325	0.125633	-1.20793	0.227074	0.640852
ANKRD13D	215.503	0.106654	0.178825	1.37352	0.169589	0.582401
ANKRD16	50.8214	-0.0394392	0.121467	-0.546999	0.58438	0.872659
ANKRD17	241.084	0.0427902	0.0954842	0.607267	0.543674	0.854617
ANKRD22	100.075	-0.00810283	0.179475	-0.0650835	0.948108	0.986243
ANKRD26	54.9948	-0.0663797	0.158096	-1.01641	0.309436	0.716411
ANKRD27	80.7719	0.0252085	0.0986243	0.358444	0.720011	0.925088
ANKRD28	141.552	0.166617	0.147584	1.78807	0.0737652	0.430216
ANKRD29	53.0592	-0.0138057	0.152379	-0.247108	0.804824	0.951975
ANKRD33B	69.0875	-0.0253793	0.175986	-0.615272	0.538375	0.851773
ANKRD35	22.5616	0.0343947	0.171168	0.699642	0.484151	0.826123
ANKRD36	98.1491	0.0267725	0.189375	0.628428	0.529724	0.849257
ANKRD36C	241.943	0.0168341	0.198044	0.596186	0.551051	0.85708
ANKRD37	116.685	-0.150417	0.222755	-1.79197	0.0731372	0.428364
ANKRD39	108.452	0.0648078	0.16041	0.945015	0.344651	0.739726
ANKRD40	151.754	-0.0960764	0.120102	-1.25931	0.207919	0.622957
ANKRD42	84.1031	-0.0651818	0.158344	-0.930054	0.352343	0.744186
ANKRD44	220.851	0.951758	0.24583	4.42454	9.6648e-06	0.00115515
ANKRD46	70.671	-0.0577623	0.151676	-0.872817	0.382763	0.76569
ANKRD49	79.8417	0.0977278	0.183974	1.37305	0.169738	0.582615
ANKRD50	93.3599	0.0095589	0.140543	0.106355	0.9153	0.978426
ANKRD52	145.85	-0.0363828	0.149927	-0.528358	0.597251	0.876116
ANKRD54	70.8063	-0.108493	0.126614	-1.37384	0.169492	0.582401
ANKRD6	63.3622	-0.0768883	0.16423	-1.13685	0.2556	0.666639
ANKRD9	55.8547	-0.0407844	0.152208	-0.663142	0.50724	0.839033
ANKS1A	146.817	0.00346095	0.121792	0.0520118	0.958519	0.987351
ANKS1B	54.5669	-0.0347386	0.178309	-0.875064	0.381539	0.765079
ANKS3	80.7839	-0.0383844	0.166431	-0.739063	0.459869	0.81277
ANKS4B	15.3495	-0.070875	0.189791	-2.27879	0.0226796	0.255249
ANKS6	49.9785	-0.025816	0.140037	-0.401624	0.687961	0.915737
ANKZF1	236.913	0.121887	0.158928	1.39818	0.162059	0.574464
ANLN	60.3023	-0.114169	0.238604	-2.17911	0.0293235	0.283134
ANO1	180.295	-0.0444984	0.166118	-0.751552	0.452321	0.807563
ANO10	98.7485	-0.104189	0.141022	-1.27951	0.200719	0.614057
ANO2	11.2586	-0.0232904	0.172238	-0.594814	0.551968	0.857437
ANO3	16.3379	0.00588905	0.187698	0.204608	0.837878	0.960023
ANO6	442.652	-0.250787	0.214387	-2.20663	0.0273402	0.274933
ANO8	49.3801	-0.00601979	0.130083	-0.0875129	0.930264	0.982559
ANO9	96.3082	0.553118	0.381872	2.73646	0.0062104	0.126505
ANOS1	45.0736	0.0114255	0.13972	0.18477	0.85341	0.963609
ANP32A	364.966	-0.0254377	0.108152	-0.408981	0.682553	0.912858
ANP32B	627.962	0.101092	0.129636	1.22002	0.222456	0.636371
ANP32E	572.588	-0.00339299	0.17405	-0.0765318	0.938996	0.984598
ANPEP	812.13	-0.397084	0.654465	-2.44187	0.0146116	0.201884
ANTKMT	149.07	-0.0126499	0.145248	-0.192705	0.84719	0.961925
ANTXR1	310.038	0.0586038	0.153996	0.845278	0.397956	0.775922
ANTXR2	208.317	0.0985766	0.175596	1.23309	0.217543	0.632619
ANXA1	990.461	-0.00469581	0.149682	-0.0518685	0.958634	0.987351
ANXA11	869.298	0.00402363	0.0981794	-0.0536678	0.9572	0.987351
ANXA13	21.6745	-0.0287814	0.171255	-1.35428	0.175646	0.587884
ANXA2	2511.68	-0.266664	0.374388	-1.03958	0.298536	0.705425
ANXA2R	25.5707	-0.00200762	0.180124	-0.0668705	0.946685	0.985978
ANXA3	42.2891	-0.0631479	0.189813	-1.72142	0.0851753	0.455234
ANXA4	1107.98	-0.629412	0.404205	-2.77237	0.00556505	0.117994
ANXA5	1434.25	-0.268247	0.219995	-1.61294	0.106758	0.491579
ANXA6	608.969	0.147251	0.179659	1.48425	0.137742	0.541656
ANXA7	409.061	0.0315212	0.107329	0.423806	0.671707	0.908265
ANXA9	19.2219	-0.13807	0.282589	-2.80859	0.00497583	0.11076
AOAH	239.134	0.404544	0.148256	3.42073	0.000624543	0.0273699
AOC1	249.292	-0.0467471	0.18523	-1.28254	0.199653	0.614057
AOC3	94.2764	0.0348942	0.195731	0.873968	0.382136	0.765255
AOPEP	123.024	-0.04581	0.152363	-0.732324	0.463971	0.815681
AOX1	133.28	-0.0346456	0.180722	-0.941844	0.346272	0.74105
AP002495.1	51.2344	0.013491	0.186269	0.37035	0.711122	0.923478
AP1AR	100.018	-0.0910967	0.165584	-1.25816	0.208335	0.623037
AP1G1	209.049	-0.0868377	0.113402	-1.13418	0.256718	0.668013
AP1G2	243.716	0.156276	0.201973	1.77468	0.0759516	0.436625
AP1M1	289.682	-0.0802992	0.110537	-1.06516	0.286802	0.694192
AP1M2	69.9516	-0.981913	0.437248	-3.28514	0.00101931	0.0398942
AP1S1	163.58	-0.255279	0.234771	-2.21601	0.026691	0.272335
AP1S2	210.836	0.0605763	0.152283	0.820345	0.41202	0.786503
AP1S3	92.3268	-0.0493206	0.169601	-0.910378	0.362623	0.7507
AP2A1	222.468	0.000495024	0.144552	0.00587545	0.995312	0.998902
AP2A2	400.369	0.0659692	0.105928	0.879835	0.378949	0.763443
AP2B1	284.83	-0.0972382	0.103636	-1.35226	0.176293	0.587884
AP2M1	1367.29	-0.243996	0.158802	-1.84367	0.0652308	0.407934
AP2S1	873.378	-0.0411776	0.113535	-0.692029	0.488919	0.828711
AP3B1	167.683	-0.0218046	0.11653	-0.318233	0.750308	0.93608
AP3D1	478.021	0.00351448	0.102132	0.0807823	0.935615	0.983918
AP3M1	138.237	-0.0169381	0.11021	-0.269146	0.787818	0.947452
AP3M2	86.7822	0.0410627	0.141937	0.595063	0.551801	0.857437
AP3S2	182.424	0.0162412	0.105868	0.240797	0.809712	0.95305
AP4B1	106.521	0.103009	0.144505	1.29423	0.195586	0.610488
AP4E1	43.1433	0.049136	0.122767	0.674106	0.500244	0.835412
AP4M1	72.5084	-0.159158	0.190628	-1.78983	0.0734812	0.429769
AP5B1	98.0198	0.0257471	0.162529	0.395206	0.692691	0.917799
AP5M1	107.985	0.045086	0.128296	0.608377	0.542937	0.854177
AP5S1	56.3563	-0.0383912	0.127044	-0.541888	0.587896	0.872752
AP5Z1	157.262	0.0436628	0.12588	0.619868	0.535345	0.85083
APAF1	72.4921	-0.0453877	0.112097	-0.626885	0.530734	0.849257
APBA1	19.2044	0.0379786	0.149689	0.622446	0.533649	0.850185
APBA2	51.2924	0.473595	0.329139	2.65239	0.00799236	0.143127
APBA3	108.618	0.142329	0.18496	1.64194	0.100603	0.481023
APBB1	118.201	0.00281698	0.143821	0.00945565	0.992456	0.997505
APBB1IP	304.609	0.202877	0.186374	2.01095	0.0443305	0.346134
APBB2	327.89	-0.253088	0.219248	-2.2354	0.0253909	0.268638
APBB3	153.558	0.00500025	0.136491	0.0828353	0.933983	0.983394
APC	118.082	0.0584061	0.158367	0.852803	0.393769	0.773981
APCDD1	71.6288	-0.0143918	0.161719	-0.263601	0.792088	0.948821
APEH	175.544	0.0196091	0.138071	0.28718	0.773974	0.942773
APEX1	417.295	-0.022447	0.10679	-0.236147	0.813318	0.953545
APEX2	65.7447	-0.0782656	0.163871	-1.12896	0.258916	0.66956
APH1A	553.135	-0.0447044	0.117245	-0.582039	0.56054	0.859345
APH1B	117.779	0.150425	0.164869	1.70434	0.0883168	0.460808
API5	214.564	0.0159334	0.0893608	0.227573	0.819979	0.954464
APIP	105.984	-0.000834206	0.160613	-0.0170702	0.986381	0.995111
APLN	72.7831	-0.164016	0.289607	-2.14711	0.0317844	0.295878
APLNR	138.468	0.0372829	0.182045	0.74347	0.457197	0.811297
APLP2	1729.88	-0.186135	0.291981	-1.38135	0.167171	0.581176
APMAP	248.609	0.000232221	0.184086	0.00381845	0.996953	0.999063
APOB	59.5361	-0.0251079	0.171644	-1.22158	0.221866	0.636371
APOBEC3B	20.0139	-0.016855	0.179297	-0.537479	0.590937	0.87392
APOBEC3C	276.876	0.019003	0.133825	0.279288	0.780024	0.944414
APOBEC3F	105.386	0.144282	0.179183	1.65197	0.0985416	0.478533
APOBEC3G	153.805	0.0752883	0.171307	1.09333	0.274249	0.684486
APOBEC3H	30.4514	0.0333913	0.177054	0.688626	0.491059	0.830283
APOBR	62.8834	0.136835	0.199938	1.63797	0.101428	0.482368
APOC1	1686.89	-0.0178551	0.192398	-1.49584	0.134695	0.53714
APOC2	134.603	-0.014518	0.181183	-0.306558	0.75918	0.93834
APOD	142.066	0.0290211	0.19999	1.01848	0.308452	0.716072
APOE	5106.78	1.67906	0.569962	0.156056	0.875989	0.969289
APOL1	1929.66	-0.601887	0.760555	-1.12021	0.262625	0.673467
APOL3	219.414	0.0954974	0.141211	1.17615	0.239537	0.652072
APOL6	272.097	0.020908	0.137075	0.302483	0.762284	0.938789
APOLD1	228.018	-0.029274	0.181712	-0.862584	0.388366	0.769977
APOM	120.965	-0.084636	0.207249	-2.20132	0.0277133	0.275715
APOO	34.1394	-0.0107654	0.164657	-0.231202	0.817158	0.953545
APOOL	67.895	-0.118047	0.167708	-1.44652	0.14803	0.556956
APP	2553.56	-0.33454	0.150678	-2.78545	0.00534527	0.1149
APPBP2	111.335	-0.0199404	0.134038	-0.29601	0.767223	0.940357
APPL1	191.979	0.0618923	0.118901	0.862303	0.388521	0.769977
APPL2	111.366	-0.126265	0.138997	-1.52151	0.128133	0.526558
APRT	606.616	-0.0425396	0.161111	-0.305216	0.760201	0.938464
APTX	119.902	-0.0143808	0.121028	-0.203846	0.838474	0.960168
AQP1	634.126	-0.109768	0.212555	-1.40605	0.15971	0.572181
AQP3	273.4	-0.456734	0.333792	-2.64637	0.0081361	0.144454
AQP9	91.4294	-0.0434391	0.182398	-1.29708	0.194604	0.61003
AQR	116.729	0.046447	0.0950644	0.653392	0.513504	0.84175
AR	35.2305	-0.0863978	0.20578	-1.92734	0.0539377	0.376083
ARAF	277.485	-0.0417592	0.0864308	-0.613942	0.539254	0.851773
ARAP1	386.138	0.0336865	0.143966	0.534437	0.593039	0.875055
ARAP2	85.1948	0.491942	0.18294	3.43882	0.000584261	0.0261573
ARAP3	81.3939	-0.16679	0.167465	-1.77032	0.0766744	0.438164
ARCN1	319.318	-0.00207422	0.0896912	-0.0236895	0.9811	0.993069
AREG	85.562	0.0446518	0.183922	0.872609	0.382876	0.76569
AREL1	93.2605	0.101301	0.141603	1.26706	0.205134	0.619825
ARF1	1656.76	-0.153262	0.13907	-1.44276	0.149089	0.558904
ARF3	799.086	-0.0870643	0.137344	-1.30738	0.191083	0.606378
ARF4	731.915	0.0115748	0.166673	-0.386463	0.699154	0.920084
ARF5	207.021	-0.0647436	0.173821	-1.00029	0.317169	0.721051
ARFGAP1	233.545	-0.0489179	0.118533	-0.622654	0.533512	0.850185
ARFGAP2	244.185	0.093852	0.140676	1.19055	0.233831	0.648019
ARFGAP3	274.998	-0.128947	0.152237	-1.4566	0.145227	0.552414
ARFGEF1	141.102	-0.0598351	0.14479	-0.874702	0.381736	0.765079
ARFGEF2	210.974	-0.0379292	0.147114	-0.53133	0.59519	0.875468
ARFGEF3	33.3394	-0.0554016	0.181563	-1.33062	0.183313	0.596941
ARFIP1	85.1025	-0.0450357	0.151975	-0.731309	0.464591	0.815782
ARFIP2	164.407	-0.0433896	0.0925657	-0.638041	0.523447	0.845751
ARFRP1	252.999	0.0405054	0.13267	0.577268	0.563758	0.860906
ARG2	94.2261	-0.0219909	0.180728	-0.6406	0.521783	0.844641
ARGLU1	1038.31	0.05232	0.189236	0.826401	0.408576	0.783907
ARHGAP10	129.351	-0.00774162	0.165696	-0.169902	0.865087	0.966346
ARHGAP11A	61.7203	-0.0402569	0.169455	-0.763875	0.444942	0.80397
ARHGAP12	121.226	-0.0811874	0.152402	-1.12163	0.262018	0.672471
ARHGAP15	169.012	0.97078	0.310066	3.82078	0.000133032	0.00885407
ARHGAP17	283.904	0.0744396	0.137562	1.04498	0.296034	0.703004
ARHGAP18	408.788	-0.0634129	0.152856	-0.737535	0.460797	0.813256
ARHGAP19	24.1592	-0.00417103	0.173526	-0.118662	0.905543	0.976114
ARHGAP21	168.098	-0.0644253	0.134345	-0.853616	0.393318	0.773549
ARHGAP22	100.447	-0.029284	0.173434	-0.551273	0.581447	0.871176
ARHGAP23	108.299	-0.0296575	0.163192	-0.521632	0.601927	0.878262
ARHGAP24	98.6252	0.00341541	0.164316	0.0646597	0.948445	0.986243
ARHGAP25	181.85	0.706979	0.194604	4.25319	2.10742e-05	0.00214294
ARHGAP26	249.461	-0.0298178	0.159583	-0.526358	0.59864	0.876822
ARHGAP28	22.4382	0.00166107	0.157211	0.0265531	0.978816	0.992363
ARHGAP29	137.253	-0.227589	0.282334	-2.1965	0.0280562	0.277573
ARHGAP30	157.099	0.806468	0.305954	3.47674	0.000507544	0.0234829
ARHGAP31	121.101	0.0403594	0.123846	0.546971	0.584399	0.872659
ARHGAP32	60.5127	-0.204405	0.234394	-2.05205	0.0401645	0.331087
ARHGAP33	41.9586	-0.0200913	0.137291	-0.310222	0.756392	0.938285
ARHGAP35	201.951	-0.114104	0.123895	-1.40977	0.158608	0.570036
ARHGAP39	17.958	-0.049599	0.155919	-0.837316	0.402415	0.7786
ARHGAP4	293.646	0.69631	0.24383	3.5603	0.000370429	0.0180092
ARHGAP42	116.908	-0.121463	0.212467	-1.80038	0.0718008	0.425284
ARHGAP44	37.7668	-0.0194956	0.155465	-0.35736	0.720823	0.925088
ARHGAP45	402.513	0.758516	0.293501	3.43887	0.000584155	0.0261573
ARHGAP5	161.427	-0.143297	0.14773	-1.60184	0.109191	0.496325
ARHGAP6	58.8862	-0.0225022	0.163703	-0.451096	0.651921	0.900629
ARHGAP8	35.2743	-0.0851653	0.201245	-1.97843	0.0478805	0.359638
ARHGAP9	279.848	0.798392	0.285091	3.57386	0.000351758	0.0173729
ARHGDIA	1053.92	0.00208602	0.145239	0.0831861	0.933704	0.983394
ARHGDIB	1552.81	0.558163	0.0987805	5.95786	2.55568e-09	1.02606e-06
ARHGEF1	577.938	0.805572	0.1695	5.2232	1.75856e-07	3.92043e-05
ARHGEF10	160.489	-0.178219	0.244633	-1.9709	0.0487353	0.36206
ARHGEF10L	153.884	-0.0468619	0.124122	-0.630083	0.52864	0.849257
ARHGEF11	123.85	-0.125778	0.16272	-1.47391	0.140506	0.545798
ARHGEF12	356.571	-0.185196	0.217189	-1.81358	0.069742	0.420751
ARHGEF15	59.1159	-0.0131175	0.143204	-0.207541	0.835587	0.959266
ARHGEF16	69.7598	-0.158589	0.314328	-2.38358	0.0171452	0.222512
ARHGEF17	229.032	-0.0546244	0.165481	-1.00619	0.314325	0.719302
ARHGEF18	109.783	0.586502	0.341587	2.86206	0.00420898	0.100201
ARHGEF2	212.01	0.0411013	0.147453	0.529593	0.596394	0.876101
ARHGEF25	61.0274	-0.00531849	0.169959	-0.144045	0.885465	0.971791
ARHGEF26	19.0477	0.0557375	0.174815	1.01216	0.311463	0.717627
ARHGEF28	129.764	-0.139357	0.253329	-2.01863	0.0435258	0.342212
ARHGEF3	100.904	0.452894	0.180071	3.26582	0.00109148	0.0419276
ARHGEF35	36.5721	-0.591034	0.383977	-2.8219	0.00477393	0.108622
ARHGEF37	41.3472	-0.14373	0.245332	-2.00623	0.0448316	0.348299
ARHGEF39	15.1785	-0.127265	0.216267	-1.79283	0.0730001	0.42796
ARHGEF40	112.336	0.0331508	0.135729	0.430275	0.666996	0.905828
ARHGEF5	62.177	-0.140248	0.228902	-1.88074	0.0600074	0.3944
ARHGEF6	187.896	0.124819	0.167156	1.43828	0.150355	0.560276
ARHGEF7	341.654	-0.0845862	0.144877	-1.13968	0.254421	0.665096
ARHGEF9	97.2002	0.00459538	0.15451	0.0781698	0.937693	0.984598
ARID1A	249.151	0.184853	0.0973465	2.37743	0.0174339	0.22467
ARID1B	237.14	0.0917712	0.115533	1.29198	0.196363	0.610666
ARID2	126.007	0.00625535	0.118744	0.107239	0.914599	0.978426
ARID3A	63.4935	0.0635721	0.17351	0.99377	0.320335	0.72187
ARID3B	40.9389	0.305762	0.225396	2.40906	0.0159936	0.211762
ARID4A	181.974	0.150751	0.20456	1.71512	0.0863233	0.456794
ARID4B	204.652	0.0841251	0.150728	1.12921	0.25881	0.66956
ARID5A	232.184	0.212776	0.23228	2.07608	0.0378867	0.321132
ARID5B	280.525	0.201965	0.195477	2.00288	0.0451899	0.348759
ARIH1	310.237	0.0650762	0.130863	0.915924	0.359707	0.748787
ARIH2	220.276	0.150841	0.138746	1.70202	0.0887523	0.460808
ARL1	361.097	-0.149726	0.168483	-1.61752	0.105766	0.489903
ARL10	86.9009	-0.0274081	0.16734	-0.487858	0.625651	0.888631
ARL11	30.8698	0.411665	0.362813	2.55097	0.0107425	0.168199
ARL13B	65.4288	-0.0536666	0.169875	-0.937208	0.348652	0.742848
ARL14EP	142.661	0.0249252	0.167057	0.412225	0.680174	0.911537
ARL15	121.429	-0.00778315	0.154526	-0.134206	0.89324	0.973208
ARL16	146.905	-0.196803	0.146381	-2.08287	0.0372626	0.320112
ARL17A	212.221	0.0138166	0.205821	0.573395	0.566377	0.862619
ARL17B	48.5852	0.0150421	0.197438	1.36994	0.170706	0.583056
ARL2	346.628	-0.0210757	0.1567	-0.327689	0.743147	0.933038
ARL2BP	393.561	-0.231058	0.136536	-2.35762	0.0183925	0.229468
ARL3	152.303	-0.12777	0.183349	-1.54361	0.122682	0.516542
ARL4A	177.002	-0.0133995	0.141077	-0.202947	0.839177	0.960624
ARL4C	515.558	-0.0141982	0.176222	-0.442538	0.6581	0.902259
ARL4D	25.771	-0.0302948	0.174871	-0.850151	0.395241	0.774551
ARL5B	60.6271	-0.0822158	0.142346	-1.08429	0.278235	0.688589
ARL6	48.5958	-0.103446	0.203666	-1.65101	0.0987366	0.478721
ARL6IP4	1143.52	-0.0805486	0.0956716	-1.07499	0.28238	0.689809
ARL6IP5	689.813	-0.0054768	0.12586	0.0682405	0.945594	0.98575
ARL6IP6	85.3466	-0.0499743	0.139672	-0.719415	0.471885	0.819347
ARL8A	184.885	-0.04762	0.125909	-0.586434	0.557584	0.859092
ARMC1	118.103	-0.0692185	0.108122	-0.956484	0.338828	0.735575
ARMC10	116.392	-0.025043	0.179369	-0.676109	0.498971	0.83495
ARMC12	15.8324	-0.0702915	0.182702	-1.41747	0.156347	0.565892
ARMC2	12.493	0.00883972	0.161969	0.198129	0.842944	0.96106
ARMC5	38.9564	0.0149746	0.172436	0.335956	0.736904	0.930268
ARMC6	65.9582	-0.0380731	0.140891	-0.56337	0.573183	0.867753
ARMC7	64.0438	-0.049023	0.131198	-0.697821	0.485289	0.826758
ARMC8	233.135	0.0395909	0.148904	0.579782	0.562062	0.860055
ARMC9	57.8438	-0.0106811	0.161466	-0.209805	0.83382	0.958681
ARMCX1	93.3296	-0.0997445	0.185587	-1.41051	0.15839	0.569417
ARMCX2	116.777	-0.117784	0.190696	-1.53743	0.124187	0.519038
ARMCX3	231.027	-0.0433921	0.122525	-0.58881	0.555989	0.858647
ARMCX4	34.8301	-0.0633966	0.158834	-0.998453	0.31806	0.721051
ARMCX5	35.4635	0.104715	0.172644	1.38299	0.166667	0.580571
ARMCX5-GPRASP2	12.3311	-0.0267878	0.153852	-0.514295	0.607046	0.879657
ARMCX6	107.202	-0.0124401	0.160413	-0.250112	0.802501	0.951975
ARMH1	24.1522	0.760968	0.318907	3.25138	0.00114847	0.0431991
ARMH3	139.273	0.0221682	0.116733	0.323916	0.746002	0.93438
ARMH4	13.901	-0.0248647	0.167775	-0.581706	0.560764	0.859345
ARMT1	101.347	-0.142993	0.203697	-1.7707	0.0766114	0.438164
ARNT	150.299	-0.0133193	0.113902	-0.223393	0.82323	0.955063
ARNT2	27.6498	-0.0545675	0.176097	-1.13008	0.258445	0.669514
ARNTL	75.542	0.0808066	0.171273	1.14514	0.25215	0.663338
ARNTL2	36.3266	-0.0111881	0.17589	-0.292608	0.769822	0.940458
ARPC1A	606.567	-0.481959	0.178086	-3.0603	0.00221114	0.0658369
ARPC1B	1573.81	-0.0459728	0.163365	-0.225322	0.821729	0.954706
ARPC2	1750.5	-0.0390373	0.14747	-0.21039	0.833363	0.9584
ARPC3	1292.3	-0.049428	0.12214	-0.420841	0.673871	0.909142
ARPC4	988.188	0.0522164	0.133744	0.956864	0.338636	0.735485
ARPC5	944.82	-0.000275995	0.14083	0.0712309	0.943214	0.985005
ARPC5L	218.446	0.127444	0.160834	1.46835	0.14201	0.548171
ARPIN	89.0739	-0.120631	0.125982	-1.46943	0.141716	0.547952
ARPP19	597.909	-0.132869	0.100273	-1.74907	0.0802787	0.445452
ARRB1	122.681	0.100439	0.168762	1.32768	0.184284	0.598441
ARRB2	312.268	0.205974	0.150576	2.07802	0.0377077	0.320786
ARRDC1	174.052	0.209684	0.13536	2.20864	0.0271996	0.274043
ARRDC2	469.266	0.00770817	0.171292	0.122449	0.902544	0.975431
ARRDC3	599.595	0.0301572	0.151355	0.310503	0.756179	0.938285
ARRDC4	116.087	-0.0746799	0.166918	-1.09523	0.273418	0.68415
ARRDC5	15.097	0.960617	0.41116	3.28661	0.00101403	0.0398942
ARSA	276.808	0.0533903	0.123535	0.707741	0.479106	0.823044
ARSB	185.594	-0.107039	0.166801	-1.33683	0.181278	0.594143
ARSE	74.7822	-0.0690475	0.193617	-1.64458	0.100057	0.480932
ARSG	30.5716	0.0985874	0.191402	1.43001	0.152715	0.562879
ARSJ	26.667	-0.179116	0.284653	-2.122	0.033838	0.305622
ARSK	35.4998	-0.0359161	0.149526	-0.59272	0.553368	0.858497
ART4	31.1627	0.040734	0.221678	1.28052	0.200364	0.614057
ARV1	63.2149	-0.113077	0.167759	-1.39443	0.163187	0.57558
ARVCF	45.992	-0.121983	0.201102	-1.64712	0.099534	0.480485
AS3MT	32.6526	-0.099544	0.196367	-1.56521	0.117533	0.506678
ASAH1	958.343	-0.0755996	0.154306	-0.83226	0.405262	0.782363
ASAP1	257.208	0.0338745	0.112336	0.471423	0.637339	0.894892
ASAP2	225.291	-0.381916	0.203608	-2.85075	0.00436164	0.102425
ASAP3	53.7821	0.00182916	0.153986	0.0428126	0.965851	0.988811
ASB1	94.1887	0.0519955	0.152188	0.747719	0.454629	0.809372
ASB13	185.52	-0.132477	0.243164	-1.98787	0.0468262	0.355365
ASB2	18.9801	0.0908086	0.22841	1.83937	0.0658614	0.409242
ASB3	94.3621	0.0622554	0.152687	0.872356	0.383014	0.76569
ASB6	62.9731	0.0124555	0.141286	0.195414	0.845069	0.961153
ASB7	67.0699	-0.026213	0.133103	-0.380785	0.703363	0.920995
ASB8	101.21	-0.0333534	0.162039	-0.602844	0.546612	0.855581
ASB9	15.1998	-0.203399	0.300933	-2.15282	0.0313332	0.293433
ASCC1	145.8	-0.00314874	0.133963	-0.0501763	0.959982	0.987351
ASCC2	170.623	-0.00647476	0.114036	-0.0662793	0.947155	0.986243
ASCC3	207.718	0.0699744	0.165581	1.00462	0.315082	0.71994
ASF1A	73.6482	0.281769	0.171065	2.4965	0.0125424	0.183004
ASF1B	38.9257	-0.0173638	0.169503	-0.371115	0.710552	0.923317
ASGR1	18.4507	-0.0438413	0.174541	-1.01042	0.312293	0.717942
ASGR2	15.9982	0.00320831	0.169266	0.0700147	0.944182	0.985103
ASH1L	238.38	0.0477331	0.121801	0.646935	0.517674	0.843814
ASH2L	95.3999	-0.00941795	0.123455	-0.138252	0.890042	0.972868
ASL	194.803	-0.0721387	0.180906	-1.26749	0.204981	0.619825
ASMTL	111.358	0.0399355	0.184676	0.843109	0.399168	0.776774
ASNSD1	172.397	-0.00907806	0.15971	-0.160068	0.872828	0.968336
ASPA	83.1883	-0.0852556	0.206896	-1.77292	0.0762419	0.437616
ASPH	1062.63	-0.470546	0.269919	-1.94141	0.0522089	0.3692
ASPHD1	27.4563	-0.140045	0.288456	-2.7258	0.00641459	0.128324
ASPHD2	35.5455	0.0412127	0.169945	0.7577	0.44863	0.805401
ASPM	26.2654	-0.0656696	0.175185	-1.15364	0.248648	0.659922
ASPN	84.6011	0.00971093	0.175721	0.198625	0.842556	0.96106
ASPSCR1	130.549	0.0143805	0.129928	0.165486	0.868561	0.967278
ASRGL1	98.0882	-0.0667389	0.190416	-1.52951	0.126137	0.522797
ASS1	324.045	-0.0974996	0.213612	-2.1142	0.0344981	0.308673
ASTE1	29.404	0.0865905	0.141079	1.14304	0.253023	0.664033
ASTN2	60.8967	0.0134591	0.173082	0.292571	0.76985	0.940458
ASXL1	300.413	0.0795075	0.0928345	1.12397	0.261025	0.671374
ASXL2	128.098	0.101771	0.111806	1.29579	0.195046	0.61003
ATAD1	204.719	-0.0119838	0.103664	-0.137933	0.890293	0.972868
ATAD2	68.997	0.0487898	0.160515	0.766836	0.443179	0.803554
ATAD2B	118.311	0.102935	0.217379	1.65549	0.0978244	0.477456
ATAD3C	22.7892	-0.0635618	0.179654	-1.27769	0.201359	0.614569
ATAT1	49.143	-0.137765	0.168191	-1.61456	0.106407	0.490859
ATE1	103.064	-0.129549	0.114687	-1.56668	0.117189	0.506678
ATF1	88.9212	0.00143882	0.120854	0.0189924	0.984847	0.994597
ATF2	303.883	-0.0125569	0.149245	-0.232302	0.816303	0.953545
ATF3	273.672	0.0434254	0.177307	0.769541	0.441572	0.802659
ATF4	960.072	-0.010889	0.130516	-0.0436794	0.96516	0.988755
ATF5	187.232	-0.017344	0.144885	-0.263873	0.791878	0.948821
ATF6	310.835	0.0655187	0.164018	1.09357	0.274145	0.684486
ATF6B	213.828	0.0243412	0.175419	0.385045	0.700204	0.920084
ATF7	158.706	0.000410019	0.144373	0.00665611	0.994689	0.998701
ATF7IP	365.135	0.143324	0.180527	1.63116	0.102856	0.48417
ATF7IP2	58.2458	0.15584	0.231088	1.88861	0.0589435	0.3926
ATG10	43.3491	-0.0128642	0.154404	-0.205765	0.836975	0.959755
ATG101	156.001	0.0176797	0.130279	0.26182	0.79346	0.949439
ATG12	341.236	-0.017537	0.148096	-0.213385	0.831027	0.958036
ATG13	250.413	0.0076003	0.096719	0.121871	0.903001	0.975452
ATG14	139.463	0.0374775	0.164733	0.550288	0.582122	0.871289
ATG16L1	235.063	-0.0270247	0.175977	-0.560524	0.575122	0.868686
ATG16L2	205.263	0.28859	0.198639	2.38373	0.0171382	0.222512
ATG2A	89.3316	0.0203195	0.154757	0.32669	0.743902	0.933516
ATG2B	133.315	0.0489392	0.135742	0.72514	0.468366	0.817774
ATG3	200.169	-0.022983	0.13222	-0.329355	0.741887	0.932194
ATG4A	52.6656	-0.00604544	0.115065	-0.0998412	0.92047	0.979149
ATG4B	335.731	0.0347355	0.141271	0.499998	0.617077	0.883892
ATG4C	65.5057	0.12122	0.166254	1.49155	0.135817	0.539024
ATG4D	66.6476	-0.00785114	0.124288	-0.115623	0.907951	0.976864
ATG5	150.752	-0.0318282	0.160821	-0.57047	0.568359	0.863489
ATG7	153.616	0.0936228	0.128777	1.15396	0.248516	0.659776
ATG9A	159.542	0.0230773	0.1291	0.303634	0.761407	0.938789
ATIC	252.145	-0.0610987	0.156538	-0.983976	0.325127	0.724422
ATL1	23.086	-0.028233	0.153168	-0.499062	0.617736	0.884429
ATL2	135.052	-0.0160706	0.118473	-0.22596	0.821232	0.954706
ATL3	432.58	-0.100992	0.117894	-1.365	0.172253	0.585435
ATM	284.319	0.423704	0.184603	3.04746	0.00230783	0.0680646
ATMIN	147.083	-0.0564536	0.121183	-0.772849	0.439612	0.801692
ATN1	602.773	-0.0597862	0.142419	-0.854614	0.392765	0.773235
ATOH8	48.9785	0.0213187	0.164021	0.390633	0.696068	0.919411
ATOX1	710.816	-0.080914	0.133935	-1.0358	0.300295	0.707184
ATP10A	92.6893	-0.0187261	0.163649	-0.344013	0.730836	0.928959
ATP10D	133.894	-0.023318	0.144558	-0.33354	0.738727	0.93126
ATP11A	331.491	-0.491331	0.158216	-3.77038	0.000163	0.00984805
ATP11B	231.01	0.0812567	0.152135	1.1943	0.232361	0.646703
ATP11C	108.754	0.0875595	0.122361	1.11393	0.265309	0.677385
ATP13A1	226.737	0.110678	0.144795	1.3455	0.178463	0.590021
ATP13A2	117.109	-0.0075365	0.156704	-0.150827	0.880112	0.97043
ATP13A3	456.27	-0.0916418	0.183387	-1.59515	0.110679	0.498149
ATP1A1	1322.7	-0.428752	0.294019	-1.95199	0.050939	0.367316
ATP1A2	22.9775	-0.0606337	0.185005	-1.87103	0.0613407	0.395987
ATP1B1	2497.17	-0.529187	0.634922	-2.25353	0.0242256	0.263099
ATP1B2	44.3476	-0.0998043	0.215236	-1.89089	0.0586397	0.391749
ATP23	22.0555	-0.0917149	0.185354	-1.46254	0.143594	0.549899
ATP2A2	727.869	-0.0811469	0.127752	-1.22618	0.220132	0.634625
ATP2A3	275.407	1.00681	0.34857	3.58692	0.000334608	0.0168604
ATP2B1	205.855	0.293996	0.162201	2.63362	0.0084481	0.147124
ATP2B4	322.676	-0.0356156	0.140823	-0.532689	0.594249	0.875408
ATP2C1	294.15	-0.306075	0.139943	-2.86859	0.00412312	0.0991873
ATP5F1A	789.87	-0.0393739	0.131439	-0.210878	0.832982	0.958389
ATP5F1B	1814.86	-0.153175	0.17802	-1.35681	0.174841	0.587491
ATP5F1D	641.999	-0.0877082	0.148761	-1.02614	0.304825	0.712688
ATP5F1E	3226.65	-0.037959	0.15736	-0.0952452	0.92412	0.980303
ATP5IF1	972.746	-0.280836	0.2319	-2.049	0.0404622	0.331966
ATP5MC2	1563.11	-0.141796	0.179978	-1.11692	0.264027	0.675536
ATP5MC3	720.849	-0.0591581	0.164564	-0.997785	0.318383	0.721259
ATP5ME	1388.58	-0.175816	0.20959	-1.19469	0.232207	0.646578
ATP5MF	1159.48	-0.174173	0.177854	-1.57355	0.11559	0.504381
ATP5MG	1279.2	-0.00791835	0.128221	0.114703	0.90868	0.977201
ATP5MPL	461.109	0.0131177	0.179991	0.251381	0.80152	0.95179
ATP5PB	468.919	-0.0819815	0.128371	-1.14104	0.253852	0.664306
ATP5PD	937.702	-0.400718	0.246222	-2.36627	0.0179683	0.227039
ATP5PF	745.216	-0.128245	0.183897	-1.81002	0.0702931	0.42203
ATP6AP1	531.57	-0.10776	0.160751	-1.30319	0.192511	0.608224
ATP6AP1L	19.4919	-0.184599	0.291196	-2.18392	0.0289685	0.282114
ATP6AP2	568.491	-0.0163842	0.149824	-0.205936	0.836841	0.959755
ATP6V0A1	278.989	-0.171216	0.141707	-1.88399	0.0595667	0.3944
ATP6V0B	687.899	-0.0027864	0.152291	-0.0814148	0.935112	0.983789
ATP6V0D1	464.957	-0.00250867	0.142047	-0.0361955	0.971126	0.990534
ATP6V0E1	624.352	-0.0112253	0.165235	-0.173708	0.862095	0.965548
ATP6V0E2	49.7094	-0.0570599	0.178391	-1.11275	0.265816	0.677385
ATP6V1A	284.237	-0.0246686	0.138157	-0.371901	0.709966	0.923179
ATP6V1B2	445.612	-0.0646026	0.150978	-0.786811	0.431393	0.796429
ATP6V1C1	219.535	-0.133113	0.145952	-1.65361	0.0982071	0.477642
ATP6V1D	159.231	-0.207625	0.15044	-2.15501	0.0311609	0.292885
ATP6V1E1	423.394	-0.166568	0.173603	-1.92501	0.0542287	0.377272
ATP6V1E2	11.5743	-0.00246759	0.145513	-0.0371319	0.97038	0.990434
ATP6V1F	648.409	-0.128554	0.178797	-1.699	0.0893199	0.461359
ATP6V1G1	324.632	0.00410261	0.184987	0.122141	0.902787	0.975452
ATP6V1H	206.46	-0.0172659	0.146071	-0.244107	0.807148	0.952599
ATP7A	45.3619	-0.0805841	0.151052	-1.10491	0.269201	0.680022
ATP7B	27.8383	-0.0359472	0.172726	-0.938946	0.347759	0.7417
ATP8A1	114.576	0.200192	0.343263	2.28767	0.0221568	0.253459
ATP8B1	104.977	-0.0385561	0.170222	-0.663192	0.507207	0.839033
ATP8B2	176.016	0.589279	0.210598	3.55776	0.000374034	0.0180603
ATP8B3	42.8464	-0.0540899	0.174922	-1.03161	0.302254	0.710052
ATP8B4	39.2226	-0.00360927	0.133298	-0.0478992	0.961797	0.987805
ATP9A	120.563	-0.0597203	0.168197	-0.991265	0.321556	0.722138
ATP9B	251.39	0.0607902	0.17038	0.933288	0.350671	0.744145
ATPAF1	211.105	-0.157902	0.122391	-1.92195	0.0546125	0.378667
ATPAF2	89.2056	0.106781	0.110742	1.37608	0.168796	0.581834
ATPSCKMT	103.212	-0.0229879	0.155141	-0.38924	0.697098	0.919735
ATR	89.9129	0.0384899	0.122207	0.536705	0.591471	0.874137
ATRAID	577.664	-0.205351	0.189587	-1.75108	0.0799313	0.444118
ATRIP	46.1553	0.0625819	0.160813	0.918688	0.358259	0.74801
ATRN	146.605	-0.0350903	0.126917	-0.420968	0.673779	0.909142
ATRNL1	38.3743	0.00164238	0.192282	0.0144434	0.988476	0.995901
ATRX	213.687	-0.00528422	0.140191	-0.0755056	0.939812	0.984598
ATXN1	171.564	0.0592563	0.10976	0.774723	0.438504	0.801412
ATXN10	484.434	-0.0617118	0.123474	-0.840384	0.400693	0.777709
ATXN1L	126.717	-0.0900898	0.107357	-1.24837	0.211895	0.626384
ATXN2	145.497	-0.141226	0.118841	-1.73243	0.0831973	0.451187
ATXN2L	378.164	-0.00712607	0.106008	-0.0468102	0.962665	0.987962
ATXN3	139.506	0.0545506	0.160457	0.779454	0.435712	0.799218
ATXN7	193.597	0.0771344	0.217507	1.4361	0.150975	0.561913
ATXN7L1	91.112	0.00938403	0.175575	0.205586	0.837114	0.959808
ATXN7L2	37.7732	-0.0400939	0.144818	-0.611848	0.540638	0.852372
ATXN7L3	169.865	-0.0217251	0.13746	-0.310771	0.755974	0.938285
ATXN7L3B	285.657	-0.0466805	0.10073	-0.64407	0.51953	0.843814
AUH	77.3044	-0.0574131	0.136919	-0.795774	0.426164	0.793184
AUP1	399.475	-0.0034322	0.122915	-0.0493442	0.960645	0.987729
AURKA	34.4396	-0.0354101	0.16738	-0.693078	0.488261	0.828546
AURKAIP1	568.75	-0.121236	0.171338	-1.26842	0.204647	0.619627
AURKB	50.6793	0.0113346	0.173159	0.236941	0.812703	0.953545
AUTS2	119.358	-0.09048	0.182261	-1.30419	0.19217	0.608224
AVEN	145.327	0.0293378	0.159787	0.395693	0.692331	0.917718
AVIL	37.7888	0.0459042	0.162126	0.772866	0.439602	0.801692
AVL9	149.545	-0.165687	0.165907	-1.89713	0.0578111	0.389771
AVPI1	48.8393	-0.0290614	0.166424	-0.598969	0.549194	0.856535
AVPR1A	43.4444	0.0148968	0.185394	0.419802	0.67463	0.909369
AXIN1	117.061	-0.0281193	0.107099	-0.384959	0.700268	0.920084
AXIN2	48.8683	0.0423874	0.183959	0.8496	0.395547	0.77458
AXL	442.902	-0.100726	0.179119	-1.09168	0.274974	0.68524
AZGP1	81.6368	-0.0801538	0.198746	-2.58939	0.00961455	0.158704
AZI2	160.11	0.0243786	0.145513	0.377716	0.705642	0.921748
AZIN1	545.269	-0.000433332	0.142943	-0.0282033	0.9775	0.991925
AZIN2	56.4881	-0.00365607	0.168397	-0.0794562	0.93667	0.984256
B2M	22538.4	2.33736	0.243818	0.864418	0.387358	0.769663
B3GALNT1	93.268	-0.369763	0.191021	-2.81973	0.00480647	0.109148
B3GALNT2	69.2165	0.045272	0.140153	0.638964	0.522847	0.84533
B3GALT4	57.7276	0.318844	0.222592	2.47329	0.0133876	0.190249
B3GALT5	32.1195	-0.0434411	0.180946	-1.26693	0.205181	0.619825
B3GALT6	100.616	-0.0479601	0.151258	-0.747184	0.454952	0.809599
B3GLCT	50.3639	-0.0373112	0.152841	-0.625695	0.531515	0.849406
B3GNT2	119.121	-0.0477774	0.167752	-0.820395	0.411991	0.786503
B3GNT4	41.0707	-0.036228	0.178315	-1.21513	0.224317	0.638157
B3GNT5	110.122	-0.0603511	0.177109	-1.1509	0.249775	0.660517
B3GNT7	14.287	0.00550264	0.162751	0.128673	0.897616	0.973625
B3GNT9	58.885	-0.00575785	0.161793	-0.105574	0.91592	0.97847
B3GNTL1	43.5951	0.000282257	0.137867	-0.00815748	0.993491	0.998143
B4GALNT1	22.2307	-0.0371483	0.175599	-0.99019	0.322081	0.722666
B4GALNT4	17.0165	-0.0323628	0.173579	-1.06056	0.288892	0.696054
B4GALT1	572.736	-0.0198578	0.152242	-0.29656	0.766802	0.940357
B4GALT2	127.425	-0.0697048	0.177241	-1.1051	0.269118	0.680014
B4GALT3	140.966	0.0381209	0.122125	0.524371	0.60002	0.877557
B4GALT4	117.386	-0.0695247	0.17908	-1.19974	0.230242	0.643231
B4GALT5	313.188	-0.248983	0.228352	-2.2095	0.0271397	0.274014
B4GALT6	17.6043	-0.089683	0.186116	-1.45451	0.145805	0.553102
B4GALT7	155.402	-0.0387897	0.12764	-0.531361	0.595168	0.875468
B4GAT1	152.989	-0.0717614	0.179123	-1.19466	0.23222	0.646578
B9D1	73.3715	-0.467519	0.207438	-3.11409	0.00184514	0.0584229
B9D2	33.8468	-0.068707	0.183828	-1.35587	0.175142	0.587787
BAALC	18.9105	0.0201377	0.181547	2.4405	0.0146671	0.202375
BABAM1	299.595	-0.020109	0.105141	-0.298194	0.765555	0.940357
BABAM2	197.406	-0.22843	0.176328	-2.23413	0.0254744	0.268638
BACE1	116.625	-0.064742	0.148582	-0.939211	0.347622	0.741643
BACE2	393.785	-0.0194761	0.123301	-0.179237	0.857752	0.964348
BACH1	135.319	-0.0575113	0.159503	-0.886224	0.375497	0.761642
BAD	245.036	-0.228261	0.185825	-2.13161	0.0330387	0.302131
BAG1	297.141	-0.0254494	0.147968	-0.364877	0.715204	0.924022
BAG2	64.9359	0.00431663	0.157221	0.0694013	0.94467	0.985175
BAG3	191.188	-0.156759	0.208564	-1.80237	0.0714873	0.424591
BAG4	60.8824	-0.0429889	0.139655	-0.636121	0.524698	0.846688
BAG5	211.35	-0.00407122	0.118687	-0.112432	0.910481	0.977895
BAG6	528.009	0.00551949	0.119606	0.0839599	0.933088	0.983394
BAHCC1	47.5026	0.00575026	0.152302	0.0997553	0.920539	0.979149
BAHD1	84.6693	0.117375	0.162113	1.44838	0.14751	0.556167
BAIAP2	117.448	-0.362779	0.271696	-2.52385	0.0116078	0.175755
BAIAP2L1	59.8854	-0.740521	0.37811	-3.02769	0.00246432	0.0707341
BAIAP2L2	49.6052	-0.161548	0.299715	-2.30249	0.0213075	0.248254
BAIAP3	19.1169	0.0403488	0.192106	1.01819	0.308588	0.716072
BAK1	70.8866	0.00986317	0.193254	0.323103	0.746617	0.934382
BAMBI	60.9332	-0.0257507	0.171229	-0.582612	0.560154	0.859345
BANF1	726.694	-0.0756229	0.18417	-0.979527	0.327319	0.725653
BANK1	182.838	2.53941	0.404281	6.67417	2.48643e-11	2.21043e-08
BANP	83.7856	0.0460622	0.143877	0.606002	0.544513	0.855236
BAP1	127.505	0.0125647	0.167463	0.236864	0.812763	0.953545
BARD1	28.5293	0.0455351	0.152662	0.732051	0.464137	0.815681
BARX2	47.3751	-0.0399456	0.17612	-1.55543	0.119843	0.510377
BATF	79.4566	0.255811	0.359561	2.35746	0.0184002	0.229468
BATF2	28.144	-0.00774699	0.161588	-0.17067	0.864483	0.966346
BATF3	33.3788	0.0153156	0.158999	0.30543	0.760039	0.938436
BAX	311.266	0.00840083	0.133354	0.165894	0.86824	0.967232
BAZ1A	135.69	0.29331	0.164722	2.58363	0.00977655	0.160104
BAZ1B	341.226	0.0124019	0.127426	0.163353	0.870241	0.968005
BAZ2A	267.561	0.0124134	0.142832	0.274407	0.783772	0.945444
BAZ2B	125.566	0.00577448	0.145354	0.0892643	0.928872	0.982087
BBC3	59.245	-0.0472522	0.147531	-0.70788	0.47902	0.823009
BBIP1	132.07	-0.0305588	0.117635	-0.421715	0.673233	0.908989
BBOF1	28.3249	-0.375477	0.279362	-2.56654	0.0102719	0.16488
BBOX1	161.406	-0.0624427	0.188547	-1.94317	0.0519961	0.368953
BBS1	116.102	-0.278063	0.220033	-2.41832	0.0155923	0.208481
BBS10	55.5187	-0.0344935	0.158211	-0.602437	0.546883	0.855581
BBS12	27.0935	-0.0353028	0.162369	-0.68296	0.494632	0.832636
BBS2	138.745	-0.117164	0.179721	-1.52603	0.127003	0.524855
BBS4	83.0393	-0.180374	0.172491	-1.86919	0.0615958	0.397213
BBS5	38.9613	0.000827628	0.13686	0.00799211	0.993623	0.998182
BBS7	73.7423	-0.0102875	0.137538	-0.155272	0.876607	0.969714
BBS9	40.4425	-0.0426415	0.149055	-0.702197	0.482557	0.825006
BBX	266.508	0.0332234	0.150962	0.511102	0.60928	0.879852
BCAM	363.933	-0.151029	0.219911	-1.84001	0.0657667	0.409242
BCAP29	192.834	-0.129186	0.139316	-1.52519	0.127212	0.525309
BCAP31	816.174	-0.0424023	0.152593	-0.944235	0.34505	0.739861
BCAR1	228.346	-0.0131077	0.154107	-0.187962	0.850907	0.962838
BCAR3	42.7908	-0.145016	0.19025	-1.70471	0.0882477	0.460808
BCAS3	125.754	-0.0270615	0.118419	-0.378118	0.705343	0.921538
BCAS4	110.009	0.867499	0.31149	3.57922	0.000344615	0.017088
BCAT1	139.577	-0.0871161	0.187083	1.02066	0.307414	0.714985
BCAT2	130.982	-0.175361	0.149685	-1.91578	0.0553935	0.381532
BCCIP	136.615	-0.150596	0.159294	-1.7673	0.0771774	0.438164
BCDIN3D	19.4539	-0.0235748	0.134412	-0.361401	0.7178	0.924604
BCKDHA	133.371	-0.0488255	0.172262	-0.913336	0.361066	0.749566
BCKDHB	93.0847	0.00912611	0.157144	0.153286	0.878173	0.970119
BCKDK	334.805	-0.194228	0.19941	-1.99258	0.0463073	0.353366
BCL10	101.388	-0.0522359	0.141774	-0.75022	0.453122	0.808402
BCL11A	61.7432	2.1219	0.413154	5.56762	2.58241e-08	7.30469e-06
BCL2	227.3	0.0566722	0.184446	0.885363	0.375961	0.761962
BCL2A1	73.5693	0.0383481	0.186816	0.794629	0.42683	0.793754
BCL2L1	560.967	-0.103251	0.188809	-1.80898	0.0704546	0.422558
BCL2L11	241.179	0.387429	0.267416	2.56019	0.0104616	0.166698
BCL2L12	47.2077	-0.0129544	0.133972	-0.193158	0.846835	0.961828
BCL2L13	270.672	-0.0969677	0.182299	-1.40411	0.160285	0.573155
BCL2L15	13.7631	-0.0518213	0.177312	-1.25351	0.210022	0.624237
BCL2L2	349.498	0.000158623	0.16978	0.0671598	0.946454	0.985903
BCL3	161.36	0.0208122	0.167597	0.372324	0.709651	0.923179
BCL6	504.943	-0.0729622	0.163306	-1.3736	0.169564	0.582401
BCL6B	93.928	0.0343442	0.15939	0.518274	0.604267	0.879405
BCL7A	57.0275	-0.00874592	0.151683	-0.1491	0.881475	0.970721
BCL7B	181.929	-0.081762	0.134522	-1.16454	0.244206	0.655605
BCL7C	415.107	-0.0851083	0.134211	-1.31005	0.190177	0.605428
BCL9	38.3289	-0.0227367	0.135463	-0.3474	0.728291	0.92758
BCL9L	210.091	0.0167373	0.117034	0.21534	0.829502	0.957266
BCLAF1	364.722	0.154878	0.116105	1.86949	0.0615546	0.397153
BCLAF3	111.904	-0.0159572	0.147241	-0.235677	0.813683	0.953545
BCO1	27.84	-0.0532392	0.181965	-1.51775	0.129076	0.527408
BCO2	20.8335	-0.0307837	0.161262	-0.613891	0.539287	0.851773
BCOR	50.0003	0.0756093	0.110173	1.00881	0.313065	0.718395
BCORL1	35.1873	-0.0510211	0.130736	-0.710968	0.477104	0.821874
BCR	193.496	0.111078	0.117509	1.3976	0.162233	0.574464
BCS1L	162.306	-0.0405036	0.138038	-0.595691	0.551381	0.857276
BDH1	39.6628	-0.0329948	0.163823	-0.599192	0.549045	0.856535
BDKRB2	55.2617	-0.0522493	0.180909	-1.18453	0.236202	0.650161
BDP1	170.318	0.00447332	0.141191	0.0672568	0.946377	0.985903
BECN1	402.166	-0.0260535	0.0984129	-0.388642	0.697541	0.919735
BEND3	12.8369	0.0230618	0.161259	0.432745	0.6652	0.905312
BEND5	30.9869	-0.0547049	0.180931	-1.30981	0.19026	0.605428
BEND6	26.924	-0.0266033	0.176042	-0.644529	0.519232	0.843814
BEND7	53.9894	-0.794546	0.301713	-3.44504	0.000570968	0.025841
BEST1	32.5703	-0.0345912	0.174957	-0.885005	0.376154	0.761981
BET1	263.47	-0.0929034	0.176633	-1.31975	0.186919	0.6017
BET1L	312.188	0.0477061	0.149137	0.541833	0.587934	0.872752
BEX2	47.5157	-0.0197012	0.172821	-0.462135	0.643984	0.897724
BEX3	819.623	-0.222442	0.329582	-1.61826	0.105606	0.489726
BEX4	220.173	0.0143584	0.150325	0.212354	0.831831	0.958389
BEX5	21.4091	-0.0192797	0.169212	-0.461327	0.644564	0.897724
BFAR	161.357	-0.0482595	0.170557	-0.900423	0.367895	0.755208
BGLAP	46.9073	-0.00569981	0.11883	-0.0791839	0.936886	0.984256
BGN	3565.9	-0.00515088	0.161942	0.130891	0.895862	0.973381
BHLHA15	22.4537	0.0141293	0.229667	0.770959	0.440731	0.802303
BHLHE40	403.579	-0.0430688	0.158071	-0.629311	0.529146	0.849257
BHLHE41	195.744	-0.0698148	0.179868	-1.29552	0.195141	0.610079
BHMT	277.277	-0.06332	0.186205	-2.16439	0.0304347	0.289153
BHMT2	608.918	-0.0330627	0.174744	-1.48932	0.136402	0.539509
BICC1	362.509	-0.159899	0.26875	-1.98836	0.0467723	0.355365
BICD1	192.236	-0.049751	0.149351	-0.720126	0.471447	0.818816
BICD2	190.965	0.140133	0.136483	1.65069	0.0988024	0.478727
BICDL1	106.052	0.00392725	0.164568	0.0734719	0.941431	0.984598
BICDL2	42.3474	-0.0273085	0.179054	-0.874506	0.381843	0.765079
BICRA	92.2172	0.0898697	0.125877	1.12119	0.262205	0.672589
BICRAL	89.3725	0.0697655	0.146829	0.958708	0.337706	0.735178
BID	163.409	-0.00950773	0.13129	-0.133114	0.894103	0.973381
BIN1	365.669	-0.0278332	0.15099	-0.344741	0.730289	0.928794
BIN2	157.755	0.530517	0.234332	3.12801	0.00175993	0.0572915
BIN3	100.144	-0.00150786	0.127396	-0.0198883	0.984133	0.994278
BIRC2	326.862	-0.0344129	0.106745	-0.523338	0.600739	0.877662
BIRC3	1705.15	-0.0835993	0.211457	-0.99456	0.319951	0.721624
BIRC5	55.2006	-0.0125722	0.17398	-0.34058	0.73342	0.929212
BIRC6	206.658	0.0886293	0.126518	1.14144	0.253685	0.664306
BIRC7	46.2432	-0.03453	0.180102	2.08952	0.0366612	0.318109
BIVM	253.19	-0.130939	0.214597	-1.68016	0.0929263	0.465979
BLCAP	248.733	0.0165121	0.0852598	0.246676	0.805159	0.951975
BLID	12.8038	-0.0329693	0.1752	-1.09069	0.275408	0.685409
BLK	190.655	2.99135	0.432946	7.2605	3.8567e-13	8.69378e-10
BLM	18.4884	-0.0194562	0.15177	-0.382809	0.701861	0.920218
BLMH	210.24	-0.0273824	0.106121	-0.341361	0.732832	0.929212
BLNK	80.6997	1.08279	0.288946	4.36608	1.26495e-05	0.00145774
BLOC1S1	486.726	-0.00880542	0.168886	-0.141723	0.887299	0.972209
BLOC1S2	274.685	-0.00766517	0.144749	-0.130869	0.895879	0.973381
BLOC1S3	61.3846	0.0115022	0.126367	0.149015	0.881542	0.970721
BLOC1S4	81.9895	0.00904343	0.153054	0.161895	0.871388	0.968166
BLOC1S5	174.085	-0.0736666	0.174102	-1.14142	0.253694	0.664306
BLOC1S6	242.462	0.0987907	0.123253	1.24632	0.212645	0.627585
BLVRA	212.187	-0.0285393	0.156919	-0.509399	0.610472	0.880206
BLVRB	335.625	-0.0100629	0.180388	-0.275796	0.782705	0.945132
BLZF1	112.11	-0.0393449	0.156853	-0.643241	0.520068	0.843814
BMERB1	96.2912	-0.0338764	0.160742	-0.57489	0.565366	0.862004
BMF	73.6778	0.754454	0.221878	4.06311	4.84231e-05	0.00399122
BMI1	256.011	0.0190999	0.144873	0.279709	0.7797	0.944383
BMP1	298.129	-0.0357102	0.156884	-0.583422	0.559609	0.859345
BMP2	50.9546	-0.0240538	0.157909	-0.434404	0.663995	0.904903
BMP2K	304.641	0.187379	0.16864	1.8475	0.0646754	0.405701
BMP4	35.8914	0.00815846	0.168922	0.181085	0.856301	0.964291
BMP8A	30.1559	-0.015835	0.171895	-0.366686	0.713853	0.924022
BMPR1A	70.4424	-0.0554509	0.146933	-0.81207	0.416752	0.789361
BMPR2	262.56	-0.0308699	0.13122	-0.42225	0.672843	0.908989
BMS1	171.136	0.0282219	0.152186	0.337898	0.73544	0.929841
BMT2	50.9518	-0.124888	0.164901	-1.54912	0.121353	0.514363
BNC2	137.7	-0.198985	0.311243	-2.11685	0.0342728	0.307541
BNIP1	35.7535	-0.0744549	0.148786	-1.05932	0.289454	0.696232
BNIP2	317.423	0.0920225	0.105837	1.22327	0.221229	0.635342
BNIP3	367.492	-0.026139	0.178529	-1.05455	0.291629	0.699703
BNIP3L	803.276	-0.246715	0.249286	-2.035	0.0418509	0.337137
BOC	94.7011	0.0176794	0.14271	0.272569	0.785184	0.946002
BOD1	224.944	-0.112185	0.183898	-1.6004	0.109511	0.496709
BOD1L1	168.146	0.116535	0.114059	1.46431	0.143108	0.54939
BOK	107.269	-0.0817384	0.184538	-1.25428	0.209739	0.624237
BOLA1	57.7715	-0.0271998	0.156584	-0.490284	0.623933	0.887888
BOLA3	153.923	-0.127877	0.22447	-1.84729	0.0647049	0.405701
BOP1	192.536	0.00651126	0.171591	0.109709	0.91264	0.97803
BORA	43.2871	0.0181981	0.171228	0.397584	0.690937	0.916992
BORCS5	64.4603	0.0746453	0.15711	1.05124	0.293149	0.700412
BORCS6	38.7064	0.0260808	0.166126	0.483348	0.628849	0.890143
BORCS7	171.621	-0.0843489	0.160961	-1.18218	0.237136	0.650948
BPGM	74.5143	-0.0964443	0.184035	-1.35199	0.176379	0.587884
BPHL	60.7935	-0.126287	0.209055	-1.71728	0.0859289	0.456544
BPNT1	80.6684	-0.139509	0.12309	-1.68153	0.092661	0.465587
BPTF	342.341	0.0413788	0.136877	0.57998	0.561928	0.860029
BRAF	69.2585	-0.0494726	0.133564	-0.698988	0.48456	0.826481
BRAP	98.9206	0.00791584	0.107682	0.109201	0.913043	0.97803
BRAT1	159.686	0.10171	0.172614	1.36591	0.171967	0.585201
BRCA1	34.7128	-0.0135581	0.161462	-0.261489	0.793715	0.949498
BRCA2	23.4495	0.034837	0.151724	0.569729	0.568862	0.863631
BRD1	137.64	0.084658	0.154738	1.13295	0.257234	0.66832
BRD2	608.51	0.0816379	0.12525	0.971215	0.331441	0.729393
BRD3	112.124	0.211202	0.15813	2.17344	0.0297469	0.285451
BRD3OS	90.7705	-0.156085	0.181991	-1.73965	0.0819212	0.448369
BRD4	440.011	0.0940893	0.106392	1.22948	0.218893	0.634011
BRD8	163.854	-0.103275	0.132499	-1.23445	0.217035	0.632603
BRD9	175.226	0.00198391	0.121861	0.0312217	0.975093	0.991071
BRF1	111.361	0.189306	0.130301	2.10042	0.0356917	0.314814
BRF2	48.2661	-0.0750954	0.154356	-1.06951	0.284839	0.69205
BRI3	1485.38	-0.273145	0.368287	-1.57488	0.115285	0.504381
BRI3BP	121.431	-0.0188058	0.152552	-0.306007	0.759599	0.93834
BRICD5	23.4725	0.0408581	0.163908	0.771989	0.440121	0.802023
BRIP1	26.5399	-0.0183968	0.161593	-0.355183	0.722453	0.925162
BRIX1	103.694	-0.013217	0.133912	-0.199142	0.842151	0.961
BRK1	820.26	-0.0245855	0.14721	-0.352146	0.724728	0.926294
BRMS1	176.051	-0.00196012	0.11598	0.047334	0.962247	0.987805
BRMS1L	40.9845	0.00923297	0.130328	0.135253	0.892412	0.973013
BROX	237.102	-0.104741	0.122908	-1.42486	0.154197	0.563242
BRPF1	52.1545	0.0852662	0.127979	1.07761	0.281209	0.689655
BRPF3	99.8069	-0.0488228	0.110695	-0.673438	0.500668	0.835412
BRSK1	24.4776	0.0393706	0.168284	0.787776	0.430828	0.796429
BRWD1	276.122	0.0233174	0.139948	0.396667	0.691613	0.917226
BRWD3	61.5409	0.00407034	0.158847	0.0706227	0.943698	0.985005
BSCL2	265.033	-0.189943	0.116618	-2.23317	0.025538	0.268638
BSDC1	246.862	-0.021747	0.154909	-0.300248	0.763988	0.93976
BSG	1808.76	-0.39581	0.206939	-2.49885	0.0124596	0.182438
BSPRY	12.8214	-0.0605762	0.182593	-1.47727	0.139603	0.543648
BST1	43.5854	-0.0661506	0.1722	-1.11299	0.265713	0.677385
BST2	1311.84	-0.0848874	0.174511	-0.519809	0.603197	0.879085
BTAF1	256.055	0.124026	0.229332	1.7016	0.0888304	0.460808
BTBD1	197.637	-0.0705645	0.129993	-0.898027	0.369171	0.755708
BTBD10	111.704	-0.0306344	0.141204	-0.467597	0.640073	0.896247
BTBD11	18.918	-0.010301	0.170859	-0.2653	0.790779	0.948721
BTBD16	29.3949	-0.0246407	0.177564	-0.89138	0.372725	0.758741
BTBD19	64.8262	-0.0257355	0.147297	-0.409504	0.682169	0.91275
BTBD2	320.933	-0.119594	0.147866	-1.36932	0.170898	0.583056
BTBD3	154.46	-0.248065	0.164401	-2.34965	0.0187913	0.232713
BTBD6	141.546	0.0696003	0.148782	0.950277	0.341972	0.738535
BTBD7	221.679	-0.0100931	0.162691	-0.174886	0.861169	0.965389
BTBD8	20.3585	-0.0488042	0.17205	-1.00831	0.313308	0.718541
BTBD9	90.895	0.0532971	0.178024	0.899837	0.368207	0.755214
BTC	11.7013	-0.0544078	0.165876	-1.00193	0.316375	0.720838
BTD	73.6437	0.0637263	0.148919	0.883963	0.376716	0.762329
BTF3	775.237	-0.0147051	0.185879	-0.224494	0.822373	0.954706
BTF3L4	196.048	-0.075693	0.117604	-0.994818	0.319825	0.721582
BTG2	692.968	0.0523332	0.181513	0.885163	0.376069	0.76198
BTG3	160.267	-0.0550529	0.139838	-0.649199	0.51621	0.84286
BTK	73.9623	0.912638	0.218292	4.71698	2.39372e-06	0.00036332
BTN2A1	153.901	-0.0182746	0.153632	-0.321981	0.747467	0.93469
BTN2A2	146.76	0.119881	0.165573	1.46322	0.143407	0.549868
BTN3A1	330.335	0.175843	0.225163	1.77926	0.0751974	0.434638
BTN3A2	455.739	0.0632228	0.14912	0.922993	0.356011	0.746816
BTN3A3	264.445	0.105994	0.185112	1.3949	0.163047	0.575356
BTNL9	111.224	-0.0321464	0.180607	-0.897087	0.369672	0.756259
BTRC	71.3679	0.0496813	0.126059	0.682639	0.494835	0.832636
BUB1	46.9409	-0.0288651	0.173901	-0.668301	0.503942	0.837157
BUB1B	18.9441	0.00225615	0.163197	0.0502236	0.959944	0.987351
BUB3	367.117	0.0526134	0.136778	0.67224	0.501431	0.835849
BUD13	51.122	0.0808566	0.151818	1.10897	0.267445	0.678269
BUD23	263.525	-0.0278026	0.115533	-0.461266	0.644607	0.897724
BX255925.3	63.7852	0.0454703	0.166936	0.794453	0.426932	0.793784
BYSL	49.1583	-0.057839	0.163638	-0.911817	0.361865	0.749629
BZW1	505.596	-0.189178	0.191622	-1.63148	0.102789	0.48417
BZW2	135.973	-0.00395072	0.148802	-0.0695134	0.944581	0.985175
C10orf143	19.026	0.0552645	0.156297	0.870639	0.383951	0.766424
C10orf88	30.4611	-0.0218808	0.141563	-0.365168	0.714986	0.924022
C10orf99	75.5895	-0.0103416	0.180958	-2.29368	0.021809	0.251095
C11orf1	175.956	-0.0579864	0.161658	-0.924291	0.355335	0.746697
C11orf21	29.1115	0.997013	0.340595	3.69535	0.000219583	0.0123662
C11orf24	149.162	0.0978725	0.12959	1.21511	0.224322	0.638157
C11orf45	17.9899	-0.0858765	0.164545	-1.23949	0.215165	0.629661
C11orf49	109.137	-0.491879	0.148659	-3.95221	7.74323e-05	0.00584074
C11orf52	52.6604	-0.0860153	0.205963	-2.04006	0.0413446	0.335446
C11orf54	532.054	-0.415059	0.564682	-2.50119	0.0123778	0.18197
C11orf58	601.075	-0.0989609	0.0917813	-1.2071	0.227392	0.641168
C11orf68	157.105	0.00975625	0.143209	0.129896	0.896648	0.973381
C11orf71	80.4423	-0.00133905	0.138728	-0.0456739	0.96357	0.988232
C11orf74	72.8962	-0.119878	0.200627	-1.64397	0.100183	0.480932
C11orf80	102.079	-0.0201219	0.156048	-0.350622	0.725872	0.926965
C11orf95	64.4791	-0.123201	0.166792	-1.50738	0.131715	0.532419
C11orf96	420.738	0.198189	0.311073	2.11645	0.0343069	0.307615
C11orf98	84.7764	-0.00334747	0.182587	-0.13969	0.888905	0.972651
C12orf10	222.499	-0.130094	0.140421	-1.63593	0.101854	0.482577
C12orf29	57.9423	-0.0599807	0.153067	-0.891389	0.372721	0.758741
C12orf4	66.9328	-0.00112168	0.113193	-0.0171514	0.986316	0.995111
C12orf43	66.6251	-0.0917405	0.114093	-1.2046	0.228357	0.642393
C12orf45	109.437	0.145945	0.120167	1.75594	0.0790995	0.440918
C12orf49	126.586	-0.0324218	0.144194	-0.512847	0.608059	0.879766
C12orf57	925.977	-0.0167306	0.132461	-0.112561	0.910379	0.97787
C12orf60	11.2439	-0.0234189	0.159533	-0.519985	0.603074	0.879009
C12orf65	72.7293	-0.00206423	0.125225	-0.0267351	0.978671	0.992363
C12orf66	48.9031	-0.0112056	0.142358	-0.178409	0.858402	0.964348
C12orf73	66.6868	-0.0116346	0.135853	-0.165685	0.868405	0.96726
C12orf74	19.0996	0.113662	0.317702	2.54879	0.0108097	0.168593
C12orf75	677.429	-0.434567	0.246428	-2.41524	0.0157247	0.209258
C12orf76	75.6022	-0.0439252	0.125274	-0.59842	0.54956	0.856691
C13orf46	19.26	0.0266029	0.206265	0.907109	0.364349	0.752497
C14orf119	241.819	0.033223	0.109982	0.433306	0.664793	0.905239
C14orf132	32.7394	-0.024699	0.168245	-0.544049	0.586408	0.872752
C14orf28	34.6412	0.0816475	0.130368	1.04542	0.29583	0.702891
C14orf93	31.0189	0.00292265	0.116909	0.0218094	0.9826	0.993589
C15orf39	89.2615	0.00198323	0.170752	0.0442767	0.964684	0.98843
C15orf40	59.5636	-0.014464	0.16297	-0.286507	0.77449	0.942903
C15orf41	24.0064	-0.00989022	0.145728	-0.167831	0.866716	0.96685
C15orf48	80.6165	-0.0444637	0.181921	-1.2338	0.217277	0.632619
C15orf61	69.6819	-0.0425951	0.145632	-0.658146	0.510444	0.841567
C16orf54	49.8895	1.16318	0.372338	3.859	0.000113854	0.00787237
C16orf58	286.023	-0.0295196	0.138379	-0.429426	0.667613	0.906077
C16orf70	97.6747	-0.00108369	0.118031	-0.0150037	0.988029	0.99579
C16orf72	224.416	0.0193773	0.119688	0.273948	0.784124	0.945522
C16orf74	152.691	-0.0204852	0.173348	-0.456213	0.648237	0.899204
C16orf86	21.849	0.0413974	0.147166	0.650459	0.515396	0.842631
C16orf87	54.5475	-0.0921392	0.174675	-1.29226	0.196267	0.610666
C16orf91	77.1444	-0.0308598	0.143372	-0.469543	0.638682	0.895767
C16orf95	27.7792	0.00733198	0.143449	0.116469	0.907281	0.976792
C17orf100	12.7196	-0.0517171	0.142039	-0.779814	0.435501	0.799208
C17orf107	13.1436	0.00437876	0.158836	0.0988038	0.921294	0.979313
C17orf49	307.913	0.048099	0.144221	0.676979	0.498419	0.83479
C17orf53	20.5556	-0.0548912	0.179245	-1.21462	0.224513	0.638157
C17orf58	80.508	-0.452262	0.302332	-2.68687	0.00721242	0.134986
C17orf67	33.3868	0.124147	0.228428	1.81373	0.0697187	0.420751
C17orf75	83.4781	-0.154879	0.147578	-1.7301	0.0836132	0.45226
C17orf80	65.3413	-0.0620652	0.139959	-0.872513	0.382929	0.76569
C17orf97	28.5174	-0.50253	0.444372	-2.61283	0.00897972	0.15185
C18orf21	78.5106	-0.0218955	0.113997	-0.309404	0.757014	0.938285
C18orf25	100.622	0.0770617	0.121179	1.00794	0.313482	0.718659
C18orf32	226.741	-0.045784	0.136104	-0.642389	0.520621	0.843814
C18orf54	21.3903	-0.0172388	0.147263	-0.294331	0.768505	0.940357
C19orf12	132.195	-0.040037	0.110161	-0.552264	0.580768	0.870767
C19orf25	100.436	-0.0102597	0.143621	-0.161293	0.871863	0.968166
C19orf33	662.722	-0.550166	0.436072	-2.50101	0.0123838	0.18197
C19orf38	24.4437	0.0675181	0.173934	1.0796	0.280322	0.689655
C19orf44	40.822	-0.0642777	0.148819	-0.93968	0.347382	0.741643
C19orf47	42.2317	0.0239538	0.151086	0.372449	0.709558	0.923179
C19orf48	177.569	-0.0837203	0.174846	-1.17954	0.238185	0.651204
C19orf53	628.996	-0.0424385	0.122696	-0.573578	0.566253	0.862619
C19orf54	55.609	-0.0659061	0.145326	-0.956547	0.338796	0.735575
C19orf71	23.047	0.0372509	0.209252	1.18596	0.235637	0.650131
C1D	95.0704	-0.00891759	0.172193	-0.169787	0.865177	0.966346
C1GALT1	129.981	-0.01681	0.153014	-0.282503	0.777558	0.943793
C1GALT1C1	119.336	0.00784182	0.131354	0.151289	0.879748	0.97043
C1QA	3285.34	-0.00585988	0.19582	0.554519	0.579224	0.870443
C1QB	4240.14	0.142715	0.276335	0.58671	0.557399	0.859092
C1QC	1847.01	-0.0406602	0.182056	0.0715475	0.942962	0.985005
C1QL1	541.412	-0.0856967	0.213553	-1.70483	0.0882257	0.460808
C1QTNF1	296.057	0.0146061	0.144824	0.248657	0.803626	0.951975
C1QTNF3	87.6418	-0.0208386	0.177518	-0.537466	0.590946	0.87392
C1QTNF4	12.566	0.01644	0.152674	0.340037	0.733828	0.929212
C1QTNF6	126.975	-0.0289339	0.143046	-0.442597	0.658058	0.902259
C1QTNF7	12.9243	0.0330639	0.19115	0.896554	0.369957	0.75657
C1R	3121.88	-0.154275	0.25858	0.0716724	0.942863	0.985005
C1RL	169.559	-0.082949	0.196043	-1.41222	0.157885	0.568915
C1S	2351.67	0.0391055	0.176372	0.471681	0.637154	0.894835
C1orf109	61.1178	-0.00103511	0.125072	-0.0107817	0.991398	0.997166
C1orf112	24.4329	-0.00825884	0.149477	-0.140736	0.888079	0.972491
C1orf115	103.271	-0.143563	0.250441	-1.945	0.0517755	0.368751
C1orf122	277.196	-0.110061	0.168808	-1.51076	0.130849	0.53044
C1orf131	47.5301	-0.0393914	0.139772	-0.584495	0.558887	0.859345
C1orf159	45.5146	-0.0240954	0.144337	-0.389596	0.696835	0.919546
C1orf162	322.559	0.043927	0.173287	0.758871	0.447929	0.80516
C1orf174	121.989	0.0091168	0.139666	0.123076	0.902047	0.975127
C1orf198	261.447	0.0613893	0.184451	1.06093	0.288722	0.696054
C1orf21	232.691	-0.0595229	0.181854	-1.1938	0.232558	0.646703
C1orf216	42.816	0.0129786	0.120359	0.182525	0.855171	0.964015
C1orf35	111.114	-0.0267942	0.119612	-0.38693	0.698808	0.920084
C1orf43	637.11	-0.284022	0.175093	-2.36749	0.0179093	0.226941
C1orf50	61.6903	0.0548741	0.129967	0.7655	0.443974	0.803554
C1orf52	144.648	0.0498886	0.127135	0.70549	0.480505	0.823742
C1orf53	15.6707	-0.0453557	0.17303	-1.05513	0.291364	0.699428
C1orf54	190.67	0.0570472	0.140226	0.750635	0.452872	0.808209
C1orf56	28.1921	0.000320744	0.170929	0.00332566	0.997347	0.999063
C2	291.371	-0.0128309	0.178643	-0.183918	0.854078	0.963798
C20orf194	95.5671	-0.00883021	0.136258	-0.123859	0.901427	0.974986
C20orf27	125.54	0.00648191	0.18837	0.183697	0.854251	0.963798
C20orf96	49.7446	-0.0746898	0.172165	-1.17319	0.240721	0.653536
C21orf58	31.4157	0.00466927	0.160489	0.0871423	0.930558	0.982559
C21orf91	96.0411	0.0685921	0.185819	1.1835	0.236613	0.650228
C22orf39	110.942	0.0599632	0.167469	0.950338	0.341941	0.738535
C2CD2	87.622	-0.0181926	0.137823	-0.231225	0.81714	0.953545
C2CD2L	65.7063	0.104082	0.138923	1.31742	0.187698	0.602378
C2CD3	65.6698	0.0523324	0.132886	0.692501	0.488623	0.828686
C2CD5	141.399	-0.0042002	0.101647	-0.0599471	0.952198	0.987205
C2orf42	45.3624	0.0789931	0.143577	1.06934	0.284916	0.69205
C2orf49	90.9861	0.0404119	0.135694	0.564903	0.572139	0.86681
C2orf68	151.134	0.00740456	0.113873	0.151084	0.879909	0.97043
C2orf69	101.894	0.023681	0.151053	0.34745	0.728254	0.92758
C2orf72	24.658	-0.104891	0.228736	-2.82231	0.00476793	0.108622
C2orf74	126.938	-0.0763472	0.175288	-1.21517	0.224301	0.638157
C2orf76	44.6684	-0.0432648	0.143709	-0.636289	0.524588	0.846688
C2orf81	18.9196	-0.0625449	0.167968	-1.11477	0.26495	0.677237
C2orf88	24.5947	-0.0160862	0.16771	-0.363023	0.716587	0.924404
C3	4881.12	0.00446763	0.184445	-0.00190258	0.998482	0.999606
C3AR1	215.558	0.0127373	0.189397	0.294894	0.768075	0.940357
C3orf14	41.3878	-0.029095	0.172579	-0.621113	0.534525	0.850294
C3orf18	24.7365	-0.0416464	0.151663	-0.68526	0.49318	0.831498
C3orf33	17.1089	-0.0421767	0.163241	-0.86272	0.388292	0.769977
C3orf38	89.7363	0.0728989	0.168915	1.05114	0.293194	0.700412
C3orf52	14.8919	-0.0315945	0.168315	-0.731714	0.464343	0.815782
C3orf62	42.0845	0.0760392	0.138441	1.0239	0.305881	0.713723
C3orf67	17.8967	-0.0495125	0.167629	-1.00041	0.317112	0.721051
C3orf70	35.7551	-0.0399704	0.164656	-0.734973	0.462356	0.814281
C4orf19	96.6639	-0.0274417	0.175546	-1.14334	0.252897	0.663902
C4orf3	1222.46	-0.110793	0.171214	-0.916907	0.359191	0.748787
C4orf33	59.2261	-0.00595277	0.137212	-0.0924157	0.926368	0.98124
C4orf46	36.5705	-0.0241153	0.140496	-0.361505	0.717722	0.924604
C4orf47	27.5777	-0.801279	0.499728	-2.86073	0.00422672	0.100201
C4orf48	217.07	0.00468151	0.164737	0.13355	0.893758	0.973381
C5	21.2359	0.0874307	0.166169	1.26463	0.206005	0.621258
C5AR1	246.059	-0.0108367	0.171064	-0.217585	0.827753	0.956525
C5AR2	33.681	0.00476821	0.154373	0.0889461	0.929125	0.982154
C5orf15	481.935	-0.216038	0.237546	-1.96735	0.049143	0.362342
C5orf22	62.3132	-0.0781009	0.121562	-1.04262	0.297127	0.70378
C5orf24	195.721	-0.0369623	0.164886	-0.634944	0.525465	0.847033
C5orf30	19.5077	-0.359903	0.364749	-2.46639	0.0136482	0.193248
C5orf46	325.628	-0.0401029	0.181305	-1.12727	0.259629	0.66956
C5orf49	18.5163	-0.0734361	0.192512	-1.91896	0.054989	0.380007
C5orf51	120.397	-0.0131659	0.122627	-0.189373	0.8498	0.962605
C6orf120	96.3675	0.0232112	0.158727	0.385372	0.699962	0.920084
C6orf132	25.2395	-0.534554	0.470871	-2.62889	0.00856648	0.148081
C6orf136	62.8038	-0.0104134	0.114388	-0.147465	0.882765	0.970872
C6orf141	23.4831	-0.0180114	0.178737	-0.61443	0.538931	0.851773
C6orf163	20.7379	0.0287989	0.193475	0.861404	0.389015	0.769977
C6orf223	24.1759	-0.0494115	0.178806	-1.65936	0.0970424	0.475191
C6orf226	67.1338	0.0752583	0.156775	1.06905	0.285049	0.69205
C6orf47	55.7948	-0.0135861	0.150315	-0.258693	0.795872	0.950328
C6orf62	551.638	0.0061767	0.12858	0.117126	0.90676	0.976595
C6orf89	305.091	-0.0656214	0.108713	-0.879435	0.379165	0.763444
C7	1250.72	0.429579	0.640711	2.21826	0.0265372	0.272285
C7orf25	60.381	-0.0970117	0.163755	-1.30189	0.192953	0.60867
C7orf26	104.407	0.107112	0.127211	1.32298	0.185844	0.601015
C7orf31	40.7204	-0.0447519	0.165543	-0.797738	0.425023	0.792372
C7orf50	351.25	-0.0621979	0.170606	-0.954542	0.339809	0.736423
C8orf33	202.092	-0.0784683	0.153312	-1.0504	0.293532	0.700806
C8orf37	24.8492	0.00683016	0.143067	0.114231	0.909054	0.977218
C8orf58	46.943	-0.0560906	0.130759	-0.775461	0.438068	0.80085
C8orf76	130.307	0.0227646	0.146197	0.348376	0.727558	0.92758
C8orf88	33.5555	-0.0305266	0.176235	-0.74581	0.455782	0.810278
C9orf116	45.0201	-0.221348	0.341083	-2.29868	0.021523	0.250117
C9orf40	24.2374	0.0684859	0.14892	0.991957	0.321218	0.722138
C9orf64	67.7528	-0.214644	0.197104	-2.03042	0.042314	0.339013
C9orf72	77.8582	0.0414767	0.165166	0.686522	0.492384	0.831168
C9orf78	186.777	0.0490422	0.127747	0.694687	0.487252	0.828461
C9orf85	87.2128	0.0564399	0.161388	0.850536	0.395027	0.774551
CA11	43.6266	-0.0409833	0.159522	-0.721651	0.470509	0.818682
CA12	1518.89	-0.533781	0.92874	-1.30309	0.192544	0.608224
CA13	31.0924	-0.0458503	0.167271	-0.856893	0.391504	0.772702
CA2	288.379	-0.0519478	0.183241	-1.07504	0.282355	0.689809
CA4	18.376	-0.054229	0.179376	-1.8544	0.0636814	0.403082
CA5B	50.7291	0.287974	0.20859	2.37462	0.0175672	0.224797
CA9	393.042	-0.02441	0.176446	-1.17858	0.238567	0.651204
CAAP1	77.6595	-0.0170599	0.105461	-0.246895	0.804989	0.951975
CAB39	272.299	0.0355268	0.158633	0.572181	0.567199	0.863397
CAB39L	25.8063	-0.0343185	0.150275	-0.575215	0.565146	0.861774
CABIN1	193.704	0.0943608	0.156854	1.26593	0.205537	0.62045
CABLES1	52.7831	-0.109459	0.190772	-1.55656	0.119575	0.509666
CABLES2	33.9455	0.00711276	0.146043	0.113481	0.909649	0.977508
CABP1	44.8224	-0.02071	0.175446	-0.686417	0.49245	0.831168
CACFD1	38.419	-0.047095	0.167032	-0.888584	0.374227	0.760429
CACHD1	29.0141	-0.066653	0.165948	-1.07147	0.283959	0.69148
CACNA1C	52.8374	0.0112646	0.148253	0.183572	0.854349	0.963798
CACNA1E	19.1804	-0.0380807	0.173023	-1.04917	0.294098	0.701615
CACNA1H	63.1551	-0.0419158	0.165632	-0.757242	0.448905	0.805401
CACNA2D1	98.5449	-0.0410123	0.167048	-0.727307	0.467038	0.816801
CACNA2D4	80.2228	-0.0688843	0.185101	-1.24285	0.213925	0.628016
CACNB1	36.0481	0.0328411	0.155672	0.539676	0.58942	0.873192
CACNB2	21.0672	-0.0390459	0.170987	-0.939617	0.347414	0.741643
CACNB3	50.7942	-0.143141	0.214058	-1.79651	0.0724135	0.42653
CACTIN	106.194	0.105079	0.136537	1.28458	0.198938	0.614057
CACUL1	185.214	-0.0122835	0.110713	-0.126683	0.899191	0.974278
CAD	105.979	-0.0129233	0.147368	-0.221783	0.824483	0.955328
CADM1	104.36	-0.025382	0.153072	-0.426059	0.670065	0.907479
CADM3	41.6225	0.0701262	0.228001	4.28558	1.82264e-05	0.00197257
CADM4	21.6996	-0.0592889	0.183301	-1.34592	0.178329	0.590021
CADPS2	73.6134	-0.0380152	0.141002	-0.581752	0.560734	0.859345
CALCOCO1	272.199	0.0272552	0.143442	0.384524	0.70059	0.920218
CALCOCO2	548.31	-0.104692	0.146754	-1.13552	0.256157	0.667225
CALCRL	265.019	-0.0616498	0.155072	-0.93067	0.352024	0.744186
CALD1	1774.46	-0.0097173	0.148767	0.0489765	0.960938	0.987805
CALHM2	98.6884	0.473051	0.153146	3.72663	0.00019406	0.0113393
CALHM5	27.6346	0.00887499	0.147392	0.154098	0.877533	0.970119
CALHM6	273.404	0.0369764	0.17535	0.838583	0.401703	0.778567
CALM3	1034.46	-0.164435	0.106829	-1.7219	0.0850884	0.455097
CALML4	119.674	-0.0214816	0.178622	-0.544105	0.58637	0.872752
CALR	2701.31	-0.174833	0.20765	-1.11435	0.265129	0.677297
CALU	807.509	-0.0338327	0.168609	-0.604387	0.545587	0.855581
CAMK1	112.579	-0.212287	0.268501	-2.10636	0.0351727	0.312017
CAMK1D	110.609	0.238879	0.172526	2.23841	0.0251945	0.268238
CAMK2D	185.758	0.125117	0.13822	1.57979	0.114154	0.502614
CAMK2G	74.0105	-0.0645565	0.128536	-0.847562	0.396682	0.77513
CAMK2N1	272.272	-0.676862	0.30064	-3.20245	0.00136265	0.0477015
CAMK4	31.8006	1.24399	0.247769	5.51535	3.48078e-08	9.41777e-06
CAMKK1	67.363	-0.0278383	0.150161	-0.47271	0.63642	0.894611
CAMKK2	117.597	-0.0695864	0.143946	-0.963704	0.335195	0.733444
CAMKMT	71.1338	0.0117263	0.172129	0.251657	0.801307	0.95179
CAMLG	364.603	-0.0371414	0.1171	-0.399764	0.68933	0.91586
CAMSAP1	46.6214	-0.0549783	0.163874	-0.921093	0.357002	0.747059
CAMSAP2	118.373	-0.105493	0.17385	-1.36078	0.173584	0.586753
CAMSAP3	49.8426	-0.677579	0.257163	-3.54756	0.000388811	0.01847
CAMTA1	222.621	-0.120376	0.152558	-1.47139	0.141186	0.547075
CAMTA2	129.039	0.0350013	0.116707	0.485214	0.627525	0.889261
CAND1	248.207	-0.00788	0.108152	-0.107294	0.914556	0.978426
CANT1	236.375	-0.031099	0.152818	-0.500391	0.6168	0.8838
CANX	2417.29	-0.389599	0.22297	-2.50195	0.0123513	0.181967
CAP1	854.008	0.00230625	0.114171	0.116358	0.907369	0.976792
CAP2	63.8841	-0.224454	0.339189	-2.26228	0.0236799	0.259895
CAPG	671.335	-0.0195958	0.168728	-0.357635	0.720616	0.925088
CAPN1	509.191	-0.0265675	0.160963	-0.406088	0.684678	0.91403
CAPN10	129.854	0.0718567	0.156325	0.940253	0.347088	0.741643
CAPN12	184.355	-0.0364439	0.176445	-1.42389	0.154478	0.563288
CAPN13	13.7774	-0.0570751	0.180763	-1.81521	0.069492	0.420751
CAPN15	159.484	-0.0260617	0.169027	-0.504821	0.613684	0.882842
CAPN2	865.925	-0.136559	0.157131	-1.73145	0.0833717	0.451542
CAPN3	113.727	0.0254954	0.159533	0.376381	0.706633	0.922172
CAPN5	45.0747	-0.0788921	0.163922	-1.17586	0.239651	0.652207
CAPN6	37.1603	-0.108937	0.235362	-2.87988	0.00397827	0.097276
CAPN7	141.839	0.0621964	0.17672	1.01454	0.310327	0.717504
CAPNS1	1255.73	-0.0881007	0.120009	-1.18058	0.237771	0.651204
CAPRIN1	440.76	-0.102288	0.118616	-1.38117	0.167227	0.581176
CAPRIN2	125.239	0.0885248	0.149527	1.16181	0.245311	0.656725
CAPS	86.1224	0.0677464	0.17934	1.07868	0.280731	0.689655
CAPS2	16.3733	-0.0737083	0.178144	-1.33535	0.181762	0.594996
CAPZA2	1096.58	-0.329717	0.249177	-1.61624	0.106042	0.490451
CAPZB	1242.68	0.0832289	0.116472	1.2213	0.221971	0.636371
CARD10	143.151	-0.0607573	0.187617	-1.47839	0.139303	0.5435
CARD11	118.387	0.579374	0.234804	3.26921	0.00107849	0.0415571
CARD14	23.4949	-0.0209195	0.176738	-0.746953	0.455092	0.809731
CARD16	276.242	0.136404	0.14834	1.56572	0.117414	0.506678
CARD19	166.1	-0.0347629	0.101975	-0.467102	0.640427	0.896497
CARD6	35.8648	0.0590717	0.161086	0.959863	0.337124	0.735082
CARD8	434.861	0.145816	0.227788	1.87252	0.061135	0.395676
CARD9	40.3165	0.0126242	0.13974	0.203703	0.838585	0.960169
CARF	55.8851	0.061133	0.183309	1.06571	0.286555	0.694135
CARHSP1	401.565	-0.0876638	0.177938	-1.21386	0.224803	0.638157
CARM1	169.808	0.00652191	0.141891	0.0823537	0.934365	0.983434
CARMIL1	122.525	0.0940673	0.198505	1.42005	0.155594	0.565041
CARMIL2	71.807	1.30393	0.369724	4.16209	3.15348e-05	0.00301909
CARNMT1	44.1228	0.00307782	0.15843	0.0604019	0.951836	0.98706
CARS	200.494	-0.000521554	0.119083	0.0088017	0.992977	0.997788
CARS2	315.399	0.00214832	0.106015	0.0576687	0.954013	0.98732
CASC3	287.604	0.0339593	0.106788	0.464569	0.64224	0.897153
CASD1	120.932	-0.063104	0.131914	-0.875426	0.381342	0.765079
CASK	203.421	0.0270576	0.149609	0.299826	0.76431	0.93998
CASKIN2	88.1011	-0.179561	0.194672	-1.90495	0.0567861	0.385366
CASP10	95.5463	0.383724	0.186853	2.87617	0.00402538	0.0978018
CASP2	113.289	0.0524314	0.111509	0.716779	0.47351	0.819881
CASP3	86.0627	0.0272379	0.153092	0.425313	0.670609	0.907479
CASP4	404.217	0.0358003	0.116983	0.430357	0.666936	0.905828
CASP6	130.846	-0.0147797	0.15324	-0.246101	0.805604	0.951975
CASP7	89.6652	0.00648463	0.120755	0.0899716	0.92831	0.981877
CASP8	160.38	0.258716	0.195577	2.2741	0.0229598	0.25613
CASP8AP2	133.538	0.0900212	0.190685	1.35034	0.176908	0.588245
CASP9	55.1794	0.0131162	0.119362	0.194654	0.845664	0.961199
CASS4	38.2236	0.155034	0.195336	1.73897	0.0820392	0.448423
CAST	904.961	-0.13842	0.179172	-1.35121	0.176628	0.587884
CASTOR1	92.8174	0.0082073	0.129622	0.124611	0.900831	0.974667
CASTOR2	42.0031	-0.0467798	0.160827	-0.810743	0.417513	0.789808
CASTOR3	39.0536	-0.0901454	0.18948	-1.47101	0.141289	0.547302
CASZ1	25.0307	0.00187589	0.158764	0.034172	0.97274	0.990784
CAT	314.439	-0.102677	0.174454	-1.42383	0.154497	0.563288
CATSPERG	37.7532	0.018935	0.188612	0.48751	0.625897	0.888631
CAV1	882.935	-0.167742	0.2556	-1.65441	0.0980445	0.477601
CAV2	539.371	-0.419059	0.239528	-2.8819	0.00395291	0.0970373
CAVIN1	1045.35	-0.0308667	0.13942	-0.467822	0.639912	0.896244
CAVIN2	196.269	-0.0115218	0.166869	-0.218654	0.82692	0.956522
CAVIN3	438.712	-0.112349	0.188274	-1.52942	0.126161	0.522797
CBFA2T2	108.196	0.0804029	0.133446	1.0691	0.285025	0.69205
CBFA2T3	45.5851	1.10486	0.303085	4.29412	1.75385e-05	0.00191477
CBFB	372.937	0.047094	0.119203	0.548691	0.583217	0.872047
CBL	109.705	0.0892805	0.130144	1.10987	0.267056	0.678183
CBLB	352.822	0.0605333	0.1854	1.17759	0.23896	0.651643
CBLL1	88.8263	0.104335	0.136126	1.29618	0.194912	0.61003
CBLN3	57.8655	0.111568	0.227581	1.71184	0.0869259	0.458618
CBR1	259.132	-0.0818722	0.18427	-1.22239	0.22156	0.635815
CBR3	21.363	-0.00422754	0.17398	-0.126793	0.899104	0.974278
CBR4	148.386	0.0467149	0.144912	0.716302	0.473805	0.819946
CBX3	660.705	-0.178583	0.174809	-1.81926	0.0688724	0.418776
CBX4	160.422	0.154822	0.203193	1.73382	0.0829504	0.450663
CBX5	376.479	-0.164561	0.140141	-1.88385	0.0595858	0.3944
CBX6	202.803	0.0116369	0.142986	0.177064	0.859458	0.964788
CBX8	25.7462	-0.124657	0.161193	-1.51027	0.130975	0.530638
CBY1	103.685	-0.166436	0.149248	-1.83192	0.0669628	0.413171
CC2D1A	95.3341	0.0218957	0.11652	0.312865	0.754383	0.937592
CC2D1B	113.165	0.01214	0.114739	0.14586	0.884032	0.971048
CC2D2A	82.8858	-0.134389	0.223656	-1.80537	0.0710165	0.424123
CC2D2B	15.4271	-0.0113631	0.17133	-0.285363	0.775366	0.943027
CCAR1	284.29	0.0706159	0.121472	0.874468	0.381863	0.765079
CCAR2	213.775	0.0897975	0.169345	1.1357	0.256081	0.667195
CCDC102A	64.4117	0.0773759	0.166725	1.06573	0.286546	0.694135
CCDC102B	71.9075	-0.0274209	0.163918	-0.554132	0.579489	0.870443
CCDC106	99.5789	-0.0540377	0.150161	-0.803872	0.421471	0.791672
CCDC107	222.705	-0.025273	0.137147	-0.376687	0.706406	0.922141
CCDC112	46.8702	-0.136946	0.152627	-1.57947	0.114229	0.502711
CCDC113	17.6163	-0.0646645	0.159706	-1.01625	0.309508	0.716411
CCDC115	166.072	-0.0495248	0.112133	-0.679751	0.496662	0.83353
CCDC117	81.7883	0.0279185	0.114319	0.391177	0.695667	0.919332
CCDC12	273.368	0.0714782	0.166549	1.02066	0.307418	0.714985
CCDC120	35.1155	-0.112345	0.172146	-1.44487	0.148493	0.558015
CCDC122	23.9574	-0.0756521	0.173132	-1.24565	0.212891	0.627729
CCDC124	271.87	-0.152713	0.117433	-1.86645	0.061979	0.398034
CCDC125	70.1395	-0.0837765	0.167487	-1.22501	0.220573	0.634741
CCDC126	36.2808	0.192023	0.221835	1.97556	0.0482048	0.359686
CCDC127	118.168	-0.149709	0.187389	-1.74315	0.0813077	0.447966
CCDC130	194.158	0.0845675	0.154644	1.10079	0.270987	0.682241
CCDC134	13.5771	0.0900927	0.166808	1.29193	0.196381	0.610666
CCDC136	21.316	0.0513935	0.180961	1.05245	0.292592	0.700297
CCDC137	74.5047	0.014587	0.146912	0.225601	0.821512	0.954706
CCDC138	16.0449	0.035969	0.165838	0.728547	0.466279	0.816664
CCDC14	125.183	-0.0302499	0.126959	-0.425852	0.670216	0.907479
CCDC141	34	0.0444123	0.20705	1.1601	0.24601	0.656725
CCDC142	31.5127	0.0353352	0.163711	0.636586	0.524394	0.846622
CCDC146	47.0697	-0.141651	0.253803	-0.999758	0.317428	0.721051
CCDC148	33.9667	-0.0577209	0.184869	-1.59912	0.109794	0.497133
CCDC149	39.2683	-0.101671	0.166038	-1.34727	0.177893	0.589977
CCDC15	15.0149	-0.0146347	0.163629	-0.323597	0.746243	0.93438
CCDC150	16.1996	-0.0991484	0.199588	-1.72647	0.0842637	0.45396
CCDC154	17.2227	0.0801032	0.175807	1.27767	0.201367	0.614569
CCDC157	22.5063	-0.0114805	0.124697	-0.170731	0.864436	0.966346
CCDC159	111.74	0.0826294	0.147582	1.1038	0.269679	0.680678
CCDC163	14.2937	0.0546716	0.167485	0.987015	0.323635	0.723933
CCDC167	156.341	0.0611095	0.157424	0.854609	0.392768	0.773235
CCDC17	17.2027	0.0303684	0.151905	0.55329	0.580065	0.870561
CCDC171	20.4258	-0.0605655	0.177085	-1.15961	0.246208	0.65687
CCDC174	76.0338	0.0654121	0.137417	0.869415	0.38462	0.767514
CCDC18	33.2494	0.0769155	0.172193	1.16367	0.244556	0.655838
CCDC180	15.2417	-0.0722611	0.177706	-1.29482	0.195381	0.610218
CCDC183	22.7264	-0.0862418	0.201743	-1.72639	0.0842768	0.45396
CCDC186	95.1844	-0.00793252	0.140117	-0.120367	0.904193	0.975617
CCDC189	47.5809	-0.0769992	0.170033	-1.16743	0.243037	0.655577
CCDC191	64.2769	-0.0614855	0.173764	-1.05955	0.289347	0.696232
CCDC194	11.5497	0.00463314	0.176644	0.152063	0.879137	0.97043
CCDC198	161.379	-0.0970076	0.21633	-1.95392	0.0507112	0.367162
CCDC22	83.4385	0.199696	0.1321	2.19513	0.0281539	0.278098
CCDC24	43.3809	-0.143934	0.240218	-1.91277	0.0557773	0.382482
CCDC28A	123.833	-0.0799785	0.165246	-1.19179	0.233344	0.647215
CCDC28B	35.8394	0.126031	0.203738	1.62048	0.105129	0.488766
CCDC3	143.774	0.0696165	0.202175	1.28171	0.199946	0.614057
CCDC30	67.6019	-0.0881329	0.205508	-1.7385	0.0821223	0.44868
CCDC32	112.141	0.134862	0.167864	1.55768	0.11931	0.509061
CCDC34	31.2763	-0.449032	0.269649	-2.77883	0.00545547	0.116265
CCDC40	66.827	-0.0527518	0.177486	-1.07863	0.280753	0.689655
CCDC43	88.6475	-0.147497	0.126215	-1.76308	0.077887	0.439764
CCDC47	466.652	-0.199867	0.120224	-2.26297	0.0236373	0.259713
CCDC50	456.263	-0.0221814	0.0741375	-0.351111	0.725505	0.926899
CCDC51	25.6322	-0.0602377	0.176034	-1.26355	0.206391	0.622123
CCDC57	151.618	-0.0380573	0.134434	-0.55405	0.579545	0.870443
CCDC58	101.841	-0.202704	0.243183	-2.09179	0.0364574	0.317654
CCDC59	146.223	-0.075229	0.144127	-1.08477	0.278022	0.688334
CCDC6	410.885	-0.0329067	0.153382	-0.491513	0.623064	0.887463
CCDC61	61.9818	0.0896547	0.145146	1.16536	0.243872	0.655577
CCDC66	76.0345	0.217397	0.273642	2.13601	0.0326786	0.300907
CCDC68	38.8109	-0.119404	0.233369	-1.99289	0.0462737	0.353357
CCDC69	218.545	0.892731	0.28314	3.81583	0.000135723	0.00893763
CCDC7	22.5849	-0.0326292	0.167608	-0.741737	0.458247	0.811863
CCDC71	46.86	0.0371791	0.177394	0.715576	0.474253	0.820011
CCDC71L	206.166	0.14205	0.192123	1.58841	0.112193	0.500125
CCDC77	29.3839	0.0418228	0.122357	0.585272	0.558365	0.859345
CCDC78	23.2516	-0.00679911	0.174175	-0.170958	0.864257	0.966346
CCDC8	39.1266	-0.0123021	0.169294	-0.270612	0.78669	0.946736
CCDC80	649.942	0.582396	0.472091	2.59439	0.00947589	0.156994
CCDC82	161.201	0.00401586	0.105234	0.0652073	0.948009	0.986243
CCDC84	148.111	0.113298	0.139777	1.35996	0.173841	0.58699
CCDC85A	21.9678	-0.0754363	0.188463	-1.53616	0.124499	0.519799
CCDC85B	346.729	0.08171	0.162527	1.16507	0.243989	0.655577
CCDC85C	33.6238	-0.0324459	0.149845	-0.512011	0.608643	0.879766
CCDC86	100.248	-0.0527405	0.17063	-0.868673	0.385026	0.76771
CCDC88A	337.495	0.00806536	0.157229	0.197976	0.843064	0.96106
CCDC88B	233.162	0.931731	0.261196	4.17698	2.95405e-05	0.00287236
CCDC88C	147.769	1.12696	0.288964	4.51592	6.30414e-06	0.000817306
CCDC9	89.6771	0.0411879	0.154652	0.596522	0.550827	0.85708
CCDC91	1072.93	-0.330362	24.1678	-1.55072	0.12097	0.513539
CCDC92	192.586	-0.137087	0.127452	-1.6333	0.102405	0.484099
CCDC93	125.316	0.0142	0.11072	0.16993	0.865065	0.966346
CCDC97	118.11	0.165967	0.17231	1.77055	0.076635	0.438164
CCDC9B	49.909	-0.0267669	0.14896	-0.466944	0.64054	0.896554
CCHCR1	112.086	-0.0626797	0.162607	-1.04429	0.296352	0.703516
CCL11	17.8647	0.0229135	0.180506	0.658409	0.510275	0.841567
CCL14	212.507	0.100222	0.248927	1.84077	0.0656559	0.408986
CCL15	54.2275	-0.174868	0.402756	-2.94024	0.00327957	0.0853866
CCL17	31.2521	0.0687365	0.26914	2.0806	0.0374703	0.320152
CCL18	506.544	0.0221126	0.214379	0.642986	0.520233	0.843814
CCL19	708.614	2.60233	0.468836	5.97928	2.24124e-09	9.29817e-07
CCL2	262.065	0.0421067	0.199551	0.985312	0.324471	0.724207
CCL20	146.9	-0.0162871	0.182119	-0.817826	0.413457	0.787361
CCL21	385.269	1.42204	0.584834	3.36161	0.000774903	0.0325826
CCL22	27.6671	0.0927985	0.288022	2.32159	0.0202549	0.241439
CCL28	85.9902	-0.0160089	0.17875	-0.419728	0.674684	0.909369
CCL4	196.106	0.0212525	0.181022	0.4555	0.64875	0.899387
CCL4L2	73.0849	0.013711	0.188153	0.364016	0.715846	0.924022
CCL5	700.029	0.184241	0.307306	2.08465	0.0371006	0.319332
CCM2	257.156	0.123327	0.152165	1.42589	0.153901	0.563168
CCM2L	38.2692	-0.00405969	0.164018	-0.083063	0.933801	0.983394
CCN1	1203.5	0.119769	0.230288	1.13579	0.256044	0.667195
CCN2	2835.95	0.539949	0.41257	1.68874	0.0912691	0.463458
CCN3	91.9434	0.0598942	0.215109	1.36147	0.173366	0.586176
CCN4	124.126	0.0870652	0.222424	1.57292	0.115736	0.504381
CCN5	56.4337	0.0729487	0.219149	1.52178	0.128063	0.526558
CCNA2	54.1774	-0.0191631	0.166545	-0.365994	0.71437	0.924022
CCNB1	60.059	-0.0802741	0.18887	-1.3794	0.16777	0.581473
CCNB1IP1	152.424	-0.071041	0.128113	-0.903814	0.366094	0.753572
CCNB2	46.1166	-0.00719518	0.169665	-0.140217	0.888489	0.972571
CCNC	265.091	-0.0012143	0.151163	-0.0473315	0.962249	0.987805
CCND1	431.697	-0.0609495	0.191716	-1.43518	0.151236	0.561996
CCND2	306.176	0.0840796	0.175011	1.16822	0.242717	0.655461
CCND3	507.499	0.176488	0.179113	1.75613	0.079067	0.440918
CCNDBP1	268.708	0.0819057	0.127885	0.999188	0.317704	0.721051
CCNE1	18.8464	-0.0219865	0.168691	-0.516804	0.605293	0.879597
CCNE2	19.952	0.00183167	0.164185	0.0298971	0.976149	0.991282
CCNF	33.4264	-0.0456337	0.167193	-0.837251	0.402451	0.7786
CCNG1	409.519	-0.126987	0.232281	-1.51063	0.130884	0.53044
CCNG2	176.575	-0.050983	0.169562	-0.830864	0.40605	0.782555
CCNH	131.593	0.0445512	0.141603	0.635726	0.524955	0.846759
CCNI	1818.93	0.0252641	0.167083	0.284192	0.776263	0.943175
CCNJ	24.0176	-0.0214828	0.141669	-0.353535	0.723687	0.925667
CCNJL	27.9614	-0.070282	0.184084	-1.35389	0.175773	0.587884
CCNK	166.669	0.251342	0.105594	2.93961	0.00328623	0.0853866
CCNL1	536.76	0.126491	0.156198	1.37159	0.170191	0.583056
CCNL2	1087.53	0.035304	0.15197	0.315775	0.752173	0.93628
CCNQ	46.1608	0.0186214	0.172217	0.414791	0.678295	0.911212
CCNT1	84.6925	-0.00082828	0.133925	-0.0145675	0.988377	0.995899
CCNT2	164.592	0.100055	0.143854	1.31822	0.18743	0.602311
CCNY	324.004	-0.100791	0.136011	-1.2199	0.222504	0.636371
CCNYL1	132.612	0.046465	0.168418	0.721117	0.470838	0.818719
CCP110	42.2949	-0.0840951	0.128674	-1.08062	0.279865	0.689655
CCPG1	311.054	-0.0639047	0.152726	-0.971832	0.331134	0.729174
CCR1	102.433	0.0473345	0.182404	0.887189	0.374977	0.761332
CCR10	21.0982	0.0152255	0.147417	0.26545	0.790662	0.948721
CCR2	35.0558	0.749773	0.302127	3.33775	0.000844598	0.0344651
CCR4	33.5624	0.0884809	0.31134	2.54721	0.0108589	0.169149
CCR5	52.3169	0.0887654	0.225955	1.69632	0.0898259	0.462163
CCR7	101.358	1.89987	0.427132	4.97421	6.55148e-07	0.000123545
CCRL2	33.0058	0.0228875	0.165685	0.456405	0.648099	0.899204
CCS	200.02	-0.064164	0.146267	-0.812821	0.416321	0.78908
CCSAP	74.7238	0.0224795	0.147342	0.350989	0.725596	0.926899
CCSER1	33.3132	0.0341697	0.232134	1.25813	0.208346	0.623037
CCSER2	240.666	0.0339286	0.162104	0.555844	0.578318	0.870443
CCT2	388.91	-0.169438	0.126088	-1.9503	0.0511401	0.368025
CCT3	531.075	-0.0445437	0.148761	-0.672075	0.501536	0.835849
CCT4	312.684	-0.0319642	0.160295	-0.542826	0.58725	0.872752
CCT5	460.13	-0.0952308	0.177532	-1.23926	0.215248	0.629756
CCT7	463.03	-0.0748488	0.14538	-0.9448	0.344761	0.739729
CCT8	490.263	-0.081965	0.168568	-1.10346	0.269827	0.680797
CCZ1	127.482	-0.0429046	0.169068	-0.752514	0.451742	0.807465
CD109	290.527	-0.112127	0.222414	-1.74964	0.08018	0.445103
CD14	856.504	0.0120051	0.182567	0.525267	0.599397	0.877246
CD151	1423.23	-0.438206	0.351031	-1.73978	0.0818985	0.448369
CD163	1207.68	0.0809046	0.209545	0.973692	0.33021	0.728557
CD163L1	50.0842	0.108221	0.222847	1.69361	0.0903388	0.462696
CD164	886.729	-0.0563006	0.137855	-0.667617	0.504378	0.837334
CD180	50.9156	0.924985	0.327184	3.62403	0.000290045	0.0149788
CD19	102.033	2.94404	0.463835	6.70822	1.97006e-11	1.88611e-08
CD1C	17.6482	0.974078	0.493546	3.09378	0.00197624	0.0604332
CD1D	54.7494	0.275055	0.227621	2.30508	0.0211621	0.247076
CD2	179.057	0.0744854	0.239216	1.73046	0.0835473	0.4521
CD200	137.95	0.0195217	0.155659	0.319829	0.749098	0.93532
CD200R1	61.156	0.0602772	0.210717	1.35775	0.174542	0.587491
CD209	99.4634	0.0518317	0.231806	1.49724	0.134331	0.536768
CD22	68.4029	2.81384	0.389275	7.57437	3.60884e-14	1.49719e-10
CD226	46.4465	0.708529	0.297339	3.2514	0.0011484	0.0431991
CD24	2610.26	-0.396541	1.35067	-1.31479	0.18858	0.603243
CD244	12.8302	0.0284698	0.158728	0.578762	0.56275	0.860417
CD247	88.3406	0.512198	0.439451	2.62715	0.00861033	0.148365
CD248	178.625	0.0106799	0.168081	0.21784	0.827554	0.956522
CD27	228.664	0.728421	0.399771	2.89303	0.00381541	0.0949732
CD274	28.9232	0.0177487	0.18004	0.391025	0.695779	0.919335
CD276	256.972	-0.0899586	0.169611	-1.22448	0.220772	0.635165
CD28	75.7858	1.06526	0.457103	3.26054	0.00111198	0.0424532
CD2AP	256.436	-0.152678	0.176616	-1.70079	0.0889828	0.460862
CD2BP2	233.838	0.00295605	0.116928	0.0402182	0.967919	0.989626
CD300A	130.073	0.0241043	0.137784	0.355733	0.722041	0.925088
CD300C	17.8093	0.0209857	0.162803	0.43296	0.665044	0.905239
CD300E	14.3023	0.0049231	0.16916	0.136254	0.891621	0.973013
CD300LB	14.1028	0.0299193	0.166456	0.639471	0.522517	0.845016
CD302	240.605	0.101261	0.177385	1.45006	0.147043	0.555249
CD320	178.054	-0.100075	0.170651	-1.29138	0.196573	0.610666
CD33	46.4819	0.0365734	0.163615	0.657497	0.510861	0.841586
CD34	278.356	-0.00497607	0.168595	-0.157938	0.874506	0.96894
CD36	306.067	-0.00838916	0.176575	-0.188007	0.850871	0.962838
CD37	770.271	1.4411	0.273475	5.75958	8.43236e-09	2.91526e-06
CD38	46.3673	0.0381593	0.222872	1.26809	0.204767	0.619627
CD3D	331.822	0.513219	0.413433	2.52125	0.0116937	0.176468
CD3E	303.407	0.833363	0.31007	3.50849	0.000450658	0.021086
CD3EAP	29.7615	0.0341091	0.165789	0.645416	0.518658	0.843814
CD3G	119.234	0.594774	0.407897	2.7168	0.00659156	0.13022
CD4	304.649	0.196109	0.199137	1.97813	0.0479142	0.359674
CD40	356.645	-0.0292945	0.145325	-0.175233	0.860896	0.965389
CD40LG	27.2959	1.5038	0.43931	4.09919	4.14603e-05	0.0036085
CD44	1116.88	0.263245	0.248867	1.83241	0.0668907	0.41306
CD46	607.787	-0.0649803	0.181719	-0.904415	0.365775	0.753483
CD47	432.86	0.165011	0.144182	1.73537	0.0826746	0.450289
CD48	94.3636	0.0709506	0.263441	2.00925	0.0445108	0.346888
CD5	62.1664	1.17777	0.289676	4.65471	3.24434e-06	0.000458853
CD52	590.094	1.73022	0.250253	7.24924	4.19112e-13	8.69378e-10
CD53	766.509	0.987477	0.184429	5.69889	1.2059e-08	3.94964e-06
CD55	280.844	0.236546	0.202856	2.14194	0.0321986	0.297729
CD58	171.665	0.0241861	0.158399	0.438967	0.660686	0.903465
CD6	114.702	0.870272	0.407682	3.12749	0.00176303	0.0572915
CD63	4466.86	-0.235586	0.177169	-1.15529	0.24797	0.659029
CD68	1353.83	-0.0352002	0.15781	-0.525451	0.599269	0.877212
CD69	105.869	1.29616	0.287489	4.99408	5.91171e-07	0.000113196
CD7	108.337	0.494104	0.341528	2.67219	0.00753578	0.138334
CD70	231.977	-0.0816222	0.206942	-1.5542	0.120137	0.511012
CD72	163.79	0.497282	0.343077	2.67757	0.00741585	0.13685
CD74	18414.1	2.35139	0.324551	1.37735	0.168405	0.581695
CD79A	328.389	2.52191	0.440994	6.14423	8.03527e-10	4.16696e-07
CD79B	137.222	2.4054	0.372999	6.8389	7.98062e-12	8.40044e-09
CD80	21.0016	0.124018	0.252078	1.90112	0.0572858	0.387911
CD81	2781.93	-0.0344032	0.146215	-0.544095	0.586376	0.872752
CD82	273.558	-0.0139164	0.17281	-0.294019	0.768743	0.940401
CD84	229.104	0.264626	0.27862	2.27091	0.0231526	0.257283
CD86	140.477	0.187386	0.189647	1.92431	0.0543155	0.37766
CD8A	222.818	0.0489669	0.208344	1.11301	0.265705	0.677385
CD8B	63.4627	0.0665682	0.214657	1.40762	0.159245	0.571169
CD9	677.791	-0.111672	0.196085	-1.43133	0.152337	0.56282
CD93	574.394	-0.000783983	0.138316	-0.0462406	0.963119	0.987968
CD96	197.487	1.00253	0.362596	3.50605	0.000454818	0.021201
CD99	1505.05	0.071462	0.141965	0.572229	0.567167	0.863397
CD99L2	194.628	-0.00550606	0.100501	-0.0622774	0.950342	0.986492
CDA	128.686	-0.0568362	0.184905	-1.35929	0.174056	0.58699
CDADC1	42.7113	-0.0109427	0.151265	-0.196172	0.844475	0.961153
CDAN1	60.7774	0.170264	0.181865	1.81368	0.0697268	0.420751
CDC123	302.284	-0.0305699	0.146297	-0.167386	0.867066	0.966853
CDC14A	45.1455	0.542329	0.345214	2.73186	0.00629776	0.127322
CDC16	398.377	-0.00670909	0.116769	-0.0180187	0.985624	0.995035
CDC20	72.9363	-0.0289276	0.180218	-0.851748	0.394354	0.774211
CDC23	79.6566	-0.110411	0.128277	-1.34695	0.177998	0.590021
CDC25B	254.253	0.096383	0.169056	1.24427	0.213401	0.628016
CDC26	134.228	0.145786	0.171069	1.65932	0.0970519	0.475191
CDC27	179.952	-0.0358544	0.0829683	-0.546303	0.584858	0.872694
CDC34	218.315	-0.0556951	0.146927	-0.82459	0.409604	0.784447
CDC37L1	72.5563	0.0537046	0.121044	0.736562	0.461389	0.813672
CDC40	160.501	0.195402	0.182705	1.95521	0.0505586	0.366828
CDC42BPA	197.221	-0.199993	0.182503	-2.01344	0.0440684	0.34452
CDC42BPB	231.112	-0.0738719	0.145876	-1.04023	0.298233	0.705015
CDC42BPG	17.3901	-0.0644184	0.175355	-1.26183	0.20701	0.622714
CDC42EP1	229.22	-0.055947	0.164438	-1.02823	0.303844	0.711234
CDC42EP2	41.3026	0.0334204	0.158345	0.534827	0.59277	0.875028
CDC42EP4	154.88	-0.0769877	0.186778	-1.27835	0.201126	0.614442
CDC42EP5	170.435	0.0232578	0.176524	0.439275	0.660462	0.903465
CDC42SE1	673.981	0.275015	0.273618	2.19001	0.0285234	0.27997
CDC42SE2	564.411	0.212395	0.22463	1.97343	0.0484467	0.360627
CDC45	20.9406	0.0123154	0.169369	0.246315	0.805438	0.951975
CDC5L	148.444	0.0166562	0.122065	0.237124	0.812561	0.953545
CDC6	35.7039	-0.035828	0.171885	-0.817997	0.413359	0.787361
CDC7	30.7868	-0.0154369	0.148314	-0.252026	0.801021	0.951652
CDC73	178.384	-0.0746418	0.133466	-1.06114	0.288627	0.696054
CDCA2	30.2794	-0.0649224	0.186465	-1.44798	0.147622	0.556366
CDCA3	30.5905	-0.0549304	0.176899	-1.09211	0.274784	0.68495
CDCA4	43.4759	0.0259977	0.170854	0.525482	0.599248	0.877212
CDCA5	34.9764	0.0170267	0.175093	0.39633	0.691862	0.917226
CDCA7	66.7459	-0.00494526	0.179848	-0.0810328	0.935416	0.983818
CDCA7L	68.0393	-0.0402453	0.167175	-0.727744	0.46677	0.816801
CDCA8	17.6745	-0.0631778	0.181567	-1.28895	0.197414	0.611503
CDCP1	186.11	-0.647006	0.494495	-2.56581	0.0102934	0.16488
CDH1	113.247	-0.152031	0.278824	-2.15481	0.0311767	0.292885
CDH11	458.15	0.0917731	0.216898	1.58389	0.11322	0.50165
CDH13	134.55	-0.0664263	0.181854	-1.19388	0.232525	0.646703
CDH16	410.115	-0.0347681	0.178879	-1.28084	0.20025	0.614057
CDH2	223.526	-0.590849	0.359251	-3.03128	0.00243516	0.0703201
CDH23	24.8055	0.0228057	0.160831	0.463776	0.642808	0.897153
CDH24	32.7343	-0.0519191	0.175097	-1.03947	0.298584	0.705425
CDH3	31.9595	0.0504749	0.208057	1.30548	0.191731	0.607505
CDH4	38.4797	-0.0505445	0.178919	-1.85995	0.0628932	0.400713
CDH5	374.494	0.0428274	0.142267	0.611313	0.540992	0.852626
CDH6	409.795	-0.104468	0.223423	-1.85978	0.0629171	0.400713
CDHR1	46.179	-0.0184547	0.177949	-0.633763	0.526236	0.847487
CDHR3	12.7163	-0.0943538	0.210876	-2.09552	0.0361252	0.316184
CDHR5	412.615	-0.0723189	0.196677	-1.95326	0.0507887	0.36729
CDIP1	152.731	-0.0873255	0.143889	-1.2087	0.226776	0.640304
CDIPT	306.844	-0.19684	0.176836	-2.0029	0.0451879	0.348759
CDK1	75.1783	-0.0332716	0.171733	-0.652766	0.513907	0.84175
CDK10	337.178	-0.0587529	0.162552	-0.908835	0.363437	0.75176
CDK11B	68.5308	0.00431589	0.174319	0.134913	0.89268	0.973013
CDK12	210.34	0.0559514	0.161757	0.838553	0.40172	0.778567
CDK13	236.919	0.0332464	0.119868	0.464336	0.642407	0.897153
CDK14	153.093	-0.0426966	0.158299	-0.612448	0.540241	0.852372
CDK16	213.726	-0.199956	0.130707	-2.20607	0.0273792	0.274933
CDK17	114.65	0.0755195	0.169039	1.10614	0.268666	0.680014
CDK18	477.538	-0.135525	0.250158	-2.08683	0.0369036	0.318738
CDK19	107.811	-0.207312	0.173614	-2.06151	0.039254	0.326904
CDK2	76.1372	-0.0160387	0.105929	-0.227113	0.820336	0.954464
CDK20	26.5709	-0.564252	0.301127	-2.95744	0.00310206	0.0823204
CDK3	61.2399	-0.060864	0.161757	-0.969213	0.332439	0.729731
CDK4	428.217	-0.0381879	0.165965	-0.95405	0.340058	0.736525
CDK5R1	30.2679	0.111036	0.232431	1.74622	0.0807734	0.446583
CDK5RAP1	94.3127	0.0482056	0.148365	0.693585	0.487943	0.828499
CDK5RAP2	124.851	0.0732555	0.138461	1.02157	0.306986	0.71456
CDK6	371.462	-0.0439518	0.182378	-0.998884	0.317851	0.721051
CDK7	134.591	-0.242323	0.182923	-2.23785	0.0252306	0.268393
CDK8	35.2116	-0.00356767	0.115859	-0.0507279	0.959542	0.987351
CDK9	156.362	0.106222	0.122263	1.31459	0.188646	0.603243
CDKAL1	67.5256	0.0220631	0.140071	0.343015	0.731587	0.929212
CDKL1	22.0721	-0.0686894	0.183764	-1.32953	0.183672	0.597485
CDKL2	15.292	-0.171278	0.349067	-2.57343	0.0100695	0.162972
CDKL3	16.2029	-0.125971	0.221409	-1.81171	0.0700308	0.421268
CDKL5	45.9317	-0.135464	0.200841	-1.71298	0.0867162	0.458094
CDKN1A	636.074	-0.0508367	0.162971	-0.805302	0.420645	0.790882
CDKN1B	314.954	0.151875	0.209537	1.70727	0.0877721	0.459902
CDKN1C	78.2131	-0.0359484	0.170448	-0.764124	0.444793	0.803819
CDKN2AIP	48.5448	0.0384788	0.127988	0.512496	0.608304	0.879766
CDKN2B	19.0729	-0.017112	0.166588	-0.404184	0.686077	0.914721
CDKN2C	101.506	-0.038668	0.152729	-0.644557	0.519214	0.843814
CDKN2D	53.1564	0.381238	0.213842	2.74223	0.00610231	0.125329
CDKN3	30.3012	-0.0172826	0.15597	-0.320878	0.748303	0.935078
CDNF	21.5095	0.00493552	0.174798	0.13758	0.890573	0.972868
CDON	25.1703	-0.0794168	0.184257	-1.4348	0.151345	0.561996
CDPF1	55.6186	-0.104594	0.15163	-1.34424	0.178869	0.590729
CDR2	188.013	-0.0603745	0.148653	-0.802572	0.422222	0.791889
CDR2L	79.8676	-0.13343	0.227639	-1.72135	0.0851872	0.455234
CDRT4	52.3822	-0.0130696	0.12699	-0.185878	0.852541	0.963494
CDS1	22.5506	-0.127818	0.24855	-2.23022	0.0257329	0.269136
CDS2	313.32	0.00333949	0.114601	0.119931	0.904537	0.975838
CDT1	53.4103	-0.0415983	0.173632	-0.896068	0.370217	0.756764
CDV3	822.734	0.12755	0.161666	1.3734	0.169629	0.582401
CDYL	92.6544	0.102311	0.14554	1.28994	0.197073	0.61119
CDYL2	121.966	0.0121401	0.152153	0.190508	0.848911	0.962555
CEACAM1	42.9379	-0.0471358	0.172607	-0.991372	0.321504	0.722138
CEACAM19	18.505	-0.0706387	0.183146	-1.4659	0.142676	0.548577
CEACAM4	45.2869	0.0731769	0.20213	1.35294	0.176075	0.587884
CEBPA	75.4729	0.0542784	0.173171	0.904833	0.365554	0.753384
CEBPD	1271.57	-0.0473912	0.127724	-0.5368	0.591405	0.874137
CEBPG	147.032	-0.0290565	0.13498	-0.40932	0.682305	0.912821
CEBPZ	221.457	-0.0100192	0.135698	-0.0919451	0.926742	0.981338
CEBPZOS	181.068	-0.175131	0.167446	-1.91037	0.0560852	0.383116
CELF1	418.107	0.00527914	0.105933	0.109832	0.912543	0.97803
CELF2	329.223	0.793222	0.21536	4.27801	1.88576e-05	0.00202329
CELF6	33.36	-0.0317551	0.160872	-0.590637	0.554764	0.858497
CELSR1	163.964	-0.404488	0.290522	-2.54263	0.0110022	0.170397
CELSR2	46.3635	-0.253104	0.308998	-2.27575	0.0228612	0.255955
CELSR3	12.2596	-0.0206846	0.162024	-0.449494	0.653075	0.901141
CEMIP	61.0847	1.60511	0.646071	3.41648	0.00063437	0.0276062
CEMIP2	337.538	-0.00869366	0.145132	-0.117892	0.906153	0.976262
CENPA	22.5283	-0.0582244	0.183315	-1.36327	0.172798	0.586098
CENPB	241.481	-0.0492255	0.141122	-0.715223	0.474471	0.820062
CENPBD1	27.9262	-0.0591437	0.150057	-0.91955	0.357808	0.747747
CENPC	124.512	0.113572	0.171814	1.43169	0.152233	0.56282
CENPE	40.032	-0.0297241	0.164284	-0.57568	0.564831	0.861612
CENPF	54.3262	-0.0624121	0.177077	-1.13663	0.255693	0.666695
CENPH	32.2844	-0.0374963	0.146622	-0.609585	0.542137	0.853674
CENPI	13.04	-0.0358549	0.169207	-0.788719	0.430276	0.796331
CENPJ	35.2397	0.0166293	0.116441	0.235842	0.813555	0.953545
CENPK	63.8198	-0.0173204	0.168439	-0.385398	0.699943	0.920084
CENPL	41.5791	0.0084582	0.163039	0.162948	0.87056	0.968101
CENPM	62.7496	0.0607427	0.192245	1.09112	0.27522	0.68527
CENPN	70.9974	-0.0324466	0.177924	-0.631927	0.527434	0.848449
CENPO	38.0967	-0.0353082	0.159396	-0.634542	0.525727	0.847345
CENPP	59.0811	-0.00182193	0.167792	-0.0152426	0.987839	0.995759
CENPQ	18.643	-0.019286	0.154631	-0.390496	0.69617	0.919411
CENPS	84.0861	-0.529721	0.330998	-2.77754	0.00547716	0.116528
CENPT	269.761	0.059496	0.149737	0.817382	0.41371	0.787361
CENPU	38.9661	-0.0088571	0.155826	-0.160012	0.872872	0.968336
CENPW	35.6808	-0.0289189	0.161789	-0.548771	0.583162	0.872047
CENPX	253.378	-0.203244	0.21363	-1.93174	0.0533913	0.373582
CEP104	83.5296	-0.0253603	0.0997226	-0.337206	0.735961	0.929841
CEP112	42.3805	-0.238835	0.251845	-2.19434	0.0282107	0.278218
CEP120	111.976	0.21842	0.208043	2.07479	0.0380064	0.321132
CEP126	45.648	-0.0263917	0.145507	-0.430411	0.666897	0.905828
CEP128	131.071	0.0520801	0.225142	1.38855	0.16497	0.578044
CEP131	72.0061	-0.00144687	0.142269	0.00167777	0.998661	0.999625
CEP135	78.6019	0.122047	0.193221	1.58807	0.112271	0.500275
CEP152	60.1377	-5.51972e-05	0.155418	-0.0118284	0.990563	0.996681
CEP162	29.9029	-0.145433	0.191018	-1.70321	0.0885284	0.460808
CEP164	92.464	0.0576101	0.137694	0.767033	0.443062	0.803554
CEP170	225.785	-0.00489844	0.134894	-0.0330939	0.9736	0.991071
CEP170B	78.5859	-0.0820537	0.152283	-1.09655	0.27284	0.683376
CEP19	17.938	-0.0467947	0.164952	-0.864067	0.387551	0.769663
CEP192	112.641	0.0692349	0.163754	0.997966	0.318296	0.721259
CEP250	137.923	-0.247093	0.224369	-2.19785	0.0279598	0.27684
CEP290	105.672	-0.129873	0.207303	-1.71023	0.087223	0.459796
CEP295	53.6205	0.0275747	0.130849	0.414179	0.678743	0.911212
CEP295NL	12.9771	-0.00620253	0.184774	-0.224491	0.822375	0.954706
CEP350	154.634	0.0541265	0.106341	0.745185	0.45616	0.810278
CEP41	32.9438	-0.235511	0.193761	-2.16939	0.0300527	0.287786
CEP44	88.5373	0.0134307	0.140496	0.214669	0.830025	0.957503
CEP55	42.3599	-0.0367836	0.177977	-0.86887	0.384918	0.76771
CEP57	140.309	0.0548105	0.124025	0.757252	0.448899	0.805401
CEP57L1	80.8624	-0.039589	0.167896	-0.717025	0.473359	0.819881
CEP63	153.188	-0.0216109	0.166802	-0.407532	0.683617	0.913354
CEP68	95.5182	0.090065	0.129063	1.14237	0.253301	0.664033
CEP70	84.954	-0.135714	0.239099	-1.91797	0.055115	0.380245
CEP72	24.2396	0.0140079	0.165549	0.276838	0.781904	0.944906
CEP76	22.8026	0.0349399	0.158031	0.58061	0.561504	0.859908
CEP78	58.46	0.0549849	0.139019	0.799059	0.424256	0.792042
CEP83	45.7594	-0.0062103	0.138547	-0.102421	0.918422	0.979147
CEP85	45.0888	0.0186789	0.152417	0.30351	0.761501	0.938789
CEP85L	64.9264	0.190889	0.203714	1.93441	0.0530625	0.372796
CEP89	105.765	-0.174266	0.125694	-1.99697	0.045829	0.351666
CEP95	131.184	-0.0628577	0.113209	-0.849419	0.395648	0.77458
CEP97	33.616	0.123238	0.154522	1.48596	0.137291	0.540907
CEPT1	92.1665	0.0235323	0.12242	0.33031	0.741166	0.932153
CERCAM	339.256	-0.0202473	0.178454	-0.246163	0.805556	0.951975
CERK	140.588	0.172046	0.173566	1.85958	0.0629446	0.400713
CERS2	824.68	-0.370718	0.228153	-2.63137	0.00850406	0.147412
CERS4	131.826	0.0082229	0.151542	0.13092	0.895838	0.973381
CERS5	170.204	-0.0422429	0.106355	-0.591863	0.553942	0.858497
CERS6	117.182	-0.102112	0.150144	-1.26162	0.207085	0.622714
CERT1	135.957	0.0156763	0.156995	0.237774	0.812056	0.953545
CES2	494.783	-0.119143	0.253117	-1.72067	0.0853099	0.455378
CES3	155.455	-0.0265241	0.177194	-1.09329	0.274268	0.684486
CES4A	353.573	-0.03689	0.17967	-1.34671	0.178075	0.590021
CETN2	171.98	-0.387412	0.149665	-3.34672	0.000817725	0.0335888
CETN3	72.607	-0.110786	0.158003	-1.40162	0.161029	0.574088
CETP	26.9804	0.0392244	0.167466	0.75949	0.447559	0.804844
CFAP20	111.995	-0.0281759	0.153688	-0.478053	0.632613	0.892484
CFAP221	29.9881	-0.102135	0.218098	-2.10993	0.0348644	0.310388
CFAP298	148.041	-0.112032	0.121116	-1.36156	0.173335	0.586176
CFAP300	32.2963	-0.0628688	0.181977	-1.34521	0.178558	0.590104
CFAP36	168.533	-0.129246	0.206325	-1.62256	0.104683	0.487696
CFAP410	86.4811	0.0233191	0.161881	0.402299	0.687464	0.915737
CFAP44	42.4953	0.0372851	0.160436	0.632754	0.526894	0.84809
CFAP69	27.5462	-0.400252	0.28619	-2.597	0.00940411	0.156895
CFAP70	21.3614	-0.046621	0.173054	-1.02199	0.306787	0.714229
CFAP97	247.936	-0.0164064	0.143129	-0.223054	0.823493	0.955138
CFB	675.602	-0.159138	0.288635	-1.55684	0.119508	0.509632
CFD	353.353	0.0374442	0.185233	0.805371	0.420605	0.790882
CFDP1	316.597	-0.0895068	0.15943	-1.21379	0.224829	0.638157
CFH	654.598	0.0297971	0.164752	0.340068	0.733805	0.929212
CFI	269.242	-0.0756895	0.193071	-1.42991	0.152742	0.562879
CFL2	135.216	-0.0912723	0.143177	-1.17854	0.23858	0.651204
CFLAR	890.291	0.0562733	0.137226	0.479633	0.631488	0.891706
CFP	16.9097	0.0548037	0.206987	1.43994	0.149885	0.559628
CGAS	43.5954	0.0943187	0.196006	1.41499	0.157072	0.567302
CGGBP1	319.974	0.0551525	0.125577	0.615956	0.537923	0.851773
CGN	20.3303	-0.10008	0.213115	-2.01456	0.0439511	0.34452
CGNL1	169.076	-0.141548	0.246948	-1.88242	0.0597785	0.3944
CGREF1	74.3873	-0.085347	0.203322	-1.76546	0.0774866	0.438164
CGRRF1	60.0881	-0.0255195	0.127398	-0.348103	0.727763	0.92758
CH25H	12.9653	0.0612576	0.197011	1.37013	0.170645	0.583056
CHAC2	12.0219	0.0131894	0.159871	0.278009	0.781005	0.944706
CHAF1A	61.5123	-0.0159172	0.157527	-0.291421	0.770729	0.940653
CHAF1B	19.4326	-0.0364405	0.157925	-0.713832	0.475331	0.820781
CHAMP1	65.6308	0.0506336	0.118345	0.693405	0.488056	0.828499
CHCHD1	333.93	-0.0347577	0.152235	-0.505964	0.612882	0.882445
CHCHD10	563.909	-0.0488087	0.167382	-0.849063	0.395846	0.774639
[truncated: 10,447 more rows]
