# Supplementary material for: Systematic dissection of tumor-normal single-cell ecosystems across a thousand tumors of 30 cancer types
Source: Nat Commun. 2024 May 14;15:4067. doi: 10.1038/s41467-024-48310-4 (PMC11094150; doi:10.1038/s41467-024-48310-4)
Supplement: Supplementary file 11 — Supplementary Data 8 [file 41467_2024_48310_MOESM11_ESM.xlsx]

## Sheet: Clinical_table_v230613
PatientID	Responder	Overall survival (days)	Death	Progression-free survival (days)
SMC__Pat1	1	1177	0	312
SMC__Pat10	1	1163	0	1163
SMC__Pat100	0	285	1	128
SMC__Pat101	0	38	1	34
SMC__Pat102	1	839	0	249
SMC__Pat103	0	162	1	57
SMC__Pat104	1	1195	0	472
SMC__Pat105	0	129	1	69
SMC__Pat106	0	336	1	91
SMC__Pat107	0	810	1	55
SMC__Pat108	0	447	1	57
SMC__Pat109	1	877	0	620
SMC__Pat11	0	62	1	21
SMC__Pat110	0	975	0	63
SMC__Pat111	1	714	0	696
SMC__Pat112	0	164	1	59
SMC__Pat113	0	111	1	49
SMC__Pat114	1	459	1	226
SMC__Pat115	0	200	1	25
SMC__Pat116	1	1263	0	1078
SMC__Pat117	1	694	0	692
SMC__Pat118	1	826	1	143
SMC__Pat119	0	121	1	35
SMC__Pat12	0	138	1	35
SMC__Pat120	1	1228	0	835
SMC__Pat121	1	734	0	229
SMC__Pat122	1	1253	0	509
SMC__Pat123	1	1451	0	522
SMC__Pat124	1	648	0	637
SMC__Pat125	1	806	1	518
SMC__Pat126	1	648	0	404
SMC__Pat127	1	1016	1	123
SMC__Pat128	1	470	1	111
SMC__Pat129	0	99	1	64
SMC__Pat13	0	189	1	32
SMC__Pat130	0	313	1	21
SMC__Pat131	0	945	1	36
SMC__Pat132	0	381	1	85
SMC__Pat133	0	328	1	142
SMC__Pat134	1	863	1	293
SMC__Pat135	0	139	1	43
SMC__Pat136	0	206	1	62
SMC__Pat137	0	1123	0	33
SMC__Pat138	1	532	1	417
SMC__Pat139	0	150	1	49
SMC__Pat14	1	427	1	378
SMC__Pat140	0	665	1	63
SMC__Pat141	0	334	1	28
SMC__Pat142	1	661	0	616
SMC__Pat143	1	403	1	181
SMC__Pat144	0	120	1	70
SMC__Pat145	0	334	1	57
SMC__Pat146	0	480	1	53
SMC__Pat147	0	617	1	35
SMC__Pat148	0	103	1	42
SMC__Pat149	1	966	1	402
SMC__Pat15	0	310	1	156
SMC__Pat150	0	991	1	36
SMC__Pat151	1	964	0	597
SMC__Pat152	1	684	1	684
SMC__Pat153	0	121	1	56
SMC__Pat154	0	187	1	84
SMC__Pat155	0	315	1	56
SMC__Pat156	0	358	1	58
SMC__Pat157	0	198	1	61
SMC__Pat158	0	258	1	43
SMC__Pat159	0	478	1	42
SMC__Pat16	0	1131	0	60
SMC__Pat160	0	262	1	74
SMC__Pat161	1	528	1	252
SMC__Pat162	1	622	1	175
SMC__Pat163	0	362	1	148
SMC__Pat164	0	126	1	39
SMC__Pat165	0	232	1	40
SMC__Pat166	0	71	1	35
SMC__Pat167	1	891	0	126
SMC__Pat168	0	240	1	70
SMC__Pat169	1	881	1	243
SMC__Pat17	1	745	1	590
SMC__Pat170	1	440	1	267
SMC__Pat171	0	153	1	21
SMC__Pat172	0	408	1	42
SMC__Pat173	0	292	1	57
SMC__Pat174	1	446	1	446
SMC__Pat175	0	344	1	54
SMC__Pat176	1	523	0	523
SMC__Pat177	1	664	1	392
SMC__Pat178	1	1185	1	456
SMC__Pat179	1	542	1	345
SMC__Pat18	1	795	1	146
SMC__Pat180	0	868	0	42
SMC__Pat181	1	385	1	158
SMC__Pat182	0	176	1	55
SMC__Pat183	0	154	1	9
SMC__Pat184	0	555	1	54
SMC__Pat185	0	970	1	85
SMC__Pat186	0	238	1	78
SMC__Pat187	1	917	0	159
SMC__Pat188	1	973	0	450
SMC__Pat189	1	2309	0	948
SMC__Pat19	0	117	1	32
SMC__Pat190	1	1120	1	1001
SMC__Pat191	1	1293	1	499
SMC__Pat192	1	313	1	144
SMC__Pat193	1	503	1	78
SMC__Pat194	0	27	1	27
SMC__Pat195	1	603	1	324
SMC__Pat196	1	851	0	827
SMC__Pat197	1	344	1	146
SMC__Pat198	0	302	1	39
SMC__Pat199	0	118	1	58
SMC__Pat2	0	175	1	65
SMC__Pat20	0	205	1	35
SMC__Pat200	1	1148	0	594
SMC__Pat201	1	1090	0	988
SMC__Pat202	0	186	1	58
SMC__Pat203	0	192	1	108
SMC__Pat204	1	555	0	307
SMC__Pat205	0	174	1	63
SMC__Pat206	0	283	1	81
SMC__Pat207	0	28	1	28
SMC__Pat208	1	816	1	129
SMC__Pat209	1	1302	1	458
SMC__Pat21	0	198	1	51
SMC__Pat210	0	118	1	38
SMC__Pat211	1	1069	0	342
SMC__Pat212	0	434	1	55
SMC__Pat213	1	885	0	509
SMC__Pat214	1	850	0	98
SMC__Pat215	1	243	0	243
SMC__Pat216	0	176	1	82
SMC__Pat217	1	1010	1	350
SMC__Pat218	0	314	1	59
SMC__Pat219	0	467	0	106
SMC__Pat22	0	47	1	34
SMC__Pat220	0	321	1	57
SMC__Pat221	0	535	1	36
SMC__Pat222	0	195	1	143
SMC__Pat223	1	1624	0	511
SMC__Pat224	0	1424	0	87
SMC__Pat225	1	1480	0	400
SMC__Pat226	0	154	1	56
SMC__Pat227	0	29	1	11
SMC__Pat228	1	494	1	117
SMC__Pat229	1	711	1	297
SMC__Pat23	0	373	1	58
SMC__Pat230	1	665	0	661
SMC__Pat231	0	195	1	38
SMC__Pat232	0	56	1	49
SMC__Pat233	0	261	1	100
SMC__Pat234	1	1562	1	1201
SMC__Pat235	0	74	1	41
SMC__Pat236	0	93	1	35
SMC__Pat237	1	789	0	168
SMC__Pat238	0	251	1	36
SMC__Pat239	1	635	0	140
SMC__Pat24	1	1012	1	418
SMC__Pat240	0	192	1	32
SMC__Pat241	1	639	0	61
SMC__Pat242	1	1616	1	281
SMC__Pat243	0	354	0	124
SMC__Pat244	0	243	1	82
SMC__Pat245	0	236	1	56
SMC__Pat246	0	219	1	90
SMC__Pat247	0	878	1	43
SMC__Pat248	0	289	1	38
SMC__Pat249	0	220	1	61
SMC__Pat25	1	157	1	145
SMC__Pat250	1	810	1	326
SMC__Pat251	0	23	1	23
SMC__Pat252	0	235	1	52
SMC__Pat253	1	1776	1	436
SMC__Pat254	0	45	1	45
SMC__Pat258	1	642	1	303
SMC__Pat259	0	110	1	34
SMC__Pat26	1	645	1	269
SMC__Pat260	1	426	1	232
SMC__Pat261	1	1000	1	279
SMC__Pat262	1	2018	0	1347
SMC__Pat263	0	1054	1	32
SMC__Pat264	0	851	1	49
SMC__Pat265	1	1020	1	673
SMC__Pat27	1	852	1	261
SMC__Pat270	0	128	1	48
SMC__Pat275	1	2231	0	681
SMC__Pat279	0	276	1	126
SMC__Pat28	1	834	0	170
SMC__Pat280	0	103	1	45
SMC__Pat281	1	478	1	478
SMC__Pat282	1	520	1	107
SMC__Pat284	0	555	1	62
SMC__Pat285	0	88	1	41
SMC__Pat286	0	74	1	40
SMC__Pat287	0	644	1	42
SMC__Pat288	1	591	1	327
SMC__Pat29	0	84	1	39
SMC__Pat292	1	431	1	216
SMC__Pat293	0	205	1	122
SMC__Pat294	0	114	1	40
SMC__Pat297	0	145	1	45
SMC__Pat3	1	1155	0	161
SMC__Pat30	1	831	1	112
SMC__Pat301	1	538	1	157
SMC__Pat302	1	929	1	80
SMC__Pat303	1	462	1	294
SMC__Pat304	1	602	1	227
SMC__Pat305	0	338	1	43
SMC__Pat306	0	252	1	88
SMC__Pat307	1	1107	1	785
SMC__Pat308	0	34	1	34
SMC__Pat309	0	117	1	42
SMC__Pat31	1	729	1	161
SMC__Pat315	1	1491	0	251
SMC__Pat317	1	2317	0	1073
SMC__Pat319	1	2228	0	1163
SMC__Pat32	0	321	1	60
SMC__Pat322	0	131	1	43
SMC__Pat323	0	116	1	95
SMC__Pat324	0	254	1	47
SMC__Pat325	0	405	1	38
SMC__Pat326	1	1039	1	420
SMC__Pat327	0	63	1	39
SMC__Pat328	1	392	1	151
SMC__Pat329	0	388	1	39
SMC__Pat33	0	269	1	44
SMC__Pat330	0	1393	1	39
SMC__Pat331	0	563	1	35
SMC__Pat332	0	95	1	23
SMC__Pat333	0	219	1	59
SMC__Pat334	1	406	1	174
SMC__Pat34	1	451	1	223
SMC__Pat340	0	30	1	29
SMC__Pat341	0	462	1	57
SMC__Pat342	1	1927	0	1233
SMC__Pat344	0	401	0	43
SMC__Pat345	0	152	1	73
SMC__Pat346	0	134	1	18
SMC__Pat347	0	157	1	34
SMC__Pat348	0	367	1	90
SMC__Pat35	1	798	0	788
SMC__Pat350	0	11	1	11
SMC__Pat352	0	467	1	68
SMC__Pat354	0	495	1	83
SMC__Pat355	0	24	1	24
SMC__Pat356	0	97	1	28
SMC__Pat358	1	392	1	201
SMC__Pat359	0	216	1	46
SMC__Pat36	1	824	0	539
SMC__Pat361	1	500	1	129
SMC__Pat362	1	502	1	168
SMC__Pat363	1	316	1	154
SMC__Pat364	0	339	1	109
SMC__Pat366	0	58	1	33
SMC__Pat367	1	205	1	205
SMC__Pat368	0	150	1	65
SMC__Pat369	1	346	1	249
SMC__Pat37	1	830	0	95
SMC__Pat370	1	2065	0	260
SMC__Pat371	1	606	1	257
SMC__Pat372	0	189	1	102
SMC__Pat373	1	538	1	294
SMC__Pat374	0	109	1	44
SMC__Pat375	0	84	1	34
SMC__Pat376	0	70	1	28
SMC__Pat377	1	468	1	108
SMC__Pat378	0	173	1	117
SMC__Pat38	1	763	1	182
SMC__Pat380	0	152	1	59
SMC__Pat381	0	348	1	65
SMC__Pat384	1	314	1	314
SMC__Pat385	1	2189	1	1974
SMC__Pat386	1	810	1	810
SMC__Pat387	0	126	1	28
SMC__Pat388	0	74	1	27
SMC__Pat389	0	37	1	37
SMC__Pat39	1	1652	0	579
SMC__Pat391	1	972	1	647
SMC__Pat393	0	233	1	20
SMC__Pat394	0	139	1	65
SMC__Pat395	1	1110	1	739
SMC__Pat397	0	100	1	36
SMC__Pat398	1	1017	1	561
SMC__Pat399	1	937	1	627
SMC__Pat4	0	992	1	84
SMC__Pat40	1	345	1	219
SMC__Pat400	0	318	1	37
SMC__Pat401	1	248	1	248
SMC__Pat402	0	174	1	164
SMC__Pat405	1	401	1	119
SMC__Pat406	1	1134	1	126
SMC__Pat407	0	176	1	80
SMC__Pat408	1	486	1	308
SMC__Pat41	0	416	1	52
SMC__Pat410	0	240	1	78
SMC__Pat411	1	1737	0	196
SMC__Pat412	1	444	1	296
SMC__Pat413	1	2304	0	2288
SMC__Pat414	1	2305	0	2014
SMC__Pat415	0	186	1	102
SMC__Pat416	0	215	1	163
SMC__Pat417	1	1786	1	1583
SMC__Pat418	1	837	1	825
SMC__Pat42	1	730	1	120
SMC__Pat420	0	458	1	67
SMC__Pat421	1	538	1	330
SMC__Pat422	1	2489	0	2483
SMC__Pat424	0	483	1	64
SMC__Pat425	1	874	1	468
SMC__Pat426	1	1888	0	1846
SMC__Pat427	1	313	1	168
SMC__Pat428	0	1602	1	40
SMC__Pat429	1	1597	0	77
SMC__Pat43	1	813	0	802
SMC__Pat430	1	337	1	301
SMC__Pat431	1	258	1	173
SMC__Pat432	1	1884	0	1492
SMC__Pat433	1	1051	0	577
SMC__Pat436	0	340	1	97
SMC__Pat437	0	153	1	110
SMC__Pat438	0	331	1	145
SMC__Pat439	1	379	1	145
SMC__Pat44	0	34	1	29
SMC__Pat440	0	248	1	37
SMC__Pat441	1	398	1	253
SMC__Pat442	1	1332	1	1185
SMC__Pat443	0	5	1	5
SMC__Pat444	1	1377	0	651
SMC__Pat445	0	391	1	47
SMC__Pat446	0	172	1	60
SMC__Pat447	1	846	1	136
SMC__Pat448	0	112	1	48
SMC__Pat449	1	949	1	741
SMC__Pat45	0	803	0	33
SMC__Pat450	0	709	1	38
SMC__Pat451	1	970	1	290
SMC__Pat452	0	127	1	44
SMC__Pat453	0	601	1	89
SMC__Pat454	1	1860	0	1512
SMC__Pat455	1	82	1	82
SMC__Pat456	0	278	1	58
SMC__Pat458	0	945	1	66
SMC__Pat459	0	500	1	59
SMC__Pat46	0	264	1	161
SMC__Pat460	1	1852	0	1013
SMC__Pat462	1	1651	1	64
SMC__Pat464	1	1161	1	269
SMC__Pat465	1	842	1	398
SMC__Pat466	1	1651	0	271
SMC__Pat469	0	143	1	40
SMC__Pat47	0	657	1	52
SMC__Pat471	0	367	1	37
SMC__Pat473	0	90	1	47
SMC__Pat474	1	1660	0	131
SMC__Pat475	0	336	1	29
SMC__Pat476	0	53	1	23
SMC__Pat477	1	1300	1	976
SMC__Pat478	0	387	1	39
SMC__Pat48	0	873	0	35
SMC__Pat480	0	280	1	58
SMC__Pat481	0	76	1	39
SMC__Pat482	0	1167	1	47
SMC__Pat483	0	183	1	91
SMC__Pat484	0	291	1	35
SMC__Pat485	1	701	1	339
SMC__Pat486	1	840	1	372
SMC__Pat487	1	922	1	63
SMC__Pat49	1	717	0	708
SMC__Pat491	1	172	1	159
SMC__Pat493	0	62	1	14
SMC__Pat494	1	288	1	203
SMC__Pat495	0	373	1	63
SMC__Pat497	1	445	1	113
SMC__Pat498	0	723	1	49
SMC__Pat499	0	1282	0	51
SMC__Pat5	0	497	1	63
SMC__Pat50	1	483	1	158
SMC__Pat501	0	64	1	55
SMC__Pat504	0	101	1	40
SMC__Pat505	0	717	1	42
SMC__Pat506	1	215	1	215
SMC__Pat507	0	100	1	35
SMC__Pat508	1	520	1	131
SMC__Pat51	0	199	1	33
SMC__Pat510	0	239	1	43
SMC__Pat511	0	286	1	81
SMC__Pat512	0	138	1	52
SMC__Pat513	0	265	1	42
SMC__Pat514	1	369	1	257
SMC__Pat515	1	1839	1	1317
SMC__Pat516	1	441	1	441
SMC__Pat517	0	25	1	23
SMC__Pat518	0	36	1	22
SMC__Pat519	1	1312	0	1235
SMC__Pat52	0	695	0	22
SMC__Pat520	0	67	1	21
SMC__Pat521	1	1386	0	1374
SMC__Pat523	1	1321	0	1293
SMC__Pat526	1	543	1	358
SMC__Pat527	0	79	1	29
SMC__Pat528	0	214	1	42
SMC__Pat529	0	515	1	42
SMC__Pat53	0	73	1	60
SMC__Pat530	1	1445	0	188
SMC__Pat532	1	1177	0	1128
SMC__Pat534	0	142	1	13
SMC__Pat535	1	247	1	123
SMC__Pat536	1	1185	1	230
SMC__Pat537	0	66	1	28
SMC__Pat538	0	1259	0	58
SMC__Pat539	1	1277	0	1266
SMC__Pat54	1	553	0	194
SMC__Pat541	1	1211	1	310
SMC__Pat542	0	173	1	37
SMC__Pat543	0	454	1	39
SMC__Pat544	0	169	1	120
SMC__Pat545	0	127	1	35
SMC__Pat546	0	276	1	122
SMC__Pat547	0	111	1	39
SMC__Pat548	0	282	1	41
SMC__Pat549	0	443	1	29
SMC__Pat55	0	58	1	42
SMC__Pat551	1	1323	0	1191
SMC__Pat552	0	1419	0	39
SMC__Pat553	1	471	1	373
SMC__Pat556	0	482	1	38
SMC__Pat557	1	1511	0	117
SMC__Pat558	0	532	1	74
SMC__Pat559	1	1376	0	505
SMC__Pat56	0	358	1	126
SMC__Pat560	0	984	1	42
SMC__Pat562	0	284	1	42
SMC__Pat563	0	1155	0	77
SMC__Pat564	1	990	1	372
SMC__Pat565	1	1417	1	217
SMC__Pat566	1	1148	0	1144
SMC__Pat567	1	1153	1	288
SMC__Pat568	0	58	1	22
SMC__Pat569	0	74	1	51
SMC__Pat57	0	385	1	63
SMC__Pat572	1	1476	0	858
SMC__Pat573	0	24	1	23
SMC__Pat574	1	976	1	375
SMC__Pat575	1	1259	0	1233
SMC__Pat576	1	201	1	187
SMC__Pat577	1	1188	0	1083
SMC__Pat578	1	1399	0	379
SMC__Pat579	0	157	0	157
SMC__Pat58	1	1196	0	350
SMC__Pat580	1	1138	1	843
SMC__Pat581	0	34	1	34
SMC__Pat582	0	64	0	64
SMC__Pat583	1	186	0	186
SMC__Pat59	1	1064	0	374
SMC__Pat6	0	73	1	21
SMC__Pat60	1	556	1	108
SMC__Pat61	0	247	1	56
SMC__Pat62	0	174	1	56
SMC__Pat63	1	1006	0	181
SMC__Pat64	1	1116	0	1053
SMC__Pat65	1	406	1	179
SMC__Pat66	1	598	1	387
SMC__Pat67	1	1504	0	472
SMC__Pat68	0	292	1	37
SMC__Pat69	0	523	1	58
SMC__Pat7	1	1595	0	364
SMC__Pat70	0	233	1	122
SMC__Pat71	1	991	0	438
SMC__Pat72	1	689	1	292
SMC__Pat73	0	312	1	79
SMC__Pat74	0	218	1	59
SMC__Pat75	0	302	1	107
SMC__Pat76	0	187	1	52
SMC__Pat77	1	300	1	195
SMC__Pat78	1	759	1	124
SMC__Pat79	0	329	1	131
SMC__Pat8	1	302	1	255
SMC__Pat80	0	362	1	123
SMC__Pat81	1	1759	0	552
SMC__Pat82	1	662	1	147
SMC__Pat83	0	246	1	35
SMC__Pat84	1	475	1	56
SMC__Pat85	0	56	1	40
SMC__Pat86	0	304	1	81
SMC__Pat87	1	688	1	223
SMC__Pat88	1	951	0	900
SMC__Pat89	1	904	0	859
SMC__Pat9	0	142	1	59
SMC__Pat90	0	167	1	36
SMC__Pat91	1	1326	0	1309
SMC__Pat92	0	553	1	66
SMC__Pat93	0	403	1	78
SMC__Pat94	0	120	1	30
SMC__Pat95	1	831	1	831
SMC__Pat96	1	579	1	376
SMC__Pat97	1	446	1	275
SMC__Pat98	0	273	1	119
SMC__Pat99	0	278	1	57
