# Supplementary material for: Systematic dissection of tumor-normal single-cell ecosystems across a thousand tumors of 30 cancer types
Source: Nat Commun. 2024 May 14;15:4067. doi: 10.1038/s41467-024-48310-4 (PMC11094150; doi:10.1038/s41467-024-48310-4)
Supplement: Supplementary file 13 — Source data [file 41467_2024_48310_MOESM13_ESM.xlsx]

## Sheet: 3E
roe	module	condition
–Inf	Interferon	Adjacent normal
–Inf	Brain vascular endothelial	Adjacent normal
–Inf	WNT5A+ inflammatory fibroblast	Adjacent normal
-6.48981	MEST+ wound fibroblast	Adjacent normal
-5.24933	Desmoplastic fibroblast	Adjacent normal
-5.06502	AKR1C1+ inflammatory fibroblast	Adjacent normal
-4.15269	General fibroblast	Adjacent normal
-2.16879	Pericyte	Adjacent normal
-1.90597	Osteoblast	Adjacent normal
0.0464912	Endothelial	Adjacent normal
0.108523	Stellate	Adjacent normal
0.490342	Mesothelium-derived fibroblast	Adjacent normal
0.491851	CCL19+ fibroblast	Adjacent normal
0.534931	Myofibroblast	Adjacent normal
0.555741	BMP4+ intestinal fibroblast	Adjacent normal
0.84197	PI16+ fibroblast	Adjacent normal
0.869851	Lymphatic endothelial	Adjacent normal
1.08249	Alveolar fibroblast	Adjacent normal
1.0942	Renal endothelial	Adjacent normal
1.22494	Sinusoidal endothelial	Adjacent normal
1.77748	Capillary aerocyte	Adjacent normal
1.86731	ADAMDEC1+ intestinal fibroblast	Adjacent normal
–Inf	Stellate	Normal
–Inf	Interferon	Normal
–Inf	WNT5A+ inflammatory fibroblast	Normal
-5.69241	Desmoplastic fibroblast	Normal
-2.81308	Capillary aerocyte	Normal
-2.13613	Pericyte	Normal
-2.12183	General fibroblast	Normal
-1.22894	Alveolar fibroblast	Normal
-0.839079	Mesothelium-derived fibroblast	Normal
-0.715582	Osteoblast	Normal
-0.658194	Brain vascular endothelial	Normal
-0.536189	CCL19+ fibroblast	Normal
-0.508664	Endothelial	Normal
-0.172689	Lymphatic endothelial	Normal
0.27307	ADAMDEC1+ intestinal fibroblast	Normal
0.6377	Myofibroblast	Normal
0.651933	BMP4+ intestinal fibroblast	Normal
0.671296	PI16+ fibroblast	Normal
0.968276	Sinusoidal endothelial	Normal
1.48173	Renal endothelial	Normal
1.5526	AKR1C1+ inflammatory fibroblast	Normal
2.27657	MEST+ wound fibroblast	Normal
-8.57722	MEST+ wound fibroblast	Tumor
-2.649	Renal endothelial	Tumor
-1.68901	ADAMDEC1+ intestinal fibroblast	Tumor
-1.39853	Sinusoidal endothelial	Tumor
-0.713647	AKR1C1+ inflammatory fibroblast	Tumor
-0.680412	PI16+ fibroblast	Tumor
-0.508406	Capillary aerocyte	Tumor
-0.50087	BMP4+ intestinal fibroblast	Tumor
-0.480824	Myofibroblast	Tumor
-0.249168	Lymphatic endothelial	Tumor
-0.119634	Alveolar fibroblast	Tumor
0.0053384	CCL19+ fibroblast	Tumor
0.0646452	Mesothelium-derived fibroblast	Tumor
0.120807	Endothelial	Tumor
0.375852	Osteoblast	Tumor
0.380187	Stellate	Tumor
0.435615	Brain vascular endothelial	Tumor
0.516108	Pericyte	Tumor
0.554312	General fibroblast	Tumor
0.625572	Desmoplastic fibroblast	Tumor
0.637095	Interferon	Tumor
0.637095	WNT5A+ inflammatory fibroblast	Tumor

## Sheet: 3F
Cell_state1	Cell_state2	Adjacency
Epi_Texclusion.Regev|Normal	Basal squamous|Normal	0.00139428
Exhausted CD8+ T-cell|Normal	Basal squamous|Normal	0.0348882
Treg|Normal	Basal squamous|Normal	0.0492639
IFIT1+ interferon signaling|Normal	Basal squamous|Normal	0.0517384
Exhausted CD8+ T-cell|Normal	Epi_Texclusion.Regev|Normal	0.00379316
Treg|Normal	Epi_Texclusion.Regev|Normal	0.00314094
IFIT1+ interferon signaling|Normal	Epi_Texclusion.Regev|Normal	0.00154671
LAMP3+ DC|Normal	Epi_Texclusion.Regev|Normal	0.0340974
ISG15+ macrophage|Normal	Epi_Texclusion.Regev|Normal	0.0046846
CXCL9+ macrophage|Normal	Epi_Texclusion.Regev|Normal	0.00571165
CXCL10+ fibroblast|Normal	Epi_Texclusion.Regev|Normal	0.00208137
Treg|Normal	Exhausted CD8+ T-cell|Normal	0.0543305
IFIT1+ interferon signaling|Normal	Exhausted CD8+ T-cell|Normal	0.0997351
LAMP3+ DC|Normal	Exhausted CD8+ T-cell|Normal	0.00224304
ISG15+ macrophage|Normal	Exhausted CD8+ T-cell|Normal	0.0988489
CXCL9+ macrophage|Normal	Exhausted CD8+ T-cell|Normal	0.0918262
CXCL10+ fibroblast|Normal	Exhausted CD8+ T-cell|Normal	0.0916688
IFIT1+ interferon signaling|Normal	Treg|Normal	0.0676014
ISG15+ macrophage|Normal	Treg|Normal	0.0404606
CXCL9+ macrophage|Normal	Treg|Normal	0.12805
CXCL10+ fibroblast|Normal	Treg|Normal	0.0593729
LAMP3+ DC|Normal	IFIT1+ interferon signaling|Normal	0.00562505
ISG15+ macrophage|Normal	IFIT1+ interferon signaling|Normal	0.386495
CXCL9+ macrophage|Normal	IFIT1+ interferon signaling|Normal	0.0806323
CXCL10+ fibroblast|Normal	IFIT1+ interferon signaling|Normal	0.260888
ISG15+ macrophage|Normal	LAMP3+ DC|Normal	0.00470992
CXCL9+ macrophage|Normal	LAMP3+ DC|Normal	0.00567969
CXCL9+ macrophage|Normal	ISG15+ macrophage|Normal	0.140722
CXCL10+ fibroblast|Normal	ISG15+ macrophage|Normal	0.366747
CXCL10+ fibroblast|Normal	CXCL9+ macrophage|Normal	0.146451
Epi_Texclusion.Regev|Tumor	Basal squamous|Tumor	0.026406
Exhausted CD8+ T-cell|Tumor	Basal squamous|Tumor	0.0294949
Treg|Tumor	Basal squamous|Tumor	0.0901635
IFIT1+ interferon signaling|Tumor	Basal squamous|Tumor	0.0342747
LAMP3+ DC|Tumor	Basal squamous|Tumor	0.0589956
ISG15+ macrophage|Tumor	Basal squamous|Tumor	0.0284753
CXCL9+ macrophage|Tumor	Basal squamous|Tumor	0.0350729
CXCL10+ fibroblast|Tumor	Basal squamous|Tumor	0.0513256
Treg|Tumor	Epi_Texclusion.Regev|Tumor	0.0483076
ISG15+ macrophage|Tumor	Epi_Texclusion.Regev|Tumor	0.0368228
CXCL9+ macrophage|Tumor	Epi_Texclusion.Regev|Tumor	0.051027
CXCL10+ fibroblast|Tumor	Epi_Texclusion.Regev|Tumor	0.0434648
Treg|Tumor	Exhausted CD8+ T-cell|Tumor	0.0811311
IFIT1+ interferon signaling|Tumor	Exhausted CD8+ T-cell|Tumor	0.0975383
ISG15+ macrophage|Tumor	Exhausted CD8+ T-cell|Tumor	0.0911133
CXCL9+ macrophage|Tumor	Exhausted CD8+ T-cell|Tumor	0.164821
CXCL10+ fibroblast|Tumor	Exhausted CD8+ T-cell|Tumor	0.10318
IFIT1+ interferon signaling|Tumor	Treg|Tumor	0.0913418
LAMP3+ DC|Tumor	Treg|Tumor	0.0583867
ISG15+ macrophage|Tumor	Treg|Tumor	0.0811416
CXCL9+ macrophage|Tumor	Treg|Tumor	0.14103
CXCL10+ fibroblast|Tumor	Treg|Tumor	0.118007
LAMP3+ DC|Tumor	IFIT1+ interferon signaling|Tumor	0.0304942
ISG15+ macrophage|Tumor	IFIT1+ interferon signaling|Tumor	0.670124
CXCL9+ macrophage|Tumor	IFIT1+ interferon signaling|Tumor	0.119941
CXCL10+ fibroblast|Tumor	IFIT1+ interferon signaling|Tumor	0.33996
CXCL9+ macrophage|Tumor	LAMP3+ DC|Tumor	0.0264618
CXCL10+ fibroblast|Tumor	LAMP3+ DC|Tumor	0.108238
CXCL9+ macrophage|Tumor	ISG15+ macrophage|Tumor	0.185912
CXCL10+ fibroblast|Tumor	ISG15+ macrophage|Tumor	0.319436
CXCL10+ fibroblast|Tumor	CXCL9+ macrophage|Tumor	0.206932

## Sheet: 4B
Organ	Annotation	Count	Proportion
Skin	AKR1C1+ inflammatory fibroblast	17	0.0318949
Skin	CCL19+ fibroblast	3	0.00562852
Skin	PI16+ fibroblast	13	0.0243902
Skin	WNT5A+ inflammatory fibroblast	500	0.938086
Head and Neck	AKR1C1+ inflammatory fibroblast	627	0.0907906
Head and Neck	CCL19+ fibroblast	179	0.0259195
Head and Neck	PI16+ fibroblast	1857	0.268897
Head and Neck	WNT5A+ inflammatory fibroblast	4243	0.614393
Colon	AKR1C1+ inflammatory fibroblast	207	0.0583756
Colon	CCL19+ fibroblast	117	0.0329949
Colon	PI16+ fibroblast	2084	0.587704
Colon	WNT5A+ inflammatory fibroblast	1138	0.320925
Stomach	AKR1C1+ inflammatory fibroblast	67	0.106688
Stomach	CCL19+ fibroblast	29	0.0461783
Stomach	PI16+ fibroblast	368	0.585987
Stomach	WNT5A+ inflammatory fibroblast	164	0.261146
Brain	AKR1C1+ inflammatory fibroblast	80	0.0654129
Brain	CCL19+ fibroblast	1	0.000817661
Brain	PI16+ fibroblast	905	0.739984
Brain	WNT5A+ inflammatory fibroblast	237	0.193786
Lung	AKR1C1+ inflammatory fibroblast	45	0.0249723
Lung	CCL19+ fibroblast	224	0.124306
Lung	PI16+ fibroblast	1403	0.778579
Lung	WNT5A+ inflammatory fibroblast	130	0.0721421
Pancreas	AKR1C1+ inflammatory fibroblast	442	0.100752
Pancreas	CCL19+ fibroblast	157	0.0357876
Pancreas	COLEC11+ fibroblast	10	0.00227946
Pancreas	PI16+ fibroblast	3633	0.828129
Pancreas	WNT5A+ inflammatory fibroblast	145	0.0330522
Bladder	AKR1C1+ inflammatory fibroblast	45	0.0521437
Bladder	CCL19+ fibroblast	36	0.0417149
Bladder	PI16+ fibroblast	775	0.89803
Bladder	WNT5A+ inflammatory fibroblast	7	0.00811124
Kidney	AKR1C1+ inflammatory fibroblast	119	0.0766259
Kidney	CCL19+ fibroblast	24	0.015454
Kidney	PI16+ fibroblast	1406	0.905344
Kidney	WNT5A+ inflammatory fibroblast	4	0.00257566
Breast	AKR1C1+ inflammatory fibroblast	761	0.113973
Breast	CCL19+ fibroblast	445	0.0666467
Breast	COLEC11+ fibroblast	16	0.00239629
Breast	PI16+ fibroblast	5196	0.778194
Breast	WNT5A+ inflammatory fibroblast	259	0.0387899
Ovary	AKR1C1+ inflammatory fibroblast	10601	0.507978
Ovary	CCL19+ fibroblast	51	0.00244382
Ovary	PI16+ fibroblast	6806	0.32613
Ovary	WNT5A+ inflammatory fibroblast	3411	0.163448
Uterus	AKR1C1+ inflammatory fibroblast	11012	0.97529
Uterus	CCL19+ fibroblast	17	0.00150562
Uterus	PI16+ fibroblast	179	0.0158533
Uterus	WNT5A+ inflammatory fibroblast	83	0.00735099

## Sheet: 5A
	MEST+ wound fibroblast	AKR1C1+ inflammatory fibroblast	PI16+ fibroblast	Myofibroblast	Lymphatic endothelial	CCL19+ fibroblast	Endothelial	Osteoblast	COLEC11+ fibroblast	Pericyte	General fibroblast	Desmoplastic fibroblast	CXCL10+ fibroblast	WNT5A+ inflammatory fibroblast	Precursor B-cell	Mature B-cell	Germinal center B-cell	Plasma cell precursor	GC-commited metabolic activation	Plasma cell	TNF+ B-cell	CD160+ intraepithelial lymphocyte	ILC3	CD16+ NK-cell	Tissue resident memory T-cell	XCL1+ NK-cell	Tfh	Th17	Treg	Exhausted CD8+ T-cell	IFIT1+ interferon signaling	LYVE1+ macrophage	PPARG+ macrophage	CD16+ monocyte derived macrophage	FCN1+ monocyte derived macrophage	DC1	Mast	PRR-induced activation	Langerhans cell	NLRP3+ monocyte derived macrophage	pDC	LAMP3+ DC	C1QC+ macrophage	Neutrophil	CXCL9+ macrophage	CTSK+ macrophage (osteoclast)	SPP1+ macrophage	ISG15+ macrophage	Mononuclear phagocyte
MEST+ wound fibroblast	0	0	0.178573	0	0.00246902	0	9.29405e-05	0.236775	0.148331	0	0	0.176242	0	0.104264	0	0.00360247	0	0	0	0	0	0	0	0	0.00284259	0	0	0	0	0	0	0	0	0	0	0	0	0	0	0	0	0	0	0	0	0	0.0570569	0	0
AKR1C1+ inflammatory fibroblast	0	0	0	0	0.00341774	0	0.00153282	0	0	0	0	0	0	0.108772	0	0.0576448	0	0	0	0	0	0	0	0.004292	0.0502951	0	0	0	0	0	0	0.00310562	0	0.00218293	0.00247966	0	0	0.417544	0	0.283266	0	0.102125	0	0	0	0	0	0	0
PI16+ fibroblast	0.178573	0	0	0	0.00122919	0.0489176	0.000128626	0.0815016	0.233015	0	0.062048	0.219153	0	0.0948536	0	0	0	0	0	0	0	0	0	0	0	0	0	0	0	0	0	0	0	0	0	0	0.0461285	0	0	0	0	0	0	0	0	0	0	0	0
Myofibroblast	0	0.00827689	0	0	0.00315582	0	0	0	0.0778422	0.301002	0	0	0	0	0	0	0	0	0	0	0	0	0	0	0	0	0	0	0	0	0	0	0	0	0	0	0	0	0	0	0	0	0	0	0	0	0	0	0
Lymphatic endothelial	0.00246902	0.00341774	0.00122919	0.00315582	0	0	0.242104	0.00235288	0.0010623	0	0.00049575	0.000159594	0	0.000460634	0	0	0	0.00321775	0	0	0	0	0	0	0	0	0	0	0	0	0	0	0	0.0555862	0	0	0	0.00383157	0	0	0.0506458	0	0	0	0	0	0	0	0
CCL19+ fibroblast	0	0	0.0489176	0.00867559	0	0	0	0.0496947	0	0.00167036	0	0	0.0813869	0	0	0	0	0.00300261	0	0.00368758	0	0	0	0	0	0	0	0	0	0	0	0.00395676	0	0	0	0.0539584	0	0	0.0699498	0	0	0.0621898	0	0	0	0	0	0	0
Endothelial	9.29405e-05	0.00153282	0.000128626	0	0.242104	0.00532283	0	0.00018006	9.42345e-05	0	0.000346056	1.41566e-05	0	1.4836e-05	0	0	0	0	0	0	0	0	0	0	0	0	0	0	0	0	0	0.0599837	0	0.0603618	0	0	0	0.00275066	0	0	0	0	0	0	0	0	0.00317731	0	0
Osteoblast	0.236775	0.0416869	0.0815016	0	0.00235288	0.0496947	0.00018006	0	0.122915	0	0	0.154484	0	0.233249	0	0.00430478	0	0	0.0526764	0	0	0	0	0	0.00338175	0	0	0.0629033	0.0587961	0	0	0	0.0483554	0	0	0.00364166	0	0.0501206	0	0	0	0	0.0601789	0	0	0	0.110655	0	0.00158752
COLEC11+ fibroblast	0.148331	0	0.233015	0.0778422	0.0010623	0.0432005	9.42345e-05	0.122915	0	0.0550162	0.0805798	0.229707	0	0.116753	0	0	0	0	0	0	0	0	0	0	0	0	0	0	0	0	0	0	0.0462545	0	0	0	0	0	0	0	0	0	0	0	0	0	0.0673903	0	0
Pericyte	0.00573613	0.00609614	0.00499613	0.301002	0.00665643	0.00167036	0	0.00498358	0.0550162	0	0	0	0	0	0	0	0	0	0	0	0	0	0	0	0	0	0	0	0	0	0	0	0	0	0	0	0	0	0	0	0	0	0	0	0	0	0	0	0
General fibroblast	0.0323837	0	0.062048	0	0.00049575	0.00681907	0.000346056	0	0.0805798	0	0	0.373406	0	0.170768	0	0	0	0.121764	0	0	0	0	0.00371256	0	0.0491491	0	0	0	0	0	0	0.0035343	0	0.00317636	0	0	0	0	0.00379783	0	0	0	0	0.0639337	0	0	0.0614905	0	0.0864469
Desmoplastic fibroblast	0.176242	0	0.219153	0	0.000159594	0	1.41566e-05	0.154484	0.229707	0.00837129	0.373406	0	0.054832	0.40875	0	0	0	0.0674621	0	0	0	0	0	0.00338531	0	0	0	0	0.053806	0	0	0	0	0.00226295	0	0.00423122	0	0	0	0	0	0	0	0	0	0.0497777	0.0878774	0	0
CXCL10+ fibroblast	0	0	0	0.00541771	0.00842124	0.0813869	0.007481	0.0348218	0	0	0.0360185	0.054832	0	0.0976755	0.00328779	0	0	0	0	0	0	0	0.00158144	0	0	0	0.0589754	0	0.114077	0.117294	0.330634	0.00329347	0	0	0	0.0712779	0	0	0.0623487	0	0.0530072	0.11837	0	0	0.214033	0	0	0.315666	0
WNT5A+ inflammatory fibroblast	0.104264	0.108772	0.0948536	0.00641515	0.000460634	0.0379229	1.4836e-05	0.233249	0.116753	0.00444072	0.170768	0.40875	0.0976755	0	0	0	0	0	0	0	0	0	0	0	0	0	0	0	0.0939027	0	0	0.00222023	0	0.00296905	0	0	0	0.104164	0	0.0685809	0	0.0584816	0	0	0.0505252	0.0519972	0.0899448	0	0
Precursor B-cell	0.0306554	0	0	0	0	0.00667853	0	0.0326226	0	0	0	0	0.00328779	0	0	0.00410117	0	0	0.00261593	0.0494675	0	0	0.0734759	0	0	0	0	0	0	0	0	0.0583029	0	0	0	0	0	0	0	0	0	0	0	0	0	0	0	0	0.0496235
Mature B-cell	0.00360247	0.0576448	0	0	0	0	0	0.00430478	0	0	0.0344307	0	0	0	0.00410117	0	0	0.00376044	0.00299516	0.00141026	0.38409	0	0	0	0.529156	0	0	0	0	0	0	0.00219714	0	0	0	0	0	0	0	0.127599	0	0	0.00410715	0	0	0	0	0	0
Germinal center B-cell	0	0	0.0300264	0	0	0.0306744	0	0	0	0.00813107	0	0	0	0	0	0.00805746	0	0	0	0.00430637	0	0	0	0	0	0	0	0	0	0	0	0	0	0	0	0	0	0	0	0	0	0	0	0	0	0	0	0	0
Plasma cell precursor	0	0	0	0	0.00321775	0.00300261	0.00785764	0.00636464	0	0.0295236	0.121764	0.0674621	0	0	0.0386517	0.00376044	0	0	0	0.520528	0.00263349	0.0492527	0	0	0	0	0	0	0	0	0	0	0	0.00188164	0	0	0	0	0	0	0	0	0	0	0	0	0	0	0.163773
GC-commited metabolic activation	0	0.0270509	0	0	0	0	0	0.0526764	0	0	0	0	0	0.0286773	0.00261593	0.00299516	0.0265541	0	0	0	0.0035638	0	0.00345858	0	0.00329366	0	0	0	0.0629204	0	0	0	0	0	0	0	0	0	0	0	0	0	0.045914	0	0	0.122726	0.0570332	0	0
Plasma cell	0	0	0	0	0.00509029	0.00368758	0	0	0	0	0.0266908	0.0370456	0	0	0.0494675	0.00141026	0.00430637	0.520528	0	0	0.00188183	0	0	0	0	0	0	0.0505251	0	0	0	0	0	0.00246761	0	0	0	0	0	0	0	0	0.0464794	0	0	0	0	0	0
TNF+ B-cell	0.00814325	0.0359953	0	0	0	0	0	0	0	0	0	0	0	0	0.00441583	0.38409	0.00867864	0.00263349	0.0035638	0.00188183	0	0	0	0	0.229529	0	0	0	0	0	0	0.00419622	0	0	0	0	0	0	0	0.0664549	0	0	0	0	0	0	0	0	0
CD160+ intraepithelial lymphocyte	0.00807601	0.027736	0.00716398	0	0	0.00638929	0	0	0	0	0.0384913	0	0	0	0	0.0394484	0	0.0492527	0.00647136	0	0	0	0	0.0921355	0	0.182299	0	0.0624636	0	0	0	0	0	0	0	0	0	0	0	0.0476751	0	0	0	0	0	0	0	0	0.080422
ILC3	0	0	0	0.0289447	0	0.00852888	0	0.0314309	0	0	0.00371256	0.00661821	0.00158144	0.00708319	0.0734759	0	0	0	0.00345858	0.026528	0	0.0416869	0	0	0	0.0690096	0	0.086545	0	0.00346219	0.00179475	0.0557579	0	0	0	0	0	0	0	0	0	0	0	0	0.00381746	0	0	0.00171191	0
CD16+ NK-cell	0	0.004292	0.00876244	0	0.0347624	0.00728231	0.0343829	0	0.00810501	0	0.00688767	0.00338531	0	0.00468924	0	0	0.00632911	0.00615418	0.00733404	0.00446985	0	0.0921355	0	0	0	0.216147	0.000571194	0	0.00184451	0.0753716	0	0	0	0.147123	0.100524	0	0	0	0	0	0	0.00262655	0	0	0	0.00313848	0	0	0
Tissue resident memory T-cell	0.00284259	0.0502951	0.0295409	0.0410191	0	0	0	0.00338175	0	0.0375236	0.0491491	0	0.00569063	0	0.00542048	0.529156	0.00602842	0	0.00329366	0	0.229529	0.0421712	0.0300968	0.00873773	0	0	0	0	0	0.00318103	0.00398544	0.00275588	0	0	0	0	0	0	0	0.103279	0	0	0.00348093	0	0	0	0.00225235	0.0035849	0
XCL1+ NK-cell	0	0.00818628	0.00643619	0	0	0.00537778	0	0	0	0	0	0.00816474	0.00637301	0.00818844	0.0377954	0	0.00740384	0	0	0	0	0.182299	0.0690096	0.216147	0	0	0.000991916	0	0	0	0	0.0488714	0	0	0	0.00332953	0	0	0	0	0	0.00176731	0	0	0	0	0	0	0
Tfh	0.00695433	0.043676	0	0	0	0.0354833	0	0	0	0	0	0	0.0589754	0	0	0.0312257	0.0353564	0.0288312	0	0.0323184	0.0265234	0	0	0.000571194	0.0344804	0.000991916	0	0	0.14515	0	0	0	0	0.00250334	0.00392145	0.0519676	0	0	0.0494957	0	0	0.092074	0	0	0.100882	0	0	0	0
Th17	0	0	0	0.0317271	0	0	0	0.0629033	0.0343871	0	0	0	0	0.0314126	0	0	0	0	0	0.0505251	0	0.0624636	0.086545	0.00520297	0	0	0.0327821	0	0.0706076	0	0	0	0	0	0	0	0	0	0	0.0651352	0	0	0	0	0	0	0	0	0
Treg	0	0	0.00708963	0	0	0	0.00683991	0.0587961	0	0	0.0304458	0.053806	0.114077	0.0939027	0.00848788	0	0	0	0.0629204	0.0362029	0	0	0	0.00184451	0	0.00512984	0.14515	0.0706076	0	0.087833	0.0825556	0	0	0	0	0	0	0	0	0.0497892	0	0.0650534	0	0	0.143037	0.0581583	0	0.076422	0
Exhausted CD8+ T-cell	0.00874233	0.00761373	0.00442234	0.0084103	0	0	0.0295491	0	0	0	0	0	0.117294	0	0	0.00745853	0	0	0.0318141	0	0	0.0383524	0.00346219	0.0753716	0.00318103	0.0317445	0.0442763	0	0.087833	0	0.104353	0	0	0	0	0	0	0	0	0	0	0	0.049286	0	0.164598	0	0	0.0936316	0
IFIT1+ interferon signaling	0	0.00644616	0.00642902	0.00545347	0	0	0	0	0.00546405	0	0.0354413	0	0.330634	0.0329888	0.00847381	0.00714026	0	0.0333734	0	0	0	0	0.00179475	0	0.00398544	0	0	0.00710977	0.0825556	0.104353	0	0	0	0	0	0	0	0	0	0	0.0639815	0	0	0	0.119131	0	0	0.661144	0
LYVE1+ macrophage	0	0.00310562	0.00458051	0	0.0304654	0.00395676	0.0599837	0	0.00832321	0.0390822	0.0035343	0.00485783	0.00329347	0.00222023	0.0583029	0.00219714	0	0	0	0.0322376	0.00419622	0.00721062	0.0557579	0	0.00275588	0.0488714	0.00557109	0	0	0	0	0	0	0	0	0	0.00280427	0.00265298	0	0.00152682	0	0.00262955	0.0490417	0.00369429	0	0	0	0	0
PPARG+ macrophage	0.0413894	0.00704534	0.0401322	0	0	0	0	0.0483554	0.0462545	0.00642605	0	0.0382269	0	0	0	0	0	0	0	0	0	0	0	0.0316407	0	0	0	0	0	0	0	0.00505578	0	0	0	0.0012352	0	0	0.00412789	0	0.00265415	0.00215261	0.143772	0	0	0	0.133243	0	0
CD16+ monocyte derived macrophage	0	0.00218293	0.00581819	0	0.0555862	0	0.0603618	0.00769849	0.00678038	0	0.00317636	0.00226295	0	0.00296905	0.0077784	0	0	0.00188164	0.00824188	0.00246761	0	0	0	0.147123	0	0	0.00250334	0	0.00457012	0	0	0	0.00682833	0	0.486561	0.0593113	0	0.00143032	0	0	0	0	0.000827993	0.0969664	0	0.000615973	0.00407311	0	0.00387211
FCN1+ monocyte derived macrophage	0.00873546	0.00247966	0	0.0278516	0.0439474	0	0.0388548	0	0	0	0	0.00834524	0	0.00770076	0	0	0	0.00512914	0	0.00520677	0	0	0	0.100524	0	0	0.00392145	0.0283611	0	0	0	0.00779108	0.0326944	0.486561	0	0	0.00257586	0.00270086	0	0	0	0.00269519	0.00329281	0.160953	0	0.00199078	0	0	0
DC1	0.00467568	0.00446441	0.00614447	0	0.0368817	0.0539584	0.0420439	0.00364166	0.00724587	0	0.0047971	0.00423122	0.0712779	0.00568855	0.00871023	0.00694498	0	0	0	0	0	0.00619328	0.00782496	0.00645573	0	0.00332953	0.0519676	0	0	0.030753	0.0398756	0	0.0012352	0.0593113	0	0	0	0.00201381	0.235085	0.0034219	0.10706	0.145704	0.00113911	0	0.0494556	0	0.00121532	0	0
Mast	0	0	0.0461285	0	0	0.0303679	0	0	0	0.00820025	0.00760822	0	0	0	0	0.0276603	0	0.00840467	0	0	0.0342538	0	0	0	0.0351046	0.00767849	0	0	0	0	0.00558625	0.00280427	0	0.00527444	0.00257586	0.00783212	0	0	0	0	0	0	0.00344778	0	0.00242803	0	0.004232	0	0
PRR-induced activation	0	0.417544	0	0.00461141	0.00383157	0	0.00275066	0.0501206	0	0.00485123	0	0	0	0.104164	0	0	0	0	0.0363269	0	0	0	0	0.00608762	0	0.00814322	0	0	0	0.00668609	0	0.00265298	0	0.00143032	0.00270086	0.00201381	0.00579929	0	0.000991012	0.258321	0	0.0712673	0.0467535	0	0	0.0586973	0.0591761	0	0
Langerhans cell	0	0.00461726	0	0.0304001	0	0.0699498	0	0	0	0	0.00379783	0	0.0623487	0	0	0	0.0269138	0.00524491	0.00745057	0.00785443	0.0273293	0.00505711	0	0.00503112	0	0.00548509	0.0494957	0.0314256	0.0335806	0.0411897	0	0	0.00412789	0.0293219	0.00787658	0.235085	0	0.000991012	0	0.00215128	0.0559523	0.0682354	0	0.0034145	0.0649266	0.0041583	0.00262971	0	0
NLRP3+ monocyte derived macrophage	0.00668532	0.283266	0	0	0.00719426	0	0.00672736	0.0394372	0	0	0.026605	0	0	0.0685809	0.00774938	0.127599	0.00856545	0	0	0	0.0664549	0.0476751	0	0	0.103279	0.00851481	0.0328992	0.0651352	0.0497892	0	0	0.00152682	0	0	0.0290327	0.0034219	0.00681533	0.258321	0.00215128	0	0	0.0647537	0	0	0	0	0	0	0
pDC	0	0	0	0.00509767	0.0506458	0.0420264	0	0.00802442	0.00692604	0.00453201	0.00752441	0.00808467	0.0530072	0	0.00812634	0	0	0.00756731	0.00752584	0.00745505	0	0	0	0	0	0	0.0324218	0	0	0	0.0639815	0	0.00265415	0.027542	0	0.10706	0	0.00686127	0.0559523	0	0	0.0800218	0.000691522	0	0	0	0.00159681	0.0447125	0
LAMP3+ DC	0.00786064	0.102125	0	0.00525498	0	0.0621898	0.00749556	0	0	0.00590148	0	0	0.11837	0.0584816	0.00507586	0.0291013	0	0.00723336	0	0	0.0275555	0	0.00826787	0.00262655	0	0.00176731	0.092074	0	0.0650534	0	0.0351447	0.00262955	0.00215261	0.0087339	0.00269519	0.145704	0	0.0712673	0.0682354	0.0647537	0.0800218	0	0.000732795	0	0	0	0.004018	0	0
C1QC+ macrophage	0.0409957	0	0	0	0.00653469	0.00663359	0	0.0601789	0.0418948	0.0293788	0	0.0410633	0	0.0275306	0.0340396	0.00410715	0	0.0273742	0.045914	0.0464794	0.00855269	0	0	0	0.00348093	0.0294778	0	0	0.0321903	0.049286	0	0.0490417	0.143772	0.000827993	0.00329281	0.00113911	0.00344778	0.0467535	0.00459495	0.0069553	0.000691522	0.000732795	0	0.00188021	0.145767	0.0652653	0.18315	0	0
Neutrophil	0	0	0	0	0	0	0	0.00577016	0	0	0.0639337	0	0	0	0.00731923	0	0	0	0	0.00743817	0	0	0.00656565	0.0399733	0.0312096	0	0.00625271	0	0.00667812	0.007504	0	0.00369429	0	0.0969664	0.160953	0	0.00717188	0	0.0034145	0.0361965	0	0	0.00188021	0	0.00374684	0	0	0	0
CXCL9+ macrophage	0	0	0.00718488	0	0	0.0397959	0	0.0399461	0	0	0	0.0335346	0.214033	0.0505252	0	0.00651118	0	0	0.0354539	0.0388197	0	0	0.00381746	0.00727472	0.00651841	0.00747941	0.100882	0.0393299	0.143037	0.164598	0.119131	0	0	0	0	0.0494556	0.00242803	0	0.0649266	0	0	0.0284789	0.145767	0.00374684	0	0	0.053825	0.187622	0
CTSK+ macrophage (osteoclast)	0	0.036396	0	0	0	0	0	0.0401559	0	0.00699433	0.0275593	0.0497777	0	0.0519972	0	0.00609436	0	0	0.122726	0.0365937	0.0059201	0	0	0.00313848	0.00740295	0.00655089	0	0	0.0581583	0	0	0	0.0339428	0.000615973	0.00199078	0.00741124	0	0.0586973	0.0041583	0	0.0063325	0	0.0652653	0.00614617	0	0	0.0485048	0	0
SPP1+ macrophage	0.0570569	0	0	0	0.00539518	0	0.00317731	0.110655	0.0673903	0	0.0614905	0.0878774	0.0303765	0.0899448	0	0.00462132	0	0	0.0570332	0	0	0	0.00682889	0	0.00225235	0.0300261	0	0.0291873	0.0425519	0.0273439	0.0320819	0	0.133243	0.00407311	0	0.00121532	0.004232	0.0591761	0.00262971	0.0264739	0.00159681	0.004018	0.18315	0	0.053825	0.0485048	0	0.0463984	0
ISG15+ macrophage	0	0.00847607	0	0.0058843	0	0	0	0	0.00673434	0	0.034781	0.0307026	0.315666	0.0340082	0	0.00641163	0	0.0305278	0	0	0	0	0.00171191	0	0.0035849	0	0.0282039	0.00619589	0.076422	0.0936316	0.661144	0	0	0	0	0	0.00444782	0	0	0	0.0447125	0	0	0	0.187622	0	0.0463984	0	0
Mononuclear phagocyte	0.00781809	0	0	0	0	0.00579582	0	0.00158752	0	0	0.0864469	0	0.00859338	0	0.0496235	0	0.0369048	0.163773	0.00508562	0	0	0.080422	0	0	0	0	0	0.00777996	0	0	0	0.0288714	0	0.00387211	0.00483254	0	0	0	0.0064013	0	0	0	0	0	0.00727829	0	0.00584903	0	0
Stress	0	0.148023	0.0575373	0	0.00627341	0.049267	0.00354676	0.0292199	0.0328001	0.00744241	0	0.0333849	0	0.0479812	0.00719075	0.111913	0	0	0	0	0.127073	0	0	0.00553795	0.122957	0.00488336	0.0510789	0.0285345	0	0.00793115	0.0085125	0.000842555	0	0.0060043	0.00635221	0.00771491	0.0590416	0.0471628	0	0.151104	0.0304176	0.0550749	0.00441199	0	0.00781458	0	0	0	0
Epi_interferon.Barkley	0	0	0.00871877	0	0	0.0459436	0	0	0	0	0	0	0.135532	0	0.00686994	0	0	0.0074654	0	0.00619977	0	0	0	0	0.00724941	0	0.0288211	0	0.0343622	0.117157	0.0972958	0.00741536	0	0.0388627	0.028749	0.0362923	0	0	0.047797	0	0	0.0381658	0	0	0.0612699	0.00519951	0	0.088387	0.00639843
Epi_hypoxia.Barkley	0	0	0.00626314	0	0	0	0.0265922	0	0	0.0741329	0	0	0	0	0	0	0	0	0	0	0	0	0	0.0754978	0	0.0535292	0	0.00650302	0	0.0840312	0	0	0	0.0481428	0.028841	0.00589005	0.00752897	0	0	0	0.00547014	0.00623153	0.0316798	0	0	0.00686995	0.0409058	0	0
Epi_oxphos.Barkley	0	0.00186801	0.00629762	0	0.0570588	0	0.0488032	0.0321782	0	0	0.00226377	0.00630193	0.0058088	0.00493751	0.0316022	0.00224375	0	0.00871904	0.0319813	0	0.00446627	0.005835	0.0512715	0	0.00223891	0.0338348	0.00812212	0	0	0	0.00792925	0.102082	0	0.0270432	0.0285676	0	0	0.00346711	0	0.00289496	0.00719475	0.00348227	0.038455	0.00717708	0	0.0277077	0	0	0.00528374
Epi_metal_response.Barkley	0.00339501	0	0.00482339	0	0	0.00717671	0.0489227	0.00413167	0.00871727	0.0320164	0.00775728	0.00311524	0.00387191	0.00305062	0.0336749	0	0	0	0	0	0.00769372	0	0.0474951	0.0317936	0	0.0368747	0	0	0.00615647	0	0.00769129	0.0625447	0.006984	0	0	0	0	0	0	0	0	0	0	0	0.00388095	0	0.00711722	0.00554402	0
Epi_pEMT.Barkley	0.0670572	0.0759578	0.0358976	0	0.0077343	0.0469765	0.00155583	0.141952	0.0626978	0.00781289	0.034886	0.082743	0.0366233	0.178028	0	0	0	0.00538774	0.0380269	0.00595125	0	0	0	0	0.00636883	0	0	0.0267557	0.0418687	0	0	0.00192867	0.0395773	0	0.0375333	0.00212469	0	0.0792321	0	0.0560161	0	0	0	0	0.0306968	0	0.106943	0	0.00335936
Epi_Texclusion.Regev	0.0610088	0.0426796	0	0	0	0	0.00628921	0.124816	0	0.00769362	0.00477708	0	0.0423177	0.069091	0.00864698	0.00474848	0	0.00268432	0.0379836	0	0	0	0	0	0.00296927	0.00730459	0	0.0356681	0.0448686	0	0	0	0	0	0	0.00865619	0	0.0544463	0	0.0421938	0.0307071	0.0271336	0	0.00528097	0.0473888	0	0.059499	0.0369605	0.000991471
Epi_CD274.KEGG	0	0.0526209	0.0582266	0	0.00775532	0.0343455	0.00565176	0.00845571	0.0275749	0	0.0561669	0.0352895	0.042155	0.0379586	0.00717727	0.100219	0	0	0.00515355	0	0.0779335	0	0.00777648	0.00548516	0.120682	0.00515367	0.0468818	0	0	0	0	0.000815708	0	0.00510546	0.00766038	0	0.0568936	0	0.0264403	0.0465444	0.0344921	0.068167	0.00402182	0	0	0	0.0071863	0	0.0366453
Epi_APM.GO	0.00666234	0	0	0	0	0.0550306	0	0	0	0	0	0	0.100292	0	0.00828354	0.0271999	0	0	0	0.0062272	0	0	0	0	0	0	0.0436944	0	0	0.0858467	0.0558011	0.00325812	0.0265964	0.0264544	0	0.0414077	0.0400206	0	0.0507852	0	0.0318216	0.0603883	0.00706277	0	0.0440594	0.00527067	0	0.0423487	0
[truncated: 9 more columns]

## Sheet: 5B
	Desmoplastic fibroblast	Pericyte	General fibroblast	Osteoblast	CCL19+ fibroblast	Endothelial	Lymphatic endothelial	Myofibroblast	PI16+ fibroblast	AKR1C1+ inflammatory fibroblast	MEST+ wound fibroblast	Mature B-cell	Plasma cell	Germinal center B-cell	Plasma cell precursor	GC-commited metabolic activation	Precursor B-cell	Exhausted CD8+ T-cell	Treg	Th17	Tfh	Tissue resident memory T-cell	XCL1+ NK-cell	CD16+ NK-cell	CD160+ intraepithelial lymphocyte	ILC3	SPP1+ macrophage	Neutrophil	CXCL9+ macrophage	C1QC+ macrophage	CTSK+ macrophage (osteoclast)	NLRP3+ monocyte derived macrophage	Langerhans cell	PPARG+ macrophage	pDC	LAMP3+ DC	Mast	DC1	CD16+ monocyte derived macrophage	FCN1+ monocyte derived macrophage	PRR-induced activation	LYVE1+ macrophage	Stress	Epi_interferon.Barkley	Epi_hypoxia.Barkley	Epi_oxphos.Barkley	Epi_metal_response.Barkley	Epi_pEMT.Barkley	Epi_Texclusion.Regev
Desmoplastic fibroblast	0	0	0.188597	0.193334	0	1.03504e-05	0.000242514	0	0.308463	0	0.161979	0	0	0	0	0	0	0	0	0	0	0	0	0	0	0	0	0	0	0	0	0	0	0	0	0	0	0	0	0	0	0	0.167121	0	0	0	0	0	0
Pericyte	0.0811405	0	0	0	0	0	0	0.253006	0	0	0	0	0	0	0	0	0	0	0	0	0	0	0	0	0	0	0	0	0	0	0	0	0	0	0	0	0	0	0	0	0	0	0	0	0	0	0	0	0
General fibroblast	0.188597	0	0	0	0	0	0	0	0.299436	0	0	0.152621	0	0	0	0	0	0	0	0	0	0.170787	0	0	0	0	0	0	0	0	0	0	0	0	0	0	0	0	0	0	0	0	0	0	0	0	0	0	0
Osteoblast	0.193334	0	0.0620201	0	0	5.9198e-05	0	0	0	0	0	0	0	0	0	0	0	0	0	0	0	0	0	0	0	0	0	0	0	0	0	0	0	0.181922	0.000361409	0	0	0	0	0	0	0	0	0	0	0	0	0	0
CCL19+ fibroblast	0	0	0.0882936	0	0	0	0	0	0.166568	0	1.56144e-05	0	0	0	0	0	9.74302e-05	0	0	0.166207	0	0	6.75287e-05	0	0	0.00017694	0	0	0	0	0	0	0.167249	0	0	0	0	0	0	0	0	1.79945e-05	0	0.217171	0	0	0	0	3.66191e-05
Endothelial	1.03504e-05	0	0.00226083	5.9198e-05	0.0729079	0	0.360465	0	0	0	0.000109898	0	0	0	0	0	0	0	0	0	0	0	0	0	0	0	0	0	0	0	0	0	0	0	0	0	0	0	0.177463	0.212198	0	0	0	0	0	0.254573	0	0	0
Lymphatic endothelial	0.000242514	0	0	0.00117576	0.145967	0.360465	0	0	0	0	0.000335717	0	0	0	0	0	0	0	0	0	0	0	0	0	0	0	0	0	0	0	0	0	0	0	0	0	0.257319	0.219883	0	0	0	0	0	0.162544	0	0	0	0	0
Myofibroblast	0.144881	0.253006	0	0	0	0.00301578	0.00258082	0	0	0	0	0	0	0	0	0	0	0	0	0	0	0	0	0	0	0	0	0	0	0	0	0	0	0	0	0	0	0	0	0	0	0	0	0	0	0	0	0	0
PI16+ fibroblast	0.308463	0	0.299436	0.0823561	0.166568	0.00147387	0	0	0	0	0	0	0	0	0	0	0	0	0	0	0	0.21514	0	0	0	0	0	0	0	0	0	0	0	0	0	0	0	0	0	0	0	0	0.18795	0	0	0	0	0	0.000213907
AKR1C1+ inflammatory fibroblast	0	0.00189766	0.123128	0	0	0.00140421	0.00321699	0.00226731	0	0	0	0	0	0	0	0	0	0	0	0	0.173694	0	0.000322002	0	0	0	0	0	0	0	0	0.515124	0	0	0	0.244967	0	0	0.000295464	0.000289534	0.708302	0	0	0	0	0.000206748	0	0.341942	0
MEST+ wound fibroblast	0.161979	0.0695492	0.00163469	0.0697561	1.56144e-05	0.000109898	0.000335717	0.0888599	0	0.00136823	0	0	0	0.171334	0	0	0.493481	0	0	0	0	0	0.33367	0	0	0.377556	0	0	0.000116941	0	0	0	0	0	0	0	0	0	0	0	0	0.707581	0	6.70238e-05	0	0	0	0	0.153991
Mature B-cell	0	0	0.152621	0	0.114076	0	0	0	0.066353	0.0937401	0.00188933	0	0	0	0	0	0.000256249	0	0	0	0	0.190341	0	0	0	0	0	0	0	0	0	0	0	0	0	0	0	0	0	0	0	0	0	0	0	0	0.000304639	0	0
Plasma cell	0	0	0.0590209	0	0.130384	0	0	0	0.135173	0	0.00058951	0	0	0	0.772046	0	0	0	0	0	0	0	0	0	0	0	0	0	0	0	0	0	0	0	0	0	0	0	0	0	0	0	0	0	0	0	0	0	0.00027708
Germinal center B-cell	0	0.0626338	0	0	0.00060337	0	0	0	0.00277923	0	0.171334	0	0.0031754	0	0	0	0	0	0	0	0	0	0	0	0	0	0	0	0	0	0	0	0	0	0	0	0	0	0	0	0	0.17372	0	0	0	0	0	0	0
Plasma cell precursor	0	0	0.0848019	0	0.0878917	0	0	0.0682563	0.118413	0	0.00195836	0	0.772046	0	0	0	0	0	0	0	0	0	0	0	0	0	0	0	0	0	0	0	0	0	0	0	0	0	0	0	0	0	0	0	0	0	0	0	0
GC-commited metabolic activation	0	0	0	0.0716361	0	0.00224388	0	0	0	0	0.0697598	0.00194755	0	0	0	0	0	0	0	0	0	0	0	0	0	0	0	0	0	0	0	0	0	0	0	0	0	0	0	0	0	0	0	0	0	0	0	0	0
Precursor B-cell	0	0	0.000949002	0	9.74302e-05	0.00120278	0.00158463	0	0.00263737	0.00220894	0.493481	0.000256249	0.00101324	0.142808	0.00205911	0.0549479	0	0	0	0	0	0	0.275485	0	0	0.316037	0	0	0.000332781	0	0	0	0	0	0	0	0	0	0	0	0	0.364841	0	0.00023729	0	0	0	0	0
Exhausted CD8+ T-cell	0	0	0	0	0.103266	0.056089	0.106949	0	0	0.00237083	0	0	0	0	0	0	0	0	0	0	0	0	0	0	0	0	0	0	0	0	0	0	0	0	0	0	0	0	0	0	0	0	0	0	0	0	0	0	0
Treg	0	0	0.0676565	0	0.100859	0	0.0635889	0	0	0	0.00164949	0	0	0	0	0	0.00122995	0.0542007	0	0.200809	0	0	0	0	0	0	0	0	0	0	0	0	0	0	0	0	0	0	0	0	0	0	0	0	0	0	0	0	0
Th17	0	0	0	0	0.166207	0	0.070579	0	0	0	0.00109667	0.0661564	0	0	0	0	0.000614753	0.0652568	0.200809	0	0	0	0	0	0	0	0	0	0	0	0	0	0.173597	0	0	0	0	0	0	0	0	0	0	0	0	0	0	0	0
Tfh	0	0	0.0945197	0	0.071893	0	0	0	0	0.173694	0.00105501	0	0.0640245	0	0.056967	0	0	0.00205941	0.0754642	0	0	0	9.2899e-05	5.45445e-05	0	0	0	0	0	0	0	0	0	0	0	0.186624	0	0	0.000236984	0	0	0	0	0	0	0	0	0	0
Tissue resident memory T-cell	0.0971833	0	0.170787	0	0.0968108	0	0	0.0733777	0.21514	0	0	0.190341	0.116297	0	0.118828	0	0.00117173	0	0	0.0599573	0.0570459	0	0	0	0	0	0	0	0	0	0	0	0	0	0	0	0	0	0	0	0	0	0	0	0	0	0	0	0.000274507
XCL1+ NK-cell	0	0	0.000828768	0	6.75287e-05	0	0	0	0.00190521	0.000322002	0.33367	0.000649035	0.00182579	0.141439	0	0	0.275485	0	0.000685409	0.000684268	9.2899e-05	0.000912335	0	0.269778	0	0.37859	0	0	0.000325736	0	0	0	0	0	0	0	0	0	0	0	0	0.346836	0	0.000349735	0	0	0	0	0
CD16+ NK-cell	0.00152812	0	0.00147723	0	0.000867657	0.0906144	0	0	0.000653199	0.000721978	0	0	0.00290973	0	0	0	0	0.0630823	0.00242587	0.00118443	5.45445e-05	0.00122736	0.269778	0	0	0	0	0.217162	0	0	0	0	0	0	0	0	0	0	0.3757	0.234374	0	0	0	0	0	0	0	0	0
CD160+ intraepithelial lymphocyte	0	0	0	0.00189002	0	0	0	0	0.0970877	0	0	0	0.0568889	0	0.0615338	0.00307036	0	0.0660341	0	0	0	0	0.076196	0	0	0	0	0	0	0	0	0	0	0	0	0	0	0	0	0	0	0	0	0	0	0	0	0	0
ILC3	0.0686191	0	0.00158968	0	0.00017694	0.00156642	0.00275576	0	0	0.00121274	0.377556	0.000421343	0.000621138	0.119594	0.00175077	0.108202	0.316037	0	0	0.00166107	0.00245855	0.00154201	0.37859	0	0	0	0	0	0.000161903	0	0	0	0	0	0	0	0	0	0	0	0	0.407601	0	0	0	0	0	0	0
SPP1+ macrophage	0.055172	0	0	0.0949066	0	0.000900797	0.00229483	0	0	0.0991183	0	0	0	0	0.00324277	0.0776262	0	0	0	0	0	0	0	0.0020353	0	0	0	0	0	0	0	0	0	0	0	0	0	0	0	0	0	0	0	0	0	0	0	0	0
Neutrophil	0	0	0	0.00207982	0	0.0958185	0	0	0	0	0	0	0	0	0	0.00132224	0	0	0	0	0	0	0	0.217162	0	0	0.00193941	0	0	0	0	0	0	0	0	0	0	0	0.227507	0.337278	0	0	0	0	0	0	0	0	0
CXCL9+ macrophage	0	0	0.0728254	0	0.140902	0.0677864	0	0	0.107003	0	0.000116941	0	0.0637383	0.002657	0	0	0.000332781	0.0620626	0.119628	0.12188	0	0	0.000325736	0	0	0.000161903	0	0	0	0	0	0	0	0	0	0	0	0	0	0	0	0.000227651	0	0	0	0	0	0	0
C1QC+ macrophage	0	0.00245482	0	0.113251	0.0678222	0	0	0	0.0763891	0.0901752	0	0	0.136724	0.0032433	0.0890982	0.0938982	0	0	0	0.0811465	0	0	0.00175768	0.000832815	0	0	0.117058	0.000789635	0.12529	0	0	0	0	0	0.000220843	0	0	0	0	0	0	0	0	0	0	0	0	0.171433	0
CTSK+ macrophage (osteoclast)	0	0	0	0.00157247	0	0	0	0.00137219	0	0.0825865	0	0.00268337	0	0	0	0	0	0.00203318	0	0	0.115034	0.00257386	0	0	0	0	0	0	0	0	0	0	0	0	0	0	0	0	0	0	0	0	0	0	0	0	0	0	0
NLRP3+ monocyte derived macrophage	0	0	0.130754	0	0	0	0.00304223	0	0	0.515124	0.0010358	0.132515	0	0	0	0	0.00096056	0	0	0	0.0861959	0.0877903	0.000710459	0	0	0.000638608	0.096369	0	0	0	0	0	0	0	0	0	0	0	0	0	0.535558	0	0	0	0	0	0	0.225514	0
Langerhans cell	0	0.0740144	0	0	0.167249	0.0606908	0.125443	0	0	0	0.00292954	0.0555948	0	0	0	0	0	0.0764874	0.0699995	0.173597	0	0.0979596	0.00232686	0	0	0.00180692	0.00302942	0	0	0	0.00147655	0	0	0	0	0	0	0.222175	0	0	0	0	0	0	0	0	0	0	9.84045e-05
PPARG+ macrophage	0	0.000839473	0	0.181922	0.0620361	0	0	0	0	0	0	0	0	0	0	0	0	0	0.104052	0.0838994	0	0	0.00320287	0	0.00190164	0	0.0670325	0	0.0857185	0.119647	0	0	0	0	0.000308069	0	0	0	0	0	0	0	0	0	0	0	0	0	0
pDC	0	0.0636661	0.000828214	0.000361409	0.00163103	0	0	0	0.00092503	0.00246051	0.0802958	0.0031103	0	0.0988862	0	0	0.0734052	0	0	0.00246581	0	0	0.0993734	0	0	0.0584354	0	0	0.000598058	0.000220843	0	0.00132749	0	0.000308069	0	0	0	0.22586	0	0	0	0	0	0	0	0	0	0	0
LAMP3+ DC	0	0	0.0561045	0.00143293	0	0	0	0.0022667	0	0.244967	0	0	0	0	0	0	0	0.00105502	0	0	0.186624	0	0.00167029	0.00109735	0	0	0	0	0	0	0.133488	0.130342	0	0.00122268	0.0615281	0	0	0	0	0	0.259627	0	0	0	0	0	0	0	0
Mast	0	0	0	0	0.138148	0.0625016	0.257319	0	0	0	0	0	0	0	0	0	0	0.0813555	0.0672339	0	0	0	0	0	0	0	0	0.00213154	0	0	0.0028281	0.00167068	0.106183	0	0	0	0	0	0	0	0	0	0	0	0	0	0	0	0
DC1	0	0.0697962	0	0.000899864	0	0.112751	0.219883	0	0	0.000502401	0	0	0	0.0583056	0	0	0	0	0.0688148	0	0	0	0	0	0	0	0.00123127	0	0	0.000482273	0	0.000554532	0.222175	0.00240631	0.22586	0	0.107248	0	0	0	0	0	0	0	0	0	0	0	0
CD16+ monocyte derived macrophage	0.00173137	0	0	0	0	0.177463	0	0	0	0.000295464	0	0	0	0	0	0.00165146	0	0.0646554	0	0	0.000236984	0	0.0587762	0.3757	0	0	0.00169346	0.227507	0	0.000528789	0	0	0	0	0	0.0011532	0	0	0	0.533801	0	0	0	0	0	0.21516	0	7.82005e-05	0
FCN1+ monocyte derived macrophage	0.00164592	0	0	0	0	0.212198	0	0	0	0.000289534	0.00230851	0	0	0.00312543	0	0.00160668	0	0.0890114	0	0	0.000639975	0	0	0.234374	0	0	0.00186763	0.337278	0.0576845	0.0023362	0	0	0	0	0	0.000561029	0	0	0.533801	0	0	0	0	0	0	0.307382	0	6.62563e-05	0
PRR-induced activation	0	0.00289799	0	0	0	0	0	0.00181943	0	0.708302	0.00128474	0	0	0	0	0	0.00243276	0.00110311	0	0	0.138079	0	0.00042801	0.000602697	0	0.00136013	0.108295	0	0	0.0882979	0.100959	0.535558	0	0	0	0.259627	0	0.000981844	0.000510205	0.000397221	0	0	0	0	0	0	0	0.362506	0
LYVE1+ macrophage	0.113085	0.0975761	0.00102019	0	1.79945e-05	0.000837864	0.000900913	0.0844388	0	0.000772799	0.707581	0.000431509	0.00275168	0.17372	0	0.0674947	0.364841	0.00258311	0.00200943	0.000509896	0.00191037	0.0028005	0.346836	0	0	0.407601	0	0	0.000227651	0	0	0.000495559	0.00202802	0.00142202	0.0973172	0	0	0	0	0	0.00112923	0	0	6.42328e-05	0	0	0	0	0
Stress	0.167121	0	0.147844	0	0.0678245	0.00111589	0.00310205	0	0.18795	0.138025	0	0.0771835	0	0	0	0	0	0	0.0776804	0	0.0666336	0.105147	0	0.00132401	0.0813646	0	0.136903	0	0.0545005	0.065576	0	0.130654	0	0	0	0	0	0	0.00125568	0.000936002	0.0819222	0	0	0	0	0.000164152	0	0.164529	0
Epi_interferon.Barkley	0.00313087	0.0019552	0	0	0.217171	0.0971123	0.162544	0.00280398	0	0	6.70238e-05	0.0596001	0	0.00224777	0	0	0.00023729	0.0770603	0.124486	0.114366	0	0	0.000349735	0	0	0.000416946	0	0	0.131326	0.108793	0	0	0	0.146714	0.00121013	0	0.0979957	0	0	0	0	6.42328e-05	0	0	0	0	0	0	0
Epi_hypoxia.Barkley	0.0714198	0.0839325	0	0	0	0	0	0.059469	0	0	0	0	0	0	0	0	0	0	0	0	0	0	0	0	0	0	0.114441	0	0	0	0	0	0	0	0.00322342	0	0.00302683	0	0	0	0	0	0.0845973	0	0	0	0	0	0
Epi_oxphos.Barkley	0.000928202	0	0.00184301	0	0	0.254573	0.0753528	0.0032371	0	0.000206748	0	0.00281185	0	0	0	0	0	0	0	0	0.00189919	0.00137842	0	0.0830138	0	0	0	0.0585091	0.0569438	0	0	0.000959148	0	0	0	0.000422518	0	0	0.21516	0.307382	0.000508594	0	0.000164152	0	0	0	0.225574	0	0
Epi_metal_response.Barkley	0.00265404	0	0.0019289	0.00173924	0	0.118788	0	0	0	0.00116643	0	0.000304639	0	0	0	0	0	0	0	0.00290468	0	0.00102317	0	0	0	0	0	0	0	0	0	0.00180817	0.00175633	0	0	0	0	0	0.111296	0.0980462	0	0	0.0011364	0	0	0.225574	0	0	0
Epi_pEMT.Barkley	0	0	0.0731588	0.0569934	0.0584988	0	0	0	0	0.341942	0	0.0625993	0	0	0	0.0555466	0	0	0	0.0943838	0.123738	0	0.000986832	0.000453837	0	0.00280229	0.121717	0.00150513	0	0.171433	0	0.225514	0	0	0.00171415	0	0	0.00176837	7.82005e-05	6.62563e-05	0.362506	0	0.164529	0.0692818	0	0.000981953	0.000929032	0	0
Epi_Texclusion.Regev	0	0	0.0027268	0	3.66191e-05	0.000976022	0.000437611	0.00270256	0.000213907	0.0803237	0.153991	0.00263002	0.00027708	0	0.000817832	0.100714	0.140218	0.000686838	0	0.00230936	0	0.000274507	0.0673513	0	0.00267228	0.100006	0.116744	0	0.000722785	0	0.0979614	0	9.84045e-05	0	0	0	0.00229953	0.000595197	0	0.0018426	0.0897923	0.094749	0	0.00300664	0	0	0	0.0567286	0
Epi_CD274.KEGG	0.157593	0	0.173525	0.136552	0.105729	0.000491175	0	0	0.108863	0.0995477	0	0.166543	0	0	0	0.0600532	0	0	0.0734734	0.0894618	0.0552962	0.119673	0.00295841	0.000490908	0	0	0.0849516	0.00196039	0	0.072909	0.00291747	0.0675308	0.063558	0.0605707	0	0	0.0743675	0	0.000226637	0.000190282	0	0	0.398444	0.0938573	0	4.57259e-05	6.26099e-05	0.206003	0
Epi_APM.GO	0	0	0.137905	0	0.336335	0.0549303	0.148215	0	0.0813581	0	0.000118872	0.131411	0	0	0	0	0.000284899	0.108513	0.210274	0.155145	0	0	0.000380931	0.00272709	0	0.000719228	0	0	0.145354	0	0	0	0.108133	0.165316	0.00147565	0	0.144616	0	0	0	0	4.81743e-05	0.162458	0.530108	0	0	0.00318904	0.0864632	0.000807695
[truncated: 2 more columns]

## Sheet: 5C
	MEST+ wound fibroblast	Desmoplastic fibroblast	AKR1C1+ inflammatory fibroblast	General fibroblast	Pericyte	Osteoblast	Endothelial	COLEC11+ fibroblast	CCL19+ fibroblast	Myofibroblast	PI16+ fibroblast	Lymphatic endothelial	GC-commited metabolic activation	Plasma cell precursor	TNF+ B-cell	Germinal center B-cell	Plasma cell	Mature B-cell	Exhausted CD8+ T-cell	IFIT1+ interferon signaling	Tfh	Treg	Th17	XCL1+ NK-cell	ILC3	Tissue resident memory T-cell	CD16+ NK-cell	CD160+ intraepithelial lymphocyte	PRR-induced activation	SPP1+ macrophage	ISG15+ macrophage	CXCL9+ macrophage	C1QC+ macrophage	Neutrophil	LAMP3+ DC	pDC	FCN1+ monocyte derived macrophage	Mast	DC1	NLRP3+ monocyte derived macrophage	Langerhans cell	CD16+ monocyte derived macrophage	PPARG+ macrophage	Stress	Epi_interferon.Barkley	Epi_hypoxia.Barkley	Epi_oxphos.Barkley	Epi_metal_response.Barkley	Epi_pEMT.Barkley
MEST+ wound fibroblast	0	0.283983	0	0	0	0.548176	2.02159e-05	0.21937	0	0	0.393964	0	0	0	0.000736057	0	0	0.000200157	0	0	0	0	0	0	0	0.00018785	0	0	0	0	0	0	0	0.000691592	0	0	0	0	0	0	0	0	0	0	0	0	0	0	0
Desmoplastic fibroblast	0.283983	0	0	0	0	0.315875	2.56495e-07	0.216122	0	0	0.663358	0.000546951	0	0	0	0	0.124183	0	0	0	0	0	0.151727	0.000935535	0	0	0.000521881	0	0	0	0	0	0	0	0	0	0	0	0	0	0	0	0	0	0	0	0	0	0
AKR1C1+ inflammatory fibroblast	0.00225674	0	0	0	0	0	0	0	0	0	0	0	0	0	0.11358	0	0	0.146954	0	0	0	0	0	0	0	0.111789	0	0	0.194351	0	0	0	0	0	0	0	0	0	0	0.203536	0	0	0	0.214155	0	0	0	0	0
General fibroblast	0.00250029	0.0995415	0.0891113	0	0	0	0	0	0	0	0	0	0	0.114798	0.126228	0	0	0.150852	0	0	0	0	0	0	0	0.286831	0	0	0	0	0	0	0	0	0	0	0	0	0	0	0	0	0	0.133352	0	0	0	0	0
Pericyte	0.00371434	0	0	0	0	0	0	0	0	0.247321	0	0	0	0	0	0	0	0	0	0	0	0.130606	0	0	0	0	0	0	0	0	0	0	0	0	0	0	0	0	0	0	0	0	0	0	0	0.275023	0	0	0
Osteoblast	0.548176	0.315875	0.0035644	0.00167855	0	0	9.61727e-06	0.272973	0.117079	0	0.427779	0	0	0	0	0	0	7.71788e-05	0	0	0	0	0	0.00102566	0	0.000301868	0	0	0	0	0	0	0	0.000467956	0	0	0	0	0	0	0	0	0	0	0	0	0	0	0
Endothelial	2.02159e-05	2.56495e-07	0.0430684	0	0	9.61727e-06	0	0.000127782	0	0	1.83404e-06	0.102113	0	0	0	0	0.000651001	0.121003	0	0	0	0	0	0.10676	0	0	0.105454	0	0	0	0	0	0	0	0	0	0	0	0	0	0	0	0	0	0	0	0	0	0
COLEC11+ fibroblast	0.21937	0.216122	0	0	0	0.272973	0.000127782	0	0	0	0.29627	0	0	0	0	0	0	0	0	0	0	0	0	0	0	0	0	0	0	0	0	0	0	0.000436234	0	0.125035	0	0	0	0	0	0	0	0	0	0	0	0	0
CCL19+ fibroblast	0.0978123	0.0715833	0.00433702	0.00471707	0.00405371	0.117079	0.00128622	0.097473	0	0	0.13256	0	0	0	0	0	0	0	0	0	0	0	0	0.000802609	0	0	0	0	0	0	0	0	0	0	0	0.175642	0	0	0	0.00081155	0	0	0	0	0	0	0	0	0
Myofibroblast	0	0	0	0	0.247321	0	0.00277043	0	0	0	0	0	0	0	0	0	0	0	0	0	0.110862	0	0	0	0	0	0	0	0	0	0	0	0	0	0	0	0	0	0	0	0	0	0	0	0	0	0	0	0
PI16+ fibroblast	0.393964	0.663358	0.00382086	0	0	0.427779	1.83404e-06	0.29627	0.13256	0	0	0	0	0	0	0	0	0	0	0	0	0	0	0.000765606	0	0	0	0	0	0	0	0	0	0	0	0.106408	0	0	0	0	0	0	0	0	0	0	0	0	0
Lymphatic endothelial	0.00353056	0.000546951	0.00359734	0.00113204	0.00428647	0	0.102113	0	0.0707435	0.00189732	0.00226407	0	0	8.00058e-05	0	0	0.00018995	0	0	0	0	0	0	0	0	0	0	0.000337929	0	0	0	0	0	0	0	0	0	0	0	0	0	0	0	0	0.100299	0	0	0	0
GC-commited metabolic activation	0.00259735	0	0	0	0	0	0	0	0	0	0	0	0	0	0	0	0	0	0	0	0	0	0	0	0	0	0	0	0	0	0	0	0	0	0	0	0	0	0	0	0	0	0	0	0	0	0	0	0
Plasma cell precursor	0	0.0906851	0	0.114798	0	0	0.00144138	0	0.00184512	0.0798076	0	8.00058e-05	0	0	0	0	0.739998	0	0	0	0	0	0.141335	0	0	0.121436	0	0.259053	0	0.000633853	0	0	0	0	0	0	0	0	0	0	0	0	0	0	0	0	0	0	0
TNF+ B-cell	0.000736057	0	0.11358	0.126228	0	0.00105358	0.0438879	0.00283321	0	0	0.00474632	0	0	0	0	0	0	0.46467	0	0	0	0	0	0	0	0.335097	0	0	0	0	0	0	0	0	0	0	0	0	0	0.191238	0	0	0	0	0	0	0	0	0
Germinal center B-cell	0.0620846	0	0	0	0	0.0559455	0	0	0.07449	0	0	0	0	0	0	0	0	0	0	0	0	0	0	0	0	0	0	0	0	0	0	0	0	0	0	0	0	0	0	0	0	0	0	0	0	0	0	0	0
Plasma cell	0.049046	0.124183	0	0.0507198	0	0	0.000651001	0	0.00392188	0.0496861	0.0497162	0.00018995	0	0.739998	0.00308925	0	0	0	0	0	0	0	0.209261	0	0	0	0.000865893	0.263312	0	0	0	0	0	0	0	0	0	0	0	0	0	0	0	0	0	0	0	0	0
Mature B-cell	0.000200157	0.0022829	0.146954	0.150852	0	7.71788e-05	0.121003	0.00216027	0.00335333	0	0.00155153	0	0	0	0.46467	0	0.00141024	0	0	0	0	0	0	0	0	0.354089	0	0	0.198897	0	0	0	0	0	0	0	0	0	0	0.313603	0	0	0	0	0	0	0	0	0
Exhausted CD8+ T-cell	0	0.00215624	0	0.00374439	0	0	0.0419587	0	0.00462564	0	0.00206017	0	0	0	0	0.00360901	0	0	0	0	0.00050608	0	0	0.115125	0	0	0.172213	0	0	0.154607	0	0	0.213366	0	0	0.000596272	0	0	0	0	0	0	0.146117	0	0.206988	0	0	0	0
IFIT1+ interferon signaling	0.00200113	0.00320894	0	0	0	0.00223838	0.045239	0	0	0	0.00249707	0	0	0	0	0	0	0	0.0632366	0	0	0	0	0	0	0	0	0	0	0	0.423682	0	0	0	0	0	0	0	0	0	0	0	0	0	0	0	0	0	0
Tfh	0	0.057482	0.0559869	0.0605091	0.0684926	0	0	0	0	0.110862	0	0.0032538	0	0.0829439	0	0	0.0883403	0	0.00050608	0	0	0.132932	0	0.000118709	0	0.11508	1.48466e-06	0	0	0	0	0	0	0	0	0	0	0	0.170207	0	0	0.000286763	0.000424489	0	0	0	0	0	0
Treg	0.0044039	0	0.0925547	0.0669742	0.130606	0	0	0	0	0.0438646	0	0	0	0	0.0448157	0	0	0	0	0	0.132932	0	0	0	0	0	0	0	0	0	0	0.10453	0	0	0	0	0	0	0	0	0	0	0	0.10787	0	0	0	0	0.130974
Th17	0.0507753	0.151727	0	0.056426	0	0.0578757	0.00187873	0.0528518	0.00428906	0	0.0556298	0.00118812	0	0.141335	0	0.00471203	0.209261	0	0	0	0.0802948	0.0572372	0	0	0	0	0.000645214	0.23553	0	0	0	0	0	0	0	0	0	0	0	0	0	0.000861105	0	0	0	0	0	0	0
XCL1+ NK-cell	0.00179508	0.000935535	0	0	0	0.00102566	0.10676	0.00146302	0.000802609	0	0.000765606	0	0	0	0	0.00333297	0	0	0.115125	0.0481679	0.000118709	0.00423449	0.00453146	0	0	0	0.44553	0	0	0	0	0	0	0	0.000555785	0.000277192	0.145937	0	0.000712621	0	0.000704305	0.102189	0	0	0	0	0	0	0
ILC3	0	0	0	0	0	0	0	0	0.00337619	0	0	0.00361091	0	0.0857236	0	0.00236943	0.0766216	0	0.00401009	0	0.0648975	0	0.0702357	0.0509722	0	0	0	0.144227	0.000749119	0	0	0	0.000939556	0	0	0	0	0	0	0	0	0	0	0	0	0	0	0	0
Tissue resident memory T-cell	0.00018785	0	0.111789	0.286831	0	0.000301868	0	0.00192131	0.00131587	0.0729023	0.00395595	0.00174461	0	0.121436	0.335097	0.00386788	0.0516547	0.354089	0.00161368	0	0.11508	0.0569729	0	0	0.0544624	0	0	0	0	0.000266176	0	0	0	0	0	0	0	0	0	0.292005	0	0	0	0.139994	0	0	0	0	0
CD16+ NK-cell	0.00424148	0.000521881	0	0	0.00403386	0.00218995	0.105454	0.00202687	0.00210463	0.00247381	0.00147813	0.0578396	0	0.0015795	0	0	0.000865893	0	0.172213	0.0474683	1.48466e-06	0.00226406	0.000645214	0.44553	0	0.00330623	0	0	0	0	0.107934	0	0	0	0.000225058	0.000453	0.128548	0	9.39287e-05	0	0.000569292	0.211927	0.221649	0	0	0	0	0	0
CD160+ intraepithelial lymphocyte	0	0.0956258	0	0.0868429	0	0	0.00238949	0	0.00150209	0.0546257	0	0.000337929	0	0.259053	0	0.00342373	0.263312	0	0	0	0	0	0.23553	0.0554117	0.144227	0.0785031	0	0	0	0	0	0	0	0	0	0	0	0.199725	0	0	0	0	0	0	0.000665008	0	0	0	0
PRR-induced activation	0.0031817	0.00267958	0.194351	0	0	0.00398789	0.0909034	0	0	0.00310246	0.00286705	0.0505791	0	0.00164136	0.0814866	0	0.00200984	0.198897	0.0420771	0	0	0.0453443	0	0	0.000749119	0	0	0.00223394	0	0.156341	0	0	0.155823	0	0	0	0	0	0	0.188849	0	0	0.108089	0	0	0	0	0	0
SPP1+ macrophage	0	0	0	0.00258725	0	0	0.042678	0	0.0462154	0.00437788	0	0.0725199	0	0.000633853	0	0	0.00162171	0	0.154607	0	0.00211838	0	0	0	0.0024531	0.000266176	0.058244	0.00217499	0.156341	0	0	0	0.324272	0	0	0	0	0	0.000971666	0	0	0	0.16289	0	0.118015	0	0	0	0
ISG15+ macrophage	0	0.00284934	0	0	0	0	0.0421604	0	0	0	0.00405176	0	0	0	0	0	0	0	0.0947514	0.423682	0.00195146	0	0	0.0616596	0	0	0.107934	0	0	0	0	0	0	0	0	0	0	0	0	0	0	0	0	0	0	0	0	0	0
CXCL9+ macrophage	0	0.0484433	0	0	0	0.0805785	0.00405437	0.096131	0	0	0	0	0	0	0	0	0	0.00474631	0.0994737	0	0	0.10453	0.0731257	0	0	0	0	0	0	0.0957285	0.0758628	0	0.225962	0	0	0	0	0	0	0	0	0	0	0	0.143611	0	0	0	0
C1QC+ macrophage	0	0	0	0	0	0	0	0.0557671	0	0	0	0.0624746	0	0.0026973	0	0	0.00406958	0	0.213366	0	0.00244393	0.0557739	0	0	0.000939556	0.00371709	0.072002	0.00303954	0.155823	0.324272	0.0467613	0.225962	0	0	0.00040181	0	0	0	0.000346646	0	0	0	0.407239	0	0.171407	0	0	0.000354392	0
Neutrophil	0.000691592	0.00184274	0	0.0579218	0	0.000467956	0.0774319	0.000436234	0.00114244	0.0669849	0.00220151	0	0.0472251	0	0.0599075	0	0	0.0891246	0.00449153	0	0	0.00462654	0	0.0653057	0	0.0873038	0	0	0	0.00391906	0	0.0016682	0.00172828	0	0	0	0.211205	0	0	0	0.000991138	0.107908	0	0	0	0	0	0	0
LAMP3+ DC	0	0	0.0513476	0	0	0	0	0	0	0	0	0	0	0	0	0	0	0	0.00177647	0	0.0985147	0	0	0.000555785	0	0	0.000225058	0	0	0.00280284	0.00275769	0	0.00040181	0	0	0.155018	0.000462779	0	0.312013	0	0.128058	0	0.000226481	0	0	0	0	0	0
pDC	0.0551372	0.0429285	0.00280118	0.00443422	0	0.0803108	0.00215872	0.125035	0.175642	0	0.106408	0	0	0.00473602	0	0.0730747	0	0.00331199	0.000596272	0	0.057267	0	0.00234261	0.000277192	0	0	0.000453	0.00162715	0.00299952	0.00299863	0	0	0.00208159	0.00312461	0.155018	0	0.000867963	0	0.265508	0	0.119859	0	0	0	0	0	0	0	0
FCN1+ monocyte derived macrophage	0	0	0	0	0	0.00267156	0.0435423	0.002571	0.00147575	0	0	0	0	0	0	0	0	0	0	0	0.00169847	0.0046534	0	0.145937	0.0547694	0	0.128548	0	0	0	0.0626778	0	0	0.211205	0.000462779	0.000867963	0	0.000912174	0	0	0.000838647	0.290544	0	0	0	0	0	0	0
Mast	0	0.0719032	0	0.0560195	0	0	0.00189268	0	0	0.0696764	0	0.00144239	0	0.0804635	0	0	0.0902145	0	0.00448062	0	0.0794052	0	0.0884533	0	0	0.0452087	0.00145871	0.199725	0.00434533	0.0037184	0.00112296	0.00388778	0.0034665	0	0	0	0.000912174	0	0	0	0	0.000990963	0	0	0	0	0	0	0
DC1	0	0.0493682	0	0	0	0	0.00331798	0.050793	0.0627029	0	0	0	0	0.0608092	0	0	0.094308	0.00284882	0.00149525	0	0.170207	0	0	0.000712621	0.0698585	0	9.39287e-05	0	0.00134208	0.000971666	0	0	0.000346646	0.00435388	0.312013	0.265508	0.00150823	0	0	0	0.283185	0	6.48266e-05	0	0	0	0	0	0
NLRP3+ monocyte derived macrophage	0.00108505	0.00463356	0.203536	0.0488804	0	0.00114672	0.0760598	0.00172644	0.00081155	0	0.00173724	0	0	0	0.191238	0	0	0.313603	0	0	0	0	0	0	0	0.292005	0	0	0.188849	0.00358042	0	0.00342528	0.00363347	0.0931234	0.0477272	0.00198853	0.0531074	0	0	0	0	0	0	0	0	0	0	0	0
Langerhans cell	0.0454207	0.0466392	0	0	0	0.081558	0	0.0607161	0.0644853	0	0	0	0	0	0	0.0555593	0.0423483	0.00269005	0	0	0.088353	0.0485296	0	0.000704305	0	0	0.000569292	0	0	0	0	0	0	0.000991138	0.128058	0.119859	0.000838647	0	0.283185	0	0	0	0	0	0	0	0	0	0
CD16+ monocyte derived macrophage	0	0.00110841	0	0.00277498	0.00408259	0	0.0586661	0.00170218	0.00301226	0	0.00316266	0	0.0035521	0.00379952	0	0	0.00180982	0	0	0	0.000286763	0.00216929	0.000861105	0.102189	0	0	0.211927	0	0	0	0.0809493	0	0.00210053	0.107908	0	0	0.290544	0.000990963	0.00364923	0.0546483	0.00332413	0	0	0.000727802	0	0	0	0.125946	0
PPARG+ macrophage	0	0	0	0	0	0	0	0	0	0.00307652	0	0.0839111	0	0.00146795	0	0	0.00150927	0.0468485	0.146117	0	0.000424489	0	0	0.0766037	0.00112113	0	0.221649	0.00192967	0.108089	0.16289	0.0666354	0	0.407239	0.00397529	0.000226481	0.00130898	0	0.00364594	6.48266e-05	0	0.00251897	0	0	0	0	0	0	0.000309647	0
Stress	0.0030213	0	0.214155	0.133352	0.0490615	0.00385495	0	0	0.00296393	0	0	0.00412165	0	0.0753408	0.0995648	0.00174964	0.0879454	0.0636977	0.0446316	0	0.0684475	0.10787	0.086277	0	0	0.139994	0	0.0740983	0	0	0	0	0	0	0	0.00293622	0.00412789	0.0690827	0	0.0658802	0	0.000727802	0	0	0	0	0.000730295	0.000959228	0.188035
Epi_interferon.Barkley	0.00404516	0.00383833	0.0505299	0	0.0432635	0	0	0.0748232	0	0	0.00436181	0.100299	0	0.00247465	0	0	0	0	0.206988	0.0825465	0	0.0773868	0	0	0.00443049	0.00401902	0	0.000665008	0.0516136	0.118015	0.0799016	0.143611	0.171407	0.0015896	0	0	0.00255369	0.00184672	0	0.00409392	0.0633451	0.00250563	0.0909387	0.0806886	0	0.109832	0.000833908	0.000466131	0.11101
Epi_hypoxia.Barkley	0	0	0.0582831	0	0.275023	0	0.0552554	0	0.00318971	0	0.00403228	0	0	0	0	0	0	0	0.0705585	0	0	0.0820359	0	0	0	0	0	0.00406777	0.0439902	0.065004	0	0.0734718	0.0576515	0	0	0	0	0	0	0	0.0449397	0	0	0	0.109832	0	0	0	0.1191
Epi_oxphos.Barkley	0	0	0	0	0	0.0532702	0	0	0	0	0	0.00385072	0	0	0	0	0	0	0	0	0	0	0	0.0437452	0.0846759	0	0	0.057359	0.00336816	0	0	0	0.00210088	0	0	0.00407676	0.0695935	0	0	0	0	0.0971468	0.00239463	0.000730295	0.000833908	0	0	0.412134	0
Epi_metal_response.Barkley	0	0	0	0	0	0	0	0.00176674	0.00229276	0	0	0.00254822	0	0	0	0	0	0	0.00263827	0	0	0	0	0	0.0865164	0	0	0.057443	0.00358925	0.00206908	0	0	0.000354392	0.0603597	0	0	0.0466321	0	0	0.0694947	0	0.125946	0.000309647	0.000959228	0.000466131	0	0.412134	0	0
Epi_pEMT.Barkley	0.0447313	0.0690966	0.0795866	0	0.0754484	0.0591992	0.00271702	0.0673344	0	0	0	0	0	0	0	0	0.0526313	0	0.0621413	0	0.0436892	0.130974	0.0990045	0.00424785	0	0	0.00438465	0	0	0.0861246	0	0.0986065	0.0652141	0.00165315	0	0.00392521	0	0	0	0	0.0784191	0.00282163	0	0.188035	0.11101	0.1191	0	0.00195436	0
Epi_Texclusion.Regev	0.241382	0	0.00190967	0.000308547	0	0.226567	0.00124734	0.0740083	0.095318	0	0.0645305	0	0.00138481	0.00279929	0.00166532	0	0	0.000321205	0	0.00321813	0	0	0	0.00296599	0	0.000153987	0	0	0	0	0	0	0	0.00113986	0	0.0844265	0.00297172	0	0	0.0015417	0	0	0.00469993	0.00178885	0	0	0	0	0
Epi_CD274.KEGG	0.0025021	0	0.106306	0.192883	0	0.00393121	0	0.0596533	0	0	0	0	0	0	0.0859872	0	0	0.082219	0	0	0.0586546	0.0737422	0	0	0	0.108612	0	0	0.0489784	0	0	0.042088	0.099948	0	0	0	0.00295204	0	0	0	0	0.000241727	0.096328	0.465108	0.159966	0	4.65587e-05	5.64972e-05	0.0920595
Epi_APM.GO	0.00460469	0	0	0	0	0	0	0.0834983	0.0493228	0	0	0.125134	0	0.0019519	0	0	0.00350341	0	0.0954264	0.0476678	0	0.0687728	0	0	0.002028	0	0	0.00063098	0.0568513	0.100942	0.0425821	0.115212	0.259558	0.00115168	0	0.0435984	0.00232022	0.00390887	0	0.00192402	0	0.000781997	0.201221	0.0759012	0.608776	0	0.000134546	3.10381e-05	0.0516627
[truncated: 3 more columns]

## Sheet: 5E
Term	OR	OR.low	OR.upper	OR.pval	wilcox.p	OR.fdr	wilcox.fdr
CTSK+ macrophage (osteoclast)	0.823804	0.682266	0.994705	0.0438879	0.00817813	0.129413	0.025442
Mesothelium-derived fibroblast	0.845761	0.75289	0.950088	0.0047622	0.00490776	0.0219061	0.0188131
Epi_cEMT.Barkley	0.861089	0.747952	0.99134	0.0374349	0.00655272	0.116352	0.0224899
Osteoblast	0.867884	0.773087	0.974304	0.0163473	0.00664919	0.0629269	0.0224899
Desmoplastic fibroblast	0.877295	0.78124	0.985161	0.0269223	0.0291533	0.0928219	0.0730854
Glandular	0.882701	0.786424	0.990765	0.0342252	0.00690408	0.112454	0.0226848
Plasma cell precursor	1.15434	1.02604	1.29869	0.0169629	0.00574225	0.0629269	0.0206362
CCL19+ fibroblast	1.16308	1.03489	1.30715	0.0112283	0.00818567	0.0496634	0.025442
CD16+ monocyte derived macrophage	1.16727	1.02916	1.32391	0.01607	0.00192578	0.0629269	0.00847452
pDC	1.19823	1.06663	1.34607	0.00231419	0.00230436	0.012673	0.00946433
CD16+ NK-cell	1.20608	1.07265	1.3561	0.00173413	0.000202858	0.00997128	0.00116643
LAMP3+ DC	1.20632	1.07306	1.35614	0.00168675	0.00127468	0.00997128	0.00610782
Germinal center B-cell	1.21735	1.06653	1.38949	0.00356301	0.00156269	0.0170728	0.00718838
Tfh	1.23032	1.09436	1.38317	0.000522308	0.000599137	0.00379774	0.00313185
IFIT1+ interferon signaling	1.23092	1.09447	1.38437	0.000528381	0.000963734	0.00379774	0.00481867
XCL1+ NK-cell	1.25451	1.11569	1.4106	0.000150833	3.97304e-05	0.00143002	0.000253833
ISG15+ macrophage	1.25542	1.11536	1.41306	0.000163908	0.000486585	0.00143002	0.00266463
DC1	1.26825	1.12026	1.43578	0.00017409	1.21353e-05	0.00143002	0.000120054
Epi_APM.GO	1.27147	1.1293	1.43153	7.18811e-05	5.726e-05	0.000751485	0.000346574
Treg	1.27411	1.04901	1.54751	0.0145914	1.3946e-05	0.0621485	0.000120054
CD160+ intraepithelial lymphocyte	1.27844	1.08422	1.50746	0.00348129	6.47834e-06	0.0170728	8.17224e-05
CXCL9+ macrophage	1.29368	1.14911	1.45643	2.05498e-05	1.95516e-05	0.00026258	0.000142009
Epi_interferon.Barkley	1.29437	1.1485	1.45877	2.34202e-05	3.01193e-05	0.000269332	0.000203748
Interferon (mesenchymal)	1.30417	1.15711	1.46993	1.35857e-05	1.97578e-05	0.000203344	0.000142009
IFNG signature	1.31274	1.11816	1.54117	0.000885896	6.54837e-07	0.00599282	9.41329e-06
Epi_CD274.KEGG	1.34906	1.1264	1.61572	0.00114056	2.34468e-07	0.00728692	4.49398e-06
Epi_APM.Thompson	1.3747	1.2168	1.55309	3.18516e-07	1.40805e-08	7.32587e-06	8.0963e-07
Exhausted CD8+ T-cell	1.38788	1.23125	1.56444	8.09821e-08	4.19803e-08	3.10431e-06	1.20693e-06

## Sheet: 6B
index	TLS	value	Patient
TLS_signature	NO_TLS	-0.248969	rcc_spatial_GSE175540_GSM5924033
TLS_signature	TLS	0.370977	rcc_spatial_GSE175540_GSM5924033
TLS_signature	NO_TLS	-0.369767	rcc_spatial_GSE175540_GSM5924041
TLS_signature	TLS	0.672835	rcc_spatial_GSE175540_GSM5924041
TLS_signature	NO_TLS	-0.414105	rcc_spatial_GSE175540_GSM5924046
TLS_signature	TLS	0.506318	rcc_spatial_GSE175540_GSM5924046
TLS_signature	NO_TLS	-0.757591	rcc_spatial_GSE175540_GSM5924032
TLS_signature	TLS	0.553955	rcc_spatial_GSE175540_GSM5924032
TLS_signature	NO_TLS	-0.0978729	rcc_spatial_GSE175540_GSM5924051
TLS_signature	TLS	-0.043454	rcc_spatial_GSE175540_GSM5924051
TLS_signature	NO_TLS	-0.123238	rcc_spatial_GSE175540_GSM5924038
TLS_signature	TLS	0.608023	rcc_spatial_GSE175540_GSM5924038
TLS_signature	NO_TLS	-0.33659	rcc_spatial_GSE175540_GSM5924030
TLS_signature	TLS	0.944666	rcc_spatial_GSE175540_GSM5924030
TLS_signature	NO_TLS	-0.393129	rcc_spatial_GSE175540_GSM5924031
TLS_signature	TLS	0.298713	rcc_spatial_GSE175540_GSM5924031
TLS_signature	NO_TLS	-0.106804	rcc_spatial_GSE175540_GSM5924039
TLS_signature	TLS	0.234557	rcc_spatial_GSE175540_GSM5924039
TLS_signature	NO_TLS	-0.822366	rcc_spatial_GSE175540_GSM5924043
TLS_signature	TLS	0.13482	rcc_spatial_GSE175540_GSM5924043
TLS_signature	NO_TLS	-0.242626	rcc_spatial_GSE175540_GSM5924037
TLS_signature	TLS	1.54678	rcc_spatial_GSE175540_GSM5924037
TLS_signature	NO_TLS	-0.130611	rcc_spatial_GSE175540_GSM5924050
TLS_signature	TLS	0.0145823	rcc_spatial_GSE175540_GSM5924050
TLS_signature	NO_TLS	-0.60189	rcc_spatial_GSE175540_GSM5924053
TLS_signature	TLS	-0.280557	rcc_spatial_GSE175540_GSM5924053
TLS_signature	NO_TLS	-0.0361222	rcc_spatial_GSE175540_GSM5924052
TLS_signature	TLS	0.017653	rcc_spatial_GSE175540_GSM5924052
TLS_signature	NO_TLS	-0.0997705	rcc_spatial_GSE175540_GSM5924040
TLS_signature	TLS	0.321608	rcc_spatial_GSE175540_GSM5924040
TLS_signature	NO_TLS	-0.0632549	rcc_spatial_GSE175540_GSM5924035
TLS_signature	TLS	0.250427	rcc_spatial_GSE175540_GSM5924035
TLS_signature	NO_TLS	-0.922362	rcc_spatial_GSE175540_GSM5924044
TLS_signature	TLS	5.11178	rcc_spatial_GSE175540_GSM5924044

## Sheet: 6C
Term	OR	OR.low	OR.upper	OR.pval	wilcox.p	OR.fdr	wilcox.fdr
TLS signature	1.2961	1.15289	1.45709	1.41457e-05	7.1063e-06	0.000203344	8.17224e-05

## Sheet: 6D
Celltype	TLS enrichment	-log 10(adjusted p-value)
Treg	Enriched	3.60467
Th17	Enriched	3.60467
Plasma cell	Enriched	3.60467
CD8+ T-cell	Enriched	3.60467
XCL1+ NK-cell	Enriched	3.44082
FCN1+ monocyte derived macrophage	Enriched	3.2367
CD4+ T-cell	Enriched	3.16975
B	Enriched	3.16975
Tfh	Enriched	2.86431
PI16+ fibroblast	Enriched	2.86431
LAMP3+ DC	Enriched	2.1849
CD16+ NK-cell	Enriched	1.98427
CCL19+ fibroblast	Enriched	1.63464
Tissue resident memory T-cell	Enriched	1.6119
ILC3	Enriched	1.50125
Plasma cell precursor	Depleted	-1.6119
Neutrophil	Depleted	-2.12485
SPP1+ macrophage	Depleted	-3.2367
Precursor B-cell	Depleted	-3.71382
Cancer cell	Depleted	-3.71382

[truncated: 25 more sheets: S5A, S5B, S5C, S8A, S8B, S9D, S10C, S10D, S15A_left, S15A_right, S15C, S17A, S17B, S17C, S17D, S17E, S17F, S18A, S18B, S18C …]
